# Supplementary material for: Structure and expression analysis of seven salt-related ERF genes of Populus
Source: PeerJ. 2020 Oct 20;8:e10206. doi: 10.7717/peerj.10206 (PMC7583627; doi:10.7717/peerj.10206)
Supplement: Supplemental Information 7 [file peerj-08-10206-s007.xlsx]

## Sheet: Sheet1
Cis-elements in Promoter Regions
Element			Promoter
Common Name	Core Sequence	Function Annotation	Potri.002G039100.1	Potri.003G139300.1	Potri.004G051700.1	Potri.005G195000.1	Potri.006G138900.1	Potri.011G061700.1	Potri.018G038100.1
3-AF1 binding site									●
A-box	CCGTCC	cis-acting regulatory element	●				●
AAGAA-motif	GAAAGAA		●	●	●	●		●	●
ABRE	(C)ACGTG	cis-acting element involved in the abscisic acid responsiveness	●	●	●		●	●	●
ABRE3a					●
ABRE4					●
ACE					●
AE-box									●
AP-1						●			●
ARE	AAACCA	cis-acting regulatory element essential for the anaerobic induction	●	●	●	●	●	●	●
AT-rich sequence					●
AT~ABRE					●
AT-rich element	ATAGAAATCAA	binding site of AT-rich DNA binding protein (ATBP-1)	●					●
AT1-motif	AATTATTTTTTATT	part of a light responsive module	●	●
ATCT-motif	AATCTAATCC	part of a conserved DNA module involved in light responsiveness	●				●	●
AT~TATA-box	TATATA(AA)		●	●	●		●	●	●
AuxRR-core					●
Box 4	ATTAAT	part of a conserved DNA module involved in light responsiveness	●	●	●	●	●	●	●
Box III						●		●
CAAT-box	(C)C(A)AAT	common cis-acting element in promoter and enhancer regions	●	●	●		●	●
CARE	CAACTCAC		●
CAAT-box						●			●
CAT-box	GCCACT	cis-acting regulatory element related to meristem expression	●
CCAAT-box	CAACGG	MYBHv1 binding site	●				●
CCGTCC motif	CCGTCC		●				●
CCGTCC-box	CCGTCC		●				●
CGTCA-motif	CGTCA	cis-acting regulatory element involved in the MeJA-responsiveness	●		●	●	●	●	●
DRE core	GCCGAC		●	●		●
ERE	ATTTTAAA		●	●	●	●	●		●
GA-motif						●
G-Box	CACGTG	cis-acting regulatory element involved in light responsiveness	●	●	●		●	●	●
G-box	ACACGTG(G/t)CACC	cis-acting regulatory element involved in light responsiveness	●				●	●	●
GARE-motif	TCTGTTG	gibberellin-responsive element	●		●		●
GATA-motif	AAGATAAGATT	part of a light responsive element	●	●	●	●
GC-motif									●
GCN4_motif					●		●
GT1-motif					●	●	●	●
LAMP-element						●		●
LTR	CCGAAA	cis-acting element involved in low-temperature responsiveness	●	●			●
MBS	CAACTG	MYB binding site involved in drought-inducibility	●	●					●
MRE							●		●
MYB	CAACAG		●	●	●	●	●	●	●
MYB-like sequence				●	●	●	●	●	●
MYB recognition site	CCGTTG		●				●
MYC	CA(T/A)(G/T)TG		●	●	●	●	●	●	●
Myc						●
Myb	(T/C)AACTG		●	●	●				●
Myb-binding site	CAACAG		●		●		●		●
O2-site							●	●	●
P-box						●	●
STRE	AGGGG		●	●		●		●	●
Sp1									●
TATA	TATAAAAT		●	●	●	●	●	●
TATA-box	TATA	core promoter element around -30 of transcription start	●	●	●	●	●	●	●
TATC-box					●		●
TC-rich repeats				●		●	●		●
TCA							●	●
TCA-element	CCATCTTTTT	cis-acting element involved in salicylic acid responsiveness	●		●		●		●
TCT-motif	TCTTAC	part of a light responsive element	●		●
TGACG-motif	TGACG	cis-acting regulatory element involved in the MeJA-responsiveness	●		●	●	●	●	●
TGA-element				●
Unnamed__1	GAATTTAATTAA	60K protein binding site	●	●		●		●	●
W box						●	●		●
WRE3	CCACCT		●						●
WUN-motif	AAATTTCTT		●	●		●	●	●	●
as-1	TGACG		●		●	●	●	●	●
box S									●
chs-CMA2a				●
