# Supplementary material for: Structure and expression analysis of seven salt-related ERF genes of Populus
Source: PeerJ. 2020 Oct 20;8:e10206. doi: 10.7717/peerj.10206 (PMC7583627; doi:10.7717/peerj.10206)
Supplement: Supplemental Information 10 [file peerj-08-10206-s010.xlsx]

## Sheet: One-way analysis of variance
PtERF001	Dunnett's Multiple Comparison Test	Mean Diff.	q	Significant? P < 0.05?	Summary	95% CI of diff
0 h	Column Root vs Column Stem	0.4494	0.1828	No	ns	-6.631 to 7.530
	Column Root vs Column Leaf	-2.819	1.147	No	ns	-9.900 to 4.261
	Column Root vs Column Shoot	-5.516	2.244	No	ns	-12.60 to 1.564
24 h	Column Root vs Column Stem	-0.7165	0.1311	No	ns	-16.45 to 15.02
	Column Root vs Column Leaf	-4.521	0.8274	No	ns	-20.25 to 11.21
	Column Root vs Column Shoot	-10.02	1.834	No	ns	-25.75 to 5.716
PtERF002	Dunnett's Multiple Comparison Test	Mean Diff.	q	Significant? P < 0.05?	Summary	95% CI of diff
0 h	Column Root vs Column Stem	0.4756	0.6186	No	ns	-1.738 to 2.689
	Column Root vs Column Leaf	-0.7056	0.9179	No	ns	-2.919 to 1.508
	Column Root vs Column Shoot	-1.225	1.594	No	ns	-3.439 to 0.9885
24 h	Column Root vs Column Stem	-0.2662	0.3438	No	ns	-2.496 to 1.963
	Column Root vs Column Leaf	-3.696	4.773	Yes	**	-5.925 to -1.466
	Column Root vs Column Shoot	-0.7099	0.9169	No	ns	-2.939 to 1.520
PtERF003	Dunnett's Multiple Comparison Test	Mean Diff.	q	Significant? P < 0.05?	Summary	95% CI of diff
0 h	Column Root vs Column Stem	0.998	37.66	Yes	***	0.9217 to 1.074
	Column Root vs Column Leaf	0.9261	34.95	Yes	***	0.8498 to 1.002
	Column Root vs Column Shoot	0.9974	37.64	Yes	***	0.9211 to 1.074
24 h	Column Root vs Column Stem	0.9433	61.16	Yes	***	0.8989 to 0.9877
	Column Root vs Column Leaf	0.9648	62.56	Yes	***	0.9204 to 1.009
	Column Root vs Column Shoot	0.9736	63.13	Yes	***	0.9292 to 1.018
PtERF004	Dunnett's Multiple Comparison Test	Mean Diff.	q	Significant? P < 0.05?	Summary	95% CI of diff
0 h	Column Root vs Column Stem	0.991	68.99	Yes	***	0.9497 to 1.032
	Column Root vs Column Leaf	0.9834	68.46	Yes	***	0.9421 to 1.025
	Column Root vs Column Shoot	0.967	67.32	Yes	***	0.9256 to 1.008
24 h	Column Root vs Column Stem	0.8895	12.37	Yes	***	0.6824 to 1.097
	Column Root vs Column Leaf	0.7407	10.3	Yes	***	0.5336 to 0.9478
	Column Root vs Column Shoot	0.6617	9.2	Yes	***	0.4546 to 0.8688
PtERF005	Dunnett's Multiple Comparison Test	Mean Diff.	q	Significant? P < 0.05?	Summary	95% CI of diff
0 h	Column Root vs Column Stem	0.9996	398.6	Yes	***	0.9924 to 1.007
	Column Root vs Column Leaf	0.995	396.8	Yes	***	0.9878 to 1.002
	Column Root vs Column Shoot	0.9981	398	Yes	***	0.9908 to 1.005
24 h	Column Root vs Column Stem	0.9962	1292	Yes	***	0.9940 to 0.9984
	Column Root vs Column Leaf	0.9949	1290	Yes	***	0.9927 to 0.9971
	Column Root vs Column Shoot	0.9977	1294	Yes	***	0.9955 to 0.9999
PtERF006	Dunnett's Multiple Comparison Test	Mean Diff.	q	Significant? P < 0.05?	Summary	95% CI of diff
0 h	Column Root vs Column Stem	0.9954	65.82	Yes	***	0.9518 to 1.039
	Column Root vs Column Leaf	0.9495	62.78	Yes	***	0.9059 to 0.9930
	Column Root vs Column Shoot	0.993	65.66	Yes	***	0.9495 to 1.037
24 h	Column Root vs Column Stem	0.2339	0.6895	No	ns	-0.7429 to 1.211
	Column Root vs Column Leaf	0.7217	2.128	No	ns	-0.2550 to 1.698
	Column Root vs Column Shoot	0.669	1.972	No	ns	-0.3078 to 1.646
PtERF007	Dunnett's Multiple Comparison Test	Mean Diff.	q	Significant? P < 0.05?	Summary	95% CI of diff
0 h	Column Root vs Column Stem	0.9783	12.93	Yes	***	0.7605 to 1.196
	Column Root vs Column Leaf	0.834	11.02	Yes	***	0.6161 to 1.052
	Column Root vs Column Shoot	0.8394	11.1	Yes	***	0.6216 to 1.057
24 h	Column Root vs Column Stem	-0.09352	0.1025	No	ns	-2.720 to 2.533
	Column Root vs Column Leaf	0.1606	0.1761	No	ns	-2.466 to 2.787
	Column Root vs Column Shoot	-0.03177	0.03483	No	ns	-2.658 to 2.595
