# Supplementary material for: Structure and expression analysis of seven salt-related ERF genes of Populus
Source: PeerJ. 2020 Oct 20;8:e10206. doi: 10.7717/peerj.10206 (PMC7583627; doi:10.7717/peerj.10206)
Supplement: Supplemental Information 14 [file peerj-08-10206-s014.xlsx]

## Sheet: TPM
Gene_id	Gene_name	Gene_description	S1_1	S1_2	S1_3	S1_4	S2_1	S2_2	S2_3	S2_4	S3_1	S3_2	S3_3	S3_4	W1_1	W1_2	W1_3	W1_4	W2_1	W2_2	W2_3	W2_4	W3_1	W3_2	W3_3	W3_4	S_apex	S_leaf	S_stem	S_root	W_apex	W_leaf	W_stem	W_root	GO_id	GO_term	KO_id	KO_name	Pathway_id	Pathway_definition	COG_id	COG_Functional Categories	NR_hit-name	NR_description	Swiss-Prot_hit-name	Swiss-Prot_description	Pfam_id	Domain	Domain description
Potri.002G039100.v4.1	Potri.002G039100	-	8.35	12.11	1.31	13.87	8.76	13.88	0.96	13	3.64	15.95	1.43	9.57	4.05	6.41	0.34	14.41	3.13	4.06	0.27	14.96	2.03	7.2	0.64	15.5	6.91667	13.98	1.23333	12.1467	3.07	5.89	0.416667	14.9567	GO:0005634;GO:0003700;GO:0003677	CC:nucleus;MF:transcription factor activity, sequence-specific DNA binding;MF:DNA binding;	K14516	ERF1	map04016;map04075	MAPK signaling pathway - plant;Plant hormone signal transduction	ENOG4111E8T	K:Transcription	XP_002302049.1	ethylene-responsive transcription factor 1B [Populus trichocarpa]	sp|Q8LDC8|ERF92_ARATH;	Ethylene-responsive transcription factor 1B OS=Arabidopsis thaliana OX=3702 GN=ERF1B PE=1 SV=2;	PF00847.20	AP2	AP2 domain
Potri.003G139300.v4.1	Potri.003G139300	-	16.49	14.19	4.39	4.68	20.23	6.56	4.75	4.83	11.79	6.33	9.4	4.7	18.71	5.69	2.88	2.16	10.34	3.97	2.38	2.86	6.47	1.86	1.65	8.65	16.17	9.02667	6.18	4.73667	11.84	3.84	2.30333	4.55667	GO:0005634;GO:0003700;GO:0003677	CC:nucleus;MF:transcription factor activity, sequence-specific DNA binding;MF:DNA binding;	------	------	------	------	ENOG410YMKN	K:Transcription	XP_002304554.1	ethylene-responsive transcription factor ERF061 [Populus trichocarpa]	sp|Q9C7W2|ERF61_ARATH;	Ethylene-responsive transcription factor ERF061 OS=Arabidopsis thaliana OX=3702 GN=ERF061 PE=2 SV=1;	PF00847.20	AP2	AP2 domain
Potri.004G051700.v4.1	Potri.004G051700	-	0.25	0.75	2.44	0.48	0.37	0.39	1.85	0.95	0.06	0.58	0.2	1.29	0.12	0.41	0.38	0.06	0.08	0.2	0.19	0	0.45	0.44	0.46	0.07	0.226667	0.573333	1.49667	0.906667	0.216667	0.35	0.343333	0.043333	GO:0005634;GO:0003700;GO:0003677	CC:nucleus;MF:transcription factor activity, sequence-specific DNA binding;MF:DNA binding;	------	------	------	------	ENOG410YP8B	K:Transcription	XP_024454922.1	pathogenesis-related genes transcriptional activator PTI5 [Populus trichocarpa]	sp|O04681|PTI5_SOLLC;	Pathogenesis-related genes transcriptional activator PTI5 OS=Solanum lycopersicum OX=4081 GN=PTI5 PE=2 SV=1;	PF00847.20	AP2	AP2 domain
Potri.005G195000.v4.1	Potri.005G195000	-	0.04	1.08	0.42	2.96	0.12	0.63	0.12	2.42	0.31	0.54	0.86	4.31	0.35	0.33	0.36	1.3	0.63	0.04	0.32	1.7	0.48	0.21	0.11	2.32	0.156667	0.75	0.466667	3.23	0.486667	0.193333	0.263333	1.77333	GO:0005634;GO:0003700;GO:0003677	CC:nucleus;MF:transcription factor activity, sequence-specific DNA binding;MF:DNA binding;	------	------	------	------	ENOG411198J	K:Transcription	XP_024456284.1	ethylene-responsive transcription factor ABR1 [Populus trichocarpa]	sp|Q70II3|EF110_ARATH;	Ethylene-responsive transcription factor ERF110 OS=Arabidopsis thaliana OX=3702 GN=ERF110 PE=2 SV=2;	PF00847.20	AP2	AP2 domain
Potri.006G138900.v4.1	Potri.006G138900	-	5.7	5.94	3.14	3.13	6.67	41.98	2.58	1.42	5.19	6.31	8.77	2.3	5.38	13.51	2.9	1.8	3.88	7.37	4.59	9.35	1.97	1.24	3.6	8.37	5.85333	18.0767	4.83	2.28333	3.74333	7.37333	3.69667	6.50667	GO:0005634;GO:0003700;GO:0003677	CC:nucleus;MF:transcription factor activity, sequence-specific DNA binding;MF:DNA binding;	------	------	------	------	ENOG41116UJ;ENOG410YZF0	K:Transcription;	RQO91682.1	hypothetical protein POPTR_006G138900 [Populus trichocarpa]	sp|Q9C591|ERF16_ARATH;	Ethylene-responsive transcription factor ERF016 OS=Arabidopsis thaliana OX=3702 GN=ERF016 PE=2 SV=1;	PF00847.20	AP2	AP2 domain
Potri.011G061700.v4.1	Potri.011G061700	-	0	0.18	0	6.19	0.39	0.09	0	4.26	0.16	0.67	0.69	12.4	0	0	0	4.4	0	0.18	0	5.01	0.85	0.08	0.69	3.28	0.183333	0.313333	0.23	7.61667	0.283333	0.086667	0.23	4.23	GO:0005634;GO:0003700;GO:0003677	CC:nucleus;MF:transcription factor activity, sequence-specific DNA binding;MF:DNA binding;	------	------	------	------	ENOG410YP8B	K:Transcription	XP_024436675.1	pathogenesis-related genes transcriptional activator PTI5 [Populus trichocarpa]	sp|O04681|PTI5_SOLLC;	Pathogenesis-related genes transcriptional activator PTI5 OS=Solanum lycopersicum OX=4081 GN=PTI5 PE=2 SV=1;	PF00847.20	AP2	AP2 domain
Potri.018G038100.v4.1	Potri.018G038100	-	5.79	14.66	5.7	2.42	4.66	8.85	5.47	2.18	4.82	19.29	9.02	2.03	4.05	8.15	1.9	1.77	0.9	5.5	3.72	1.06	0.74	3.98	1.37	4.25	5.09	14.2667	6.73	2.21	1.89667	5.87667	2.33	2.36	GO:0005634;GO:0003700;GO:0003677	CC:nucleus;MF:transcription factor activity, sequence-specific DNA binding;MF:DNA binding;	------	------	------	------	ENOG41116UJ;ENOG410YZF0	K:Transcription;	ABQ62999.1	RAP2-like protein [Populus trichocarpa]	sp|Q9C591|ERF16_ARATH;	Ethylene-responsive transcription factor ERF016 OS=Arabidopsis thaliana OX=3702 GN=ERF016 PE=2 SV=1;	PF00847.20	AP2	AP2 domain
