# Supplementary material for: Structure and expression analysis of seven salt-related ERF genes of Populus
Source: PeerJ. 2020 Oct 20;8:e10206. doi: 10.7717/peerj.10206 (PMC7583627; doi:10.7717/peerj.10206)
Supplement: Supplemental Information 16 [file peerj-08-10206-s016.xlsx]

## Sheet: peerj-50455-gene.tpm.matrix.ann
gene_id	gene_name	description	length	S1_1	S1_2	S1_3	S1_4	S2_1	S2_2	S2_3	S2_4	S3_1	S3_2	S3_3	S3_4	T1	T2	T3	W1_1	W1_2	W1_3	W1_4	W2_1	W2_2	W2_3	W2_4	W3_1	W3_2	W3_3	W3_4	S_apex	S_leaf	S_root	S_stem	T_leaf	W_apex	W_leaf	W_root	W_stem	nr	go	KO_id	KO_name	paths	cog	cog_description	pfam	swissprot	entrez
MSTRG.1000			432	0	0	0	0	0	0.64	0	0	0	0	0	0.29	0.36	0.34	0.7	0.3	0.3	1.26	0	0.38	0	0.61	0.56	0	0.32	0.66	0.71	0	0.2133	0.0967	0	0.4667	0.2267	0.2067	0.4233	0.8433
MSTRG.10010			227	20.55	15.5	10.26	2.79	7.96	5.6	3.61	5.35	5.79	3.18	0	13.69	32.41	28.9	42.43	10.37	14.48	5.54	2.84	8.97	20.98	0	24.32	8.76	17.88	3.09	2.56	11.4333	8.0933	7.2767	4.6233	34.58	9.3667	17.78	9.9067	2.8767
MSTRG.1002			621	0.78	0	0	3.37	0.37	0.32	0.68	2.17	3.14	0	0.33	1.43	0.17	0	0	0.29	0.29	0.15	1.16	1.51	0	0	2.16	1.74	0	0.81	1.03	1.43	0.1067	2.3233	0.3367	0.0567	1.18	0.0967	1.45	0.32
MSTRG.10058			412	4.34	5.37	4.76	3.37	7.49	9.01	4.84	1.99	9.83	6.94	4.66	4.62	6.54	8.7	5.56	4.64	10.59	4.57	3.01	6.28	5.81	6.53	2.2	10.39	9.63	3.72	4.37	7.22	7.1067	3.3267	4.7533	6.9333	7.1033	8.6767	3.1933	4.94	XP_011043180.1(PREDICTED: uncharacterized protein LOC105138707 [Populus euphratica])	GO:0018025(molecular_function:calmodulin-lysine N-methyltransferase activity); GO:0005737(cellular_component:cytoplasm)	K18826	CAMKMT	map00310(Lysine degradation)	ENOG4110DEX(S:Function unknown)	ENOG4110DEX(Calmodulin-lysine N-methyltransferase)		sp|F4JNX3|CMKMT_ARATH(Calmodulin-lysine N-methyltransferase OS=Arabidopsis thaliana OX=3702 GN=CaMKMT PE=2 SV=1)
MSTRG.10070			399	16.16	11.73	15.12	774.47	8.6	8.1	25.24	767.65	18.87	10.51	7.56	619.07	11.68	11.89	15.51	22.27	14.92	18.14	671.31	20.4	28.44	14.29	466.65	21.4	15.02	16.17	485.23	14.5433	10.1133	720.397	15.9733	13.0267	21.3567	19.46	541.063	16.2	ABK94757.1(unknown [Populus trichocarpa])	GO:0046872(molecular_function:metal ion binding); GO:0045486(molecular_function:naringenin 3-dioxygenase activity); GO:0051213(molecular_function:dioxygenase activity); GO:0016491(molecular_function:oxidoreductase activity)	K00475	F3H	map00941(Flavonoid biosynthesis)	COG3491(S:Function unknown)	COG3491(2OGFe(II) oxygenase)	PF14226.6(DIOX_N:non-haem dioxygenase in morphine synthesis N-terminal)	sp|Q07353|FL3H_PETHY(Naringenin,2-oxoglutarate 3-dioxygenase (Fragment) OS=Petunia hybrida OX=4102 GN=AN3 PE=1 SV=1)
MSTRG.10129			410	0	0	0	3.07	0.45	0.73	0	2.01	0	0.74	0	2	0	0.38	0	0.34	0.34	0	1.69	0	0.78	0	0.95	0	0	0	3.22	0.15	0.49	2.36	0	0.1267	0.1133	0.3733	1.9533	0
MSTRG.10140			1087	100.18	133.43	128.14	187.07	90.89	140.31	130.31	145.35	85.59	140.85	114.62	156.28	120.99	120.55	120.61	103.24	165.2	121.58	171.77	98.34	161.64	122.53	146.32	111.02	142.18	118.91	122.51	92.22	138.197	162.9	124.357	120.717	104.2	156.34	146.867	121.007	ABK95606.1(unknown [Populus trichocarpa] )	GO:0016021(cellular_component:integral component of membrane)
MSTRG.10145			401	0	0	0	0	0	0	0	0	0	0	0	0	0	0	0	0	0	0.38	0	0	0	0	0	0	0	0	0	0	0	0	0	0	0	0	0	0.1267
MSTRG.1017			737	1.89	0.63	1.52	1.89	0.97	1.69	2.19	2.64	1.47	0.84	2.48	2.28	5.37	7.14	4.86	2.69	2.72	1.65	2.52	3.47	5.65	1.96	3.57	4.93	7.16	2.34	2.2	1.4433	1.0533	2.27	2.0633	5.79	3.6967	5.1767	2.7633	1.9833
MSTRG.10196			288	0	0	0	1.01	0	0	0	4.9	3.19	0	0	0.99	0	1.16	2.53	0.96	0	0	3.03	0	0	0	3.83	0	0	0	0	1.0633	0	2.3	0	1.23	0.32	0	2.2867	0	XP_004148046.1(PREDICTED: uncharacterized protein LOC101208336 [Cucumis sativus] )
MSTRG.10197			209	0	0	0	0	0	0	0	0	0	0	0	0	0	0	0	0	0	0	0	0	0	0	0	0	0	0	0	0	0	0	0	0	0	0	0	0
MSTRG.10214			556	0.19	0.2	0	0.71	0.45	0	0.42	1.58	0.91	0.19	0	1.05	0.21	0	0.41	0.89	0.17	0	0.7	0.68	0.2	0.55	1.81	2.3	0	0.2	1.25	0.5167	0.13	1.1133	0.14	0.2067	1.29	0.1233	1.2533	0.25
MSTRG.10295			211	0	29.56	18.44	24.14	40.58	62.36	38.27	4.58	26.28	34.3	41.69	19.69	46.34	13.23	41.14	32.25	23.12	21.13	18.17	45.51	45.75	30.41	25.87	46.15	29.94	39.46	29.41	22.2867	42.0733	16.1367	32.8	33.57	41.3033	32.9367	24.4833	30.3333	PNT03199.1(hypothetical protein POPTR_014G056100 [Populus trichocarpa])					ENOG411206Y(T:Signal transduction mechanisms); ENOG410YZWQ(T:Signal transduction mechanisms)	ENOG411206Y(Casein Kinase); ENOG410YZWQ(Casein Kinase)
MSTRG.10315			323	4.34	2.31	0.82	2.7	0.91	1.42	0	3.29	0	2.22	2.37	1.32	4.18	1.54	0.83	1.3	0.67	0	4.71	0.8	2.37	2.04	1.27	0.71	2.86	1.49	4.82	1.75	1.9833	2.4367	1.0633	2.1833	0.9367	1.9667	3.6	1.1767	PNT36796.1(hypothetical protein POPTR_005G148200 [Populus trichocarpa])
MSTRG.10323			774	0.44	0.12	1.18	0.41	0.77	0.22	0.48	0.2	0.42	0.55	0.69	0.3	1.82	1.46	1.27	0.42	0.71	1.53	0.31	0.94	1.63	1.82	1.23	1.56	1.31	1.48	0.36	0.5433	0.2967	0.3033	0.7833	1.5167	0.9733	1.2167	0.6333	1.61
MSTRG.10324			375	1.85	1.96	4.1	0	1.14	1.37	8.85	0.42	1.8	4.22	8	0.42	11.06	6.82	4.64	1.26	0.85	5.36	0.43	2.11	3.99	6.13	0	1.82	7.3	8.1	0	1.5967	2.5167	0.28	6.9833	7.5067	1.73	4.0467	0.1433	6.53
MSTRG.10327			2613	0.84	0.67	1.18	0.64	0.77	0.92	1.01	0.59	0.84	0.78	0.9	0.8	1.16	1.37	1.49	0.72	1.42	1.16	0.92	0.9	1.3	0.93	0.68	0.77	1.2	1.38	0.5	0.8167	0.79	0.6767	1.03	1.34	0.7967	1.3067	0.7	1.1567	PNT36818.1(hypothetical protein POPTR_005G149900 [Populus trichocarpa])	GO:0016740(molecular_function:transferase activity)
MSTRG.10342			1194	1.95	1.8	4.67	7.26	2.18	2.31	4.5	6.48	2.99	2	4.64	7.11	1.94	2.57	1.77	2.4	1.7	3.89	6.21	1.98	2.09	3.32	7.05	2.89	1.37	3.82	5.41	2.3733	2.0367	6.95	4.6033	2.0933	2.4233	1.72	6.2233	3.6767	XP_024453248.1(uncharacterized protein LOC112326930 [Populus trichocarpa])	GO:0016779(molecular_function:nucleotidyltransferase activity); GO:0005634(cellular_component:nucleus); GO:0004523(molecular_function:RNA-DNA hybrid ribonuclease activity); GO:0015074(biological_process:DNA integration); GO:0008270(molecular_function:zinc ion binding); GO:0003676(molecular_function:nucleic acid binding)
MSTRG.10346			205	24.97	50.33	42.65	55.65	40.16	34.51	38.49	30.31	12.01	58.79	28.51	15.45	81.76	67.3	64.06	56.83	51.02	21.34	47.03	27.58	55.64	72.25	89.77	47.75	47.8	31.53	10.52	25.7133	47.8767	33.8033	36.55	71.04	44.0533	51.4867	49.1067	41.7067	PNS99930.1(hypothetical protein POPTR_015G018300, partial [Populus trichocarpa])
MSTRG.10347			274	35.19	33.78	24.49	24.89	44.89	26.34	45.58	21.16	57.77	24.93	45.69	19.29	26.3	25.48	45.91	19.61	7.93	20.99	26.24	30.6	34.68	51.33	34.99	21.09	28.63	39.48	26.08	45.95	28.35	21.78	38.5867	32.5633	23.7667	23.7467	29.1033	37.2667	PNT43355.1(hypothetical protein POPTR_003G029800 [Populus trichocarpa])	GO:0016021(cellular_component:integral component of membrane)
MSTRG.10350			618	9.99	1.18	7.39	3.64	8.95	0.77	2.54	4.17	12.55	1.43	6.58	3.03	0.35	1.59	0	6.05	0.29	9.1	1.68	7.09	0.67	6.41	1.77	8.41	0	10.49	1.15	10.4967	1.1267	3.6133	5.5033	0.6467	7.1833	0.32	1.5333	8.6667	XP_006383809.2(kinesin-like protein KIN-4C [Populus trichocarpa] )	GO:0008017(molecular_function:microtubule binding); GO:0007018(biological_process:microtubule-based movement); GO:0007052(biological_process:mitotic spindle organization); GO:0005524(molecular_function:ATP binding); GO:0016887(molecular_function:ATPase activity); GO:0005871(cellular_component:kinesin complex); GO:0005874(cellular_component:microtubule); GO:0003777(molecular_function:microtubule m…	K10395	KIF4_21_27		COG5059(M:Cell wall/membrane/envelope biogenesis)	COG5059(Mechanosensitive ion channel)		sp|F4K0J3|KN4C_ARATH(Kinesin-like protein KIN-4C OS=Arabidopsis thaliana OX=3702 GN=KIN4C PE=2 SV=2)
MSTRG.10356			256	1.72	0	0	0	0	0	0	0	0	3.62	0	0	6.18	0	4.2	0	3.26	0	0	0	9.85	0	0	0	0	0	0	0.5733	1.2067	0	0	3.46	0	4.37	0	0	XP_023880430.1(LOW QUALITY PROTEIN: uncharacterized protein LOC111992800, partial [Quercus suber])	GO:0003964(molecular_function:RNA-directed DNA polymerase activity); GO:0015074(biological_process:DNA integration); GO:0016021(cellular_component:integral component of membrane); GO:0008270(molecular_function:zinc ion binding); GO:0003676(molecular_function:nucleic acid binding)				COG2801(L:Replication, recombination and repair)	COG2801(Retrotransposon protein)	PF00078.27(RVT_1:Reverse transcriptase (RNA-dependent DNA polymerase))	sp|P20825|POL2_DROME(Retrovirus-related Pol polyprotein from transposon 297 OS=Drosophila melanogaster OX=7227 GN=pol PE=4 SV=1)
MSTRG.10357			235	22.51	13.56	21.44	7.11	16.5	23.88	12.25	18.18	22.23	21.5	30.12	9.32	15.22	16.39	15.34	22.05	19.55	33.02	24.16	32.5	20.6	37.88	4.57	12.2	10.13	39.26	25.91	20.4133	19.6467	11.5367	21.27	15.65	22.25	16.76	18.2133	36.72
MSTRG.10359			258	0	0	5.93	1.56	4.4	0	0	1.51	0	0	0	0	0	5.42	0	0	1.59	1.57	6.32	0	3.8	0	0	1.63	0	0	5.66	1.4667	0	1.0233	1.9767	1.8067	0.5433	1.7967	3.9933	0.5233	XP_020406471.1(uncharacterized protein LOC109945085, partial [Zea mays])					COG2801(L:Replication, recombination and repair)	COG2801(Retrotransposon protein)		sp|Q99315|YG31B_YEAST(Transposon Ty3-G Gag-Pol polyprotein OS=Saccharomyces cerevisiae (strain ATCC 204508 / S288c) OX=559292 GN=TY3B-G PE=1 SV=3)
MSTRG.10377			824	0.2	0	0.11	0	0	0.1	0	0	0.76	0	0	0	0.11	0	0.21	0.48	0.09	0	0	0.49	0.11	0	0	0.71	0	0.31	0	0.32	0.0333	0	0.0367	0.1067	0.56	0.0667	0	0.1033	TKR68751.1(hypothetical protein D5086_0000306910 [Populus alba])	GO:0008270(molecular_function:zinc ion binding); GO:0009451(biological_process:RNA modification)				ENOG410Z7Z7(S:Function unknown)	ENOG410Z7Z7(WD and tetratricopeptide repeats)
MSTRG.10385			635	0.47	0	0.32	0.88	0	0.28	0	0.22	0.17	0	0	0.52	0.62	0	0.48	0.25	0	0	0.55	0.41	0.38	0	0.58	0.23	0.94	0.46	0.63	0.2133	0.0933	0.54	0.1067	0.3667	0.2967	0.44	0.5867	0.1533	PNT36971.1(hypothetical protein POPTR_005G160600 [Populus trichocarpa])	GO:0003824(molecular_function:catalytic activity); GO:0004721(molecular_function:phosphoprotein phosphatase activity)	K17508	PTC7, PPTC7		COG0631(S:Function unknown)	COG0631(LRR)	PF07228.12(SpoIIE:Stage II sporulation protein E (SpoIIE)); PF13672.6(PP2C_2:Protein phosphatase 2C)	sp|Q9SUK9|P2C55_ARATH(Probable protein phosphatase 2C 55 OS=Arabidopsis thaliana OX=3702 GN=At4g16580 PE=2 SV=2)
MSTRG.10386			200	5.46	0	28.34	26.29	0	5.19	6.86	0	5.3	12.3	17.74	10.32	20.48	17.82	20.06	14.64	5.54	0	0	5.42	20.42	21.07	0	39.12	0	0	6.46	3.5867	5.83	12.2033	17.6467	19.4533	19.7267	8.6533	2.1533	7.0233	XP_024455896.1(zinc finger BED domain-containing protein RICESLEEPER 2 [Populus trichocarpa])					ENOG410ZT99(S:Function unknown); ENOG4111T8J(S:Function unknown)	ENOG410ZT99(Pfam:hATC); ENOG4111T8J(transposon protein)	PF14372.6(DUF4413:Domain of unknown function (DUF4413))
MSTRG.10397			280	0	0	0	0	1.56	2.32	1.41	0	1.18	1.24	0	0	0	1.29	0	1.06	0	0	0	0	0	0	0	0	4.77	0	0	0.9133	1.1867	0	0.47	0.43	0.3533	1.59	0	0
MSTRG.10409			241	0	0	5.42	0	0	10.67	0	0	0	0	0	0	0	0	2.72	0	0	0	4.29	4.61	0	0	0	0	0	0	0	0	3.5567	0	1.8067	0.9067	1.5367	0	1.43	0	TKS04177.1(hypothetical protein D5086_0000143780 [Populus alba])	GO:0046983(molecular_function:protein dimerization activity)
MSTRG.10479			568	4.57	11.9	2.17	0.86	4.1	10.18	4.81	1.69	2.28	12.35	1.55	0.67	18.11	8.47	17.94	4.63	19.1	3.43	1.86	6.15	13.41	2.83	1.26	5.52	17.73	3.97	1.4	3.65	11.4767	1.0733	2.8433	14.84	5.4333	16.7467	1.5067	3.41
MSTRG.10509			413	0	0.38	0	0	0	0.36	0	0.33	0	0	0.39	0.33	0	0	0.79	0.33	0	0	0.33	0.42	0.38	0	0	0.36	1.06	0	0	0	0.2467	0.22	0.13	0.2633	0.37	0.48	0.11	0
MSTRG.10529			383	7.86	8.34	4.83	0.81	4.83	7.8	0.49	1.2	5.53	6.63	2.36	0	6.45	7.8	9.7	3.98	3.6	1.27	0.81	6	7.52	0.41	3.42	2.16	8.19	1.8	2.41	6.0733	7.59	0.67	2.56	7.9833	4.0467	6.4367	2.2133	1.16	YP_009054183.1(NADH-plastoquinone oxidoreductase chain 4 (chloroplast) [Populus balsamifera] )	GO:0009535(cellular_component:chloroplast thylakoid membrane); GO:0015990(biological_process:electron transport coupled proton transport); GO:0008137(molecular_function:NADH dehydrogenase (ubiquinone) activity); GO:0016021(cellular_component:integral component of membrane); GO:0009060(biological_process:aerobic respiration); GO:0005747(cellular_component:mitochondrial respiratory chain complex I)…	K05575	ndhD	map00190(Oxidative phosphorylation)	COG1008(C:Energy production and conversion)	COG1008(subunit m)		sp|Q14FA8|NU4C_POPAL(NAD(P)H-quinone oxidoreductase chain 4, chloroplastic OS=Populus alba OX=43335 GN=ndhD PE=3 SV=1)
MSTRG.10537			1185	1.1	0.79	0.85	0.35	0.99	1.38	0.73	1.08	1.45	1.36	0.89	1.18	2.09	1.68	1.34	1.05	1.86	0.74	0.79	1.67	0.97	1.08	0.53	1.56	1.46	1.34	0.94	1.18	1.1767	0.87	0.8233	1.7033	1.4267	1.43	0.7533	1.0533
MSTRG.10553			327	4.17	0	7.06	0	3.51	0	1.59	0.63	0.68	1.42	4.55	0	0.8	0	0.79	0	0.64	0.67	0	3.09	0.76	3.93	0.61	4.77	0	3.58	0	2.7867	0.4733	0.21	4.4	0.53	2.62	0.4667	0.2033	2.7267	RQO90722.1(hypothetical protein POPTR_005G183250 [Populus trichocarpa])
MSTRG.10557			364	11.06	29.86	13.97	23.41	10.59	29.33	43.17	13.31	9.33	27.53	15.79	19.27	10.33	6.37	7.31	15.95	16.16	13.57	12.56	9.7	8.69	9.51	16.22	9.41	6.45	9.32	17.76	10.3267	28.9067	18.6633	24.31	8.0033	11.6867	10.4333	15.5133	10.8	PNT37360.1(hypothetical protein POPTR_005G184100 [Populus trichocarpa])
MSTRG.10566			233	10.4	11.28	28.75	14.81	28.09	24.82	25.47	11.83	25.67	28.01	20.05	26.67	22.22	31.27	38.37	16.05	38.21	14.72	10.06	15.99	18.42	7.39	11.91	18.03	5.26	10.85	17.98	21.3867	21.37	17.77	24.7567	30.62	16.69	20.63	13.3167	10.9867
MSTRG.10609			761	90.68	92.21	140.11	215.81	97.81	87.61	124.52	193.57	95.7	103.61	166.25	196.87	75.66	86.88	70.66	116.8	86.41	176.52	175.09	130.6	82.13	178.37	171.67	146.54	77.46	194.25	182.67	94.73	94.4767	202.083	143.627	77.7333	131.313	82	176.477	183.047	XP_002307493.1(cytochrome b-c1 complex subunit 6 [Populus trichocarpa] )	GO:0005743(cellular_component:mitochondrial inner membrane); GO:0008121(molecular_function:ubiquinol-cytochrome-c reductase activity); GO:0006122(biological_process:mitochondrial electron transport, ubiquinol to cytochrome c); GO:0005739(cellular_component:mitochondrion); GO:0005750(cellular_component:mitochondrial respiratory chain complex III); GO:0009060(biological_process:aerobic respiration)…	K00416	QCR6, UQCRH	map00190(Oxidative phosphorylation); map04714(Thermogenesis)	ENOG411247S(G:Carbohydrate transport and metabolism)	ENOG411247S(D-fructose-1,6-bisphosphate 1-phosphohydrolase class 1)	PF02320.16(UCR_hinge:Ubiquinol-cytochrome C reductase hinge protein)	sp|P48504|QCR6_SOLTU(Cytochrome b-c1 complex subunit 6 OS=Solanum tuberosum OX=4113 PE=1 SV=2)
MSTRG.10619			303	0	0	0	0	1.15	0	0	0	0.88	0	0	0	0	0.96	1.04	0	0	0	0	0	0	0	0	0	0.89	0	0	0.6767	0	0	0	0.6667	0	0.2967	0	0
MSTRG.10620			265	1.49	0	0	1.4	0	2.87	3.55	4.06	1.47	1.56	1.64	1.37	1.77	3.23	1.78	5.26	0	2.82	0	6.3	0	1.4	4.01	5.84	2.97	0	0	0.9867	1.4767	2.2767	1.73	2.26	5.8	0.99	1.3367	1.4067
MSTRG.10675			743	0.23	0.13	0.25	0.22	0.41	0.95	0	0.11	0.89	0.59	0.12	0	1.81	0.96	0.25	0.55	0.64	0.12	0.22	0.43	0.25	0.23	0.3	0.71	0.58	0.36	0.13	0.51	0.5567	0.11	0.1233	1.0067	0.5633	0.49	0.2167	0.2367	TKS03608.1(hypothetical protein D5086_0000156050 [Populus alba])	GO:0106029(deleted:old GO); GO:0008033(biological_process:tRNA processing); GO:0001522(biological_process:pseudouridine synthesis); GO:0003723(molecular_function:RNA binding)	K01855	PUS3, DEG1		COG0101(M:Cell wall/membrane/envelope biogenesis)	COG0101(Phospho-2-dehydro-3-deoxyoctonate aldolase)
MSTRG.10676			947	0.25	0.62	0.53	0	0.29	0.67	5.62	0.46	0.39	0.25	1.12	0.23	0.64	0.42	1.03	0.08	0.3	3.37	0.61	0.61	0.96	4.19	0.43	0.25	0.57	3.85	0.81	0.31	0.5133	0.23	2.4233	0.6967	0.3133	0.61	0.6167	3.8033	PNT37630.1(hypothetical protein POPTR_005G199400 [Populus trichocarpa])	GO:0106029(deleted:old GO); GO:0008033(biological_process:tRNA processing); GO:0001522(biological_process:pseudouridine synthesis); GO:0003723(molecular_function:RNA binding)	K01855	PUS3, DEG1		COG0101(J:Translation, ribosomal structure and biogenesis)	COG0101(Formation of pseudouridine at positions 38, 39 and 40 in the anticodon stem and loop of transfer RNAs (By similarity))	PF01416.20(PseudoU_synth_1:tRNA pseudouridine synthase)
MSTRG.10677			837	0.2	0.1	0.63	0	0	0	1.6	0.46	0.09	0.1	0.72	0.09	0.11	0.5	0.21	0.19	0.09	1.46	0.09	0.12	0.21	2.2	0.08	0.3	0.1	1.83	0.21	0.0967	0.0667	0.1833	0.9833	0.2733	0.2033	0.1333	0.1267	1.83	PNT37631.1(hypothetical protein POPTR_005G199500 [Populus trichocarpa])	GO:0106029(deleted:old GO); GO:0008033(biological_process:tRNA processing); GO:0001522(biological_process:pseudouridine synthesis); GO:0003723(molecular_function:RNA binding)	K01855	PUS3, DEG1		COG0101(J:Translation, ribosomal structure and biogenesis)	COG0101(Formation of pseudouridine at positions 38, 39 and 40 in the anticodon stem and loop of transfer RNAs (By similarity))
MSTRG.10716			209	0	0	0	0	0	0	0	0	0	0	0	0	0	0	0	0	0	0	0	0	0	0	0	0	0	4.65	0	0	0	0	0	0	0	0	0	1.55
MSTRG.10764			807	1.87	0.48	2.29	1.2	0.72	0.84	2.05	1.6	2	1.31	1.33	1.61	1.26	1.6	0.98	0.88	1.09	0.82	1.25	1.14	1.15	1.29	1.06	2.31	0.82	1.75	0.45	1.53	0.8767	1.47	1.89	1.28	1.4433	1.02	0.92	1.2867	XP_018833999.1(PREDICTED: uncharacterized protein LOC109001255 [Juglans regia])	GO:0000943(cellular_component:retrotransposon nucleocapsid); GO:0016021(cellular_component:integral component of membrane); GO:0015074(biological_process:DNA integration); GO:0008270(molecular_function:zinc ion binding); GO:0003676(molecular_function:nucleic acid binding); GO:0003860(molecular_function:3-hydroxyisobutyryl-CoA hydrolase activity)				ENOG41124XI(T:Signal transduction mechanisms); COG2801(L:Replication, recombination and repair); ENOG410XS4D(S:Function unknown)	ENOG41124XI(dual specificity protein phosphatase); COG2801(Retrotransposon protein); ENOG410XS4D(Retrotransposon protein)		sp|Q94HW2|POLR1_ARATH(Retrovirus-related Pol polyprotein from transposon RE1 OS=Arabidopsis thaliana OX=3702 GN=RE1 PE=2 SV=1)
MSTRG.10768			347	0	0	0	0	0	0	0	2.11	0	0	0	0	1.99	0	0.65	0.52	0	0	0	0	0	0	1.01	0	0.57	0	0	0	0	0.7033	0	0.88	0.1733	0.19	0.3367	0	PKI40487.1(hypothetical protein CRG98_039123 [Punica granatum])	GO:0004523(molecular_function:RNA-DNA hybrid ribonuclease activity); GO:0003676(molecular_function:nucleic acid binding); GO:0008270(molecular_function:zinc ion binding)				ENOG410Y65V(S:Function unknown)	ENOG410Y65V(Retrotransposon protein)		sp|P0C2F6|RNHX1_ARATH(Putative ribonuclease H protein At1g65750 OS=Arabidopsis thaliana OX=3702 GN=At1g65750 PE=3 SV=1)
MSTRG.10804			442	0.31	0.97	0	2	1.85	0.61	1.02	0.84	1.18	2.77	0.33	1.12	0.69	0.64	0.33	0	1.68	0.3	0	1.79	0.33	2.92	0	0.3	0.9	1.58	1.01	1.1133	1.45	1.32	0.45	0.5533	0.6967	0.97	0.3367	1.6
MSTRG.10805			720	2.82	4.99	0.4	1.85	1.15	6.25	0.67	1.71	1.29	5.7	1.03	1.13	1.77	1.13	0.26	1.86	3.04	0	1.82	2.99	5.86	0.48	1.69	2.61	3.28	0.64	2.15	1.7533	5.6467	1.5633	0.7	1.0533	2.4867	4.06	1.8867	0.3733
MSTRG.10817			1635	3.38	5.03	2.41	2.75	3.98	3.24	2.16	3.34	5.14	4.28	3.24	2.63	6.71	6.09	6.02	4.67	5.36	2.64	2.92	4.96	3.78	1.95	2.85	4.8	5.35	2.69	2.28	4.1667	4.1833	2.9067	2.6033	6.2733	4.81	4.83	2.6833	2.4267
MSTRG.10822			245	0	4.48	5.01	0	0	7.94	2.51	9.43	0	0	0	9.63	0	0	0	5.49	0	1.96	0	0	2.41	0	1.88	4.09	12.52	2.16	4.74	0	4.14	6.3533	2.5067	0	3.1933	4.9767	2.2067	1.3733	VDD24108.1(unnamed protein product [Brassica rapa])	GO:0051287(molecular_function:NAD binding); GO:0048038(molecular_function:quinone binding); GO:0016651(molecular_function:oxidoreductase activity, acting on NAD(P)H)
MSTRG.1084			209	8.76	0	0	4.21	0	0	5.47	4	0	0	14.33	0	0	0	0	0	0	0	0	0	0	4.2	0	0	0	4.65	15.44	2.92	0	2.7367	6.6	0	0	0	5.1467	2.95
MSTRG.10849			1542	0.97	0.38	0.8	0.88	0.66	1.04	1.1	0.78	0.67	0.53	1.06	0.81	0.82	1.21	1.19	1.4	0.73	1.33	0.57	1.21	0.37	1.17	0.68	1.4	0.88	1.29	0.68	0.7667	0.65	0.8233	0.9867	1.0733	1.3367	0.66	0.6433	1.2633	PNT38050.1(hypothetical protein POPTR_005G219900 [Populus trichocarpa])
MSTRG.10850			366	2.48	0	1.65	0.46	0	1.96	0.56	0	0.48	0	0.54	0	0.56	0	0	3.14	0.45	0	0	0	0	2.34	0	0.49	0	0	0	0.9867	0.6533	0.1533	0.9167	0.1867	1.21	0.15	0	0.78
MSTRG.10851			834	2.32	1.1	0.63	0	1.42	0.83	0.53	0.11	0.61	0.84	0.79	0	2.47	2.61	1.05	1.59	1.75	1.18	0	2.5	1.66	0.89	0.2	1.69	1.74	0.55	0	1.45	0.9233	0.0367	0.65	2.0433	1.9267	1.7167	0.0667	0.8733
MSTRG.10861			426	1.33	1.77	0.73	0.31	1.62	0.33	1.85	0.61	0.32	1.01	0.71	0.3	2.63	3.48	5.11	1.84	1.22	0	1.54	1.55	1.78	2.22	0	1.98	1.97	0.69	0	1.09	1.0367	0.4067	1.0967	3.74	1.79	1.6567	0.5133	0.97	XP_016580539.1(PREDICTED: uncharacterized protein LOC107878128 [Capsicum annuum])	GO:0016021(cellular_component:integral component of membrane)						PF14223.6(Retrotran_gag_2:gag-polypeptide of LTR copia-type); PF03732.17(Retrotrans_gag:Retrotransposon gag protein)	sp|Q94HW2|POLR1_ARATH(Retrovirus-related Pol polyprotein from transposon RE1 OS=Arabidopsis thaliana OX=3702 GN=RE1 PE=2 SV=1)
MSTRG.10862			373	0.94	0	0	0.87	0	0	0	0.43	0	0.48	0.51	0	3.74	1.98	0.52	0.43	0	0.91	0	0	1.01	0	1.23	0	0.46	0	0	0.3133	0.16	0.4333	0.17	2.08	0.1433	0.49	0.41	0.3033	OTG15986.1(putative ribonuclease H-like domain-containing protein [Helianthus annuus])	GO:0000943(cellular_component:retrotransposon nucleocapsid); GO:0015074(biological_process:DNA integration); GO:0003964(molecular_function:RNA-directed DNA polymerase activity); GO:0003723(molecular_function:RNA binding); GO:0003676(molecular_function:nucleic acid binding)				ENOG410ZK3M(S:Function unknown)	ENOG410ZK3M(-)		sp|Q94HW2|POLR1_ARATH(Retrovirus-related Pol polyprotein from transposon RE1 OS=Arabidopsis thaliana OX=3702 GN=RE1 PE=2 SV=1)
MSTRG.10870			424	0.67	0	0	1.26	0.41	0.34	1.13	0.31	0.98	0	0	0.62	0	0	0.37	0.62	0	0.33	1.25	0.78	0	0.64	1.75	1	0	1.39	0.74	0.6867	0.1133	0.73	0.3767	0.1233	0.8	0	1.2467	0.7867	OAY34576.1(hypothetical protein MANES_12G030900 [Manihot esculenta])	GO:0016021(cellular_component:integral component of membrane)
MSTRG.10882			219	0	0	0	0	0	0	0	0	0	0	0	3.27	0	0	0	0	0	0	0	0	0	0	9.69	0	0	0	0	0	0	1.09	0	0	0	0	3.23	0
MSTRG.10885			271	95.25	0	40.9	34.45	62.41	41.43	41.95	21.02	48.45	232.88	29.47	0	0	14.73	16.17	43.36	45.13	14.17	19.27	24.64	0	21.77	42.76	26.67	55.62	4.23	0	68.7033	91.4367	18.49	37.44	10.3	31.5567	33.5833	20.6767	13.39	XP_002306844.3(inorganic phosphate transporter 1-4 [Populus trichocarpa] )	GO:0006817(biological_process:phosphate ion transport); GO:0016021(cellular_component:integral component of membrane); GO:0005315(molecular_function:inorganic phosphate transmembrane transporter activity)	K08176	PHO84		ENOG410ZVN7(G:Carbohydrate transport and metabolism)	ENOG410ZVN7(phosphate transporter)		sp|Q96303|PHT14_ARATH(Inorganic phosphate transporter 1-4 OS=Arabidopsis thaliana OX=3702 GN=PHT1-4 PE=1 SV=1)
MSTRG.10886			271	0	56.79	2.22	0	0	33.41	0	0	0	0	0	36.35	30.69	0	0	0	0	0	0	0	69.21	0	0	0	0	0	27.63	0	30.0667	12.1167	0.74	10.23	0	23.07	9.21	0	XP_002306844.3(inorganic phosphate transporter 1-4 [Populus trichocarpa] )	GO:0006817(biological_process:phosphate ion transport); GO:0016021(cellular_component:integral component of membrane); GO:0005315(molecular_function:inorganic phosphate transmembrane transporter activity)	K08176	PHO84		ENOG410ZVN7(G:Carbohydrate transport and metabolism)	ENOG410ZVN7(phosphate transporter)		sp|Q96303|PHT14_ARATH(Inorganic phosphate transporter 1-4 OS=Arabidopsis thaliana OX=3702 GN=PHT1-4 PE=1 SV=1)
MSTRG.10926			326	4.35	0	0	0	0.96	0	0	0	1.38	0	0.81	0	0	2.24	0	0.63	0	1.42	0	0	0	0.66	0	0.72	0	1.45	0	2.23	0	0	0.27	0.7467	0.45	0	0	1.1767
MSTRG.10948			218	0	0	0	0	4.85	0	0	0	3.5	7.81	0	0	4.4	7.79	0	0	3.55	0	0	0	0	0	0	0	0	0	4.15	2.7833	2.6033	0	0	4.0633	0	1.1833	1.3833	0
MSTRG.10977			547	0.78	0	0.64	0.18	0.23	0	1.72	0.18	0.94	0	1.04	0.72	0	0	0	0	0	0.97	0.18	0.23	0	0.95	0.51	0	0	0.61	0.86	0.65	0	0.36	1.1333	0	0.0767	0	0.5167	0.8433
MSTRG.10995			205	0	10.64	0	0	0	0	0	0	0	0	0	0	0	0	0	0	0	0	0	0	0	0	0	0	0	0	0	0	3.5467	0	0	0	0	0	0	0	RQO90986.1(hypothetical protein POPTR_005G235350 [Populus trichocarpa])
MSTRG.11039			437	0	0	0	0.29	0	0	0	0.58	0	0	0	0.29	0	0	0	0	0	0	0	0	0	0	1.09	0	0	0	0	0	0	0.3867	0	0	0	0	0.3633	0	TKS07200.1(hypothetical protein D5086_0000115320 [Populus alba])
MSTRG.11040			389	0	0	0	3.12	0	0	0	1.15	0	0	0	2.68	0	0	0	0	0	0	0.77	0	0	0	3.28	0	0	0	3.69	0	0	2.3167	0	0	0	0	2.58	0
MSTRG.11053			336	10.85	0.68	7.17	5.94	6.41	1.88	6.56	6.39	13.14	0.65	6.25	3.5	0.73	1.35	0.72	1.72	2.94	6.73	1.18	9.27	0.69	7.22	2.8	8.15	0.63	10.51	2.12	10.1333	1.07	5.2767	6.66	0.9333	6.38	1.42	2.0333	8.1533
MSTRG.11059			2432	0	0	0	0	0	0	0	0.55	0	0	0	0	0	0	0.11	0	0	0	0	0	0	0.05	0.04	0	0	0	7.49	0	0	0.1833	0	0.0367	0	0	2.51	0.0167	XP_002307739.2(protein ALP1-like [Populus trichocarpa])					ENOG411206Y(S:Function unknown)	ENOG411206Y(-)	PF13359.6(DDE_Tnp_4:DDE superfamily endonuclease); PF07941.11(K_channel_TID:Potassium channel Kv1.4 tandem inactivation domain)	sp|Q9M2U3|ALPL_ARATH(Protein ALP1-like OS=Arabidopsis thaliana OX=3702 GN=At3g55350 PE=2 SV=1)
MSTRG.11060			2432	60.08	29.23	27	40.23	65.04	8.27	25.07	30.39	28.1	14.48	70.18	19.99	0.69	0.69	0.61	30.34	3.31	4.75	11.46	10.91	3.75	3.16	13.51	8.89	1.37	2.94	102.86	51.0733	17.3267	30.2033	40.75	0.6633	16.7133	2.81	42.61	3.6167	XP_002307739.2(protein ALP1-like [Populus trichocarpa])					ENOG411206Y(S:Function unknown)	ENOG411206Y(transposon protein)	PF13359.6(DDE_Tnp_4:DDE superfamily endonuclease); PF07941.11(K_channel_TID:Potassium channel Kv1.4 tandem inactivation domain)	sp|Q9M2U3|ALPL_ARATH(Protein ALP1-like OS=Arabidopsis thaliana OX=3702 GN=At3g55350 PE=2 SV=1)
MSTRG.11071			1699	4.53	3.37	4.23	4.11	3.68	3.16	8.47	3.95	4.61	4.62	4.27	5.79	5.86	5.38	5.4	3.64	4.44	5.22	6.4	5.68	5.99	6.68	4.67	4.4	5.03	6.13	5.96	4.2733	3.7167	4.6167	5.6567	5.5467	4.5733	5.1533	5.6767	6.01	PNT38523.1(hypothetical protein POPTR_005G243900 [Populus trichocarpa])					ENOG4111FVG(S:Function unknown)	ENOG4111FVG(family with sequence similarity 206, member A)		sp|Q29S16|ABITM_BOVIN(Protein Abitram OS=Bos taurus OX=9913 GN=ABITRAM PE=2 SV=1)
MSTRG.11081			1123	1.4	0.7	1.35	0.77	0.84	1.2	0.91	0.94	1.12	0.82	1.35	0.67	0.8	0.37	0.98	0.62	0.69	1.26	0.67	0.85	1.44	1.06	0.78	1.07	0.9	0.88	0.99	1.12	0.9067	0.7933	1.2033	0.7167	0.8467	1.01	0.8133	1.0667	TKS03217.1(putative translation initiation family protein [Populus alba])	GO:0000455(biological_process:enzyme-directed rRNA pseudouridine synthesis); GO:0001522(biological_process:pseudouridine synthesis); GO:0003723(molecular_function:RNA binding); GO:0009982(molecular_function:pseudouridine synthase activity)	K06180	rluD		COG0564(J:Translation, ribosomal structure and biogenesis)	COG0564(pseudouridine synthase activity)		sp|Q3ECD0|PUS2_ARATH(RNA pseudouridine synthase 2, chloroplastic OS=Arabidopsis thaliana OX=3702 GN=At1g76050 PE=2 SV=1)
MSTRG.11109			474	2.88	2.78	0.28	0.98	0.31	0.79	2.31	1.2	1.77	1.32	1.11	2.39	1.47	0.54	1.98	2.42	2.39	1.02	1.45	2.16	1.39	1	1.81	2.61	2.32	1.62	1.15	1.6533	1.63	1.5233	1.2333	1.33	2.3967	2.0333	1.47	1.2133	ABK92663.1(unknown [Populus trichocarpa])	GO:0016021(cellular_component:integral component of membrane); GO:0005739(cellular_component:mitochondrion)				ENOG410Z6EX(S:Function unknown)	ENOG410Z6EX(-)
MSTRG.11113			1280	2.78	2.1	3.43	2.74	3.15	2.57	4.3	2.93	3.76	1.82	3.36	3.17	2.99	3.07	2.57	2.31	1.96	3.97	3.2	4.21	2.28	3.36	3.83	3.71	3.44	3.52	3.18	3.23	2.1633	2.9467	3.6967	2.8767	3.41	2.56	3.4033	3.6167	RQO91034.1(hypothetical protein POPTR_005G248201 [Populus trichocarpa])	GO:0008168(molecular_function:methyltransferase activity); GO:0005634(cellular_component:nucleus); GO:0016491(molecular_function:oxidoreductase activity); GO:0001716(molecular_function:L-amino-acid oxidase activity); GO:0003677(molecular_function:DNA binding)	K11450	KDM1A, AOF2, LSD1	map04714(Thermogenesis)	ENOG410XSNC(S:Function unknown); ENOG410ZF69(S:Function unknown)	ENOG410XSNC(dehydrin); ENOG410ZF69(-)	PF01593.24(Amino_oxidase:Flavin containing amine oxidoreductase)	sp|Q8VXV7|LDL1_ARATH(Lysine-specific histone demethylase 1 homolog 1 OS=Arabidopsis thaliana OX=3702 GN=LDL1 PE=1 SV=1)
MSTRG.11114			1101	1.14	0.51	2.37	1.02	1.47	1.24	1.68	1.63	1.86	1.36	0.56	0.81	1.48	1.03	1.19	1.61	0.93	1.75	1.31	1.58	1.57	1.25	1.85	1.99	1.27	2.17	1.69	1.49	1.0367	1.1533	1.5367	1.2333	1.7267	1.2567	1.6167	1.7233	XP_002300664.1(lysine-specific histone demethylase 1 homolog 1 [Populus trichocarpa] )	GO:0001716(molecular_function:L-amino-acid oxidase activity); GO:0005634(cellular_component:nucleus); GO:0003677(molecular_function:DNA binding); GO:0016575(biological_process:histone deacetylation); GO:0048364(biological_process:root development); GO:0051568(biological_process:histone H3-K4 methylation); GO:0008168(molecular_function:methyltransferase activity); GO:0016491(molecular_function:oxi…	K11450	KDM1A, AOF2, LSD1	map04714(Thermogenesis)	ENOG410ZF69(S:Function unknown); ENOG410XSNC(S:Function unknown)	ENOG410ZF69(-); ENOG410XSNC(-)	PF04433.17(SWIRM:SWIRM domain); PF01593.24(Amino_oxidase:Flavin containing amine oxidoreductase); PF13450.6(NAD_binding_8:NAD(P)-binding Rossmann-like domain)	sp|Q8VXV7|LDL1_ARATH(Lysine-specific histone demethylase 1 homolog 1 OS=Arabidopsis thaliana OX=3702 GN=LDL1 PE=1 SV=1)
MSTRG.11188			226	0	0	0	5.71	0	0	7.38	5.46	0	3.26	3.29	2.8	0	0	0	2.65	0	0	2.92	0	0	0	2.76	0	3.04	0	0	0	1.0867	4.6567	3.5567	0	0.8833	1.0133	1.8933	0	RVW28823.1(Retrovirus-related Pol polyprotein from transposon TNT 1-94 [Vitis vinifera])	GO:0005618(cellular_component:cell wall); GO:0003676(molecular_function:nucleic acid binding); GO:0000943(cellular_component:retrotransposon nucleocapsid); GO:0016021(cellular_component:integral component of membrane); GO:0048046(cellular_component:apoplast); GO:0015074(biological_process:DNA integration); GO:0008270(molecular_function:zinc ion binding); GO:0016762(molecular_function:xyloglucan:x…
MSTRG.11204			354	0.55	0.58	0	0.51	0	0.54	0	0	0	0	1.18	0.99	1.87	0.58	1.84	0	0.5	1.05	1.01	0.62	0.59	0.51	0.95	1.07	1.61	0.56	1.81	0.1833	0.3733	0.5	0.3933	1.43	0.5633	0.9	1.2567	0.7067
MSTRG.11208			228	0	0	3.56	0	0	0	3.54	0	2.84	15.58	3.16	0	3.53	6.29	7.1	0	11.33	10.86	0	0	6.84	0	0	2.86	0	9.06	0	0.9467	5.1933	0	3.42	5.64	0.9533	6.0567	0	6.64
MSTRG.11210			748	2.2	3.47	3.97	3.05	2.7	5.19	4.03	4.73	2.65	4.09	4	3.72	6.14	5.44	6.33	2.52	5.63	5.99	3.97	2.83	5.4	4.74	2.89	2.7	5.16	3.24	4.94	2.5167	4.25	3.8333	4	5.97	2.6833	5.3967	3.9333	4.6567	TKR68850.1(U5 small nuclear ribonucleoprotein helicase [Populus alba])	GO:0003676(molecular_function:nucleic acid binding); GO:0005524(molecular_function:ATP binding); GO:0004386(molecular_function:helicase activity)	K12854	SNRNP200, BRR2	map03040(Spliceosome)	COG1204(L:Replication, recombination and repair)	COG1204(helicase)		sp|Q9SYP1|DEXHC_ARATH(DExH-box ATP-dependent RNA helicase DExH12 OS=Arabidopsis thaliana OX=3702 GN=BRR2A PE=1 SV=1)
MSTRG.11211			1173	1.55	1.33	1.85	1.23	1.29	1.02	3.02	0.98	1.24	1.44	2.65	1.08	3.27	2.46	4	2.02	3.36	2.05	2.82	1.15	2.43	2.25	1.49	2.03	2.71	1.68	1.42	1.36	1.2633	1.0967	2.5067	3.2433	1.7333	2.8333	1.91	1.9933	XP_021646390.1(DExH-box ATP-dependent RNA helicase DExH12-like [Hevea brasiliensis] )	GO:0003676(molecular_function:nucleic acid binding); GO:0005524(molecular_function:ATP binding); GO:0004386(molecular_function:helicase activity)	K12854	SNRNP200, BRR2	map03040(Spliceosome)	COG1204(L:Replication, recombination and repair)	COG1204(helicase)		sp|Q9SYP1|DEXHC_ARATH(DExH-box ATP-dependent RNA helicase DExH12 OS=Arabidopsis thaliana OX=3702 GN=BRR2A PE=1 SV=1)
MSTRG.11221			214	0	0	0	7.47	10.64	0	0	0	0	8.6	0	0	9.65	0	9.72	0	0	3.69	0	3.92	0	0	3.63	0	0	0	4.56	3.5467	2.8667	2.49	0	6.4567	1.3067	0	2.73	1.23	XP_024456403.1(uncharacterized protein LOC18099719 isoform X3 [Populus trichocarpa])					COG0432(S:Function unknown)	COG0432(Secondary thiamine-phosphate synthase enzyme)	PF01894.17(UPF0047:Uncharacterised protein family UPF0047)
MSTRG.11225			370	6.43	11.42	10.4	2.83	4.95	5.91	6.2	6.06	5.17	9.15	4.66	2.72	9.49	7.02	14.97	5.22	11.99	2.89	5.13	9.52	10.67	6.46	4.86	4.82	14.92	5.44	2.23	5.5167	8.8267	3.87	7.0867	10.4933	6.52	12.5267	4.0733	4.93	XP_011005534.1(PREDICTED: LOW QUALITY PROTEIN: uncharacterized protein LOC105111782 [Populus euphratica])	GO:0000943(cellular_component:retrotransposon nucleocapsid); GO:0016021(cellular_component:integral component of membrane); GO:0015074(biological_process:DNA integration); GO:0008270(molecular_function:zinc ion binding); GO:0003676(molecular_function:nucleic acid binding); GO:0004970(molecular_function:ionotropic glutamate receptor activity)				ENOG4111WQF(S:Function unknown); ENOG410XS4D(S:Function unknown); COG2801(L:Replication, recombination and repair)	ENOG4111WQF(-); ENOG410XS4D(Retrotransposon protein); COG2801(Retrotransposon protein)	PF07727.14(RVT_2:Reverse transcriptase (RNA-dependent DNA polymerase))	sp|P10978|POLX_TOBAC(Retrovirus-related Pol polyprotein from transposon TNT 1-94 OS=Nicotiana tabacum OX=4097 PE=2 SV=1)
MSTRG.11241			943	35.36	34.71	71.17	52.6	37.76	30.75	56.31	44.84	34.94	30.02	51.1	57.44	36.42	31.71	30.72	31.85	31.94	58.47	49.47	34.96	34.73	53.26	48.2	33.12	30.07	50.11	47.21	36.02	31.8267	51.6267	59.5267	32.95	33.31	32.2467	48.2933	53.9467	XP_002308739.1(ras-related protein RABB1c [Populus trichocarpa] )	GO:0032482(biological_process:Rab protein signal transduction); GO:0006886(biological_process:intracellular protein transport); GO:0003924(molecular_function:GTPase activity); GO:0005794(cellular_component:Golgi apparatus); GO:0005525(molecular_function:GTP binding)	K07877	RAB2A		COG1100(S:Function unknown)	COG1100(Enhancer of mRNA decapping 4)	PF00071.22(Ras:Ras family); PF08477.13(Roc:Ras of Complex, Roc, domain of DAPkinase); PF00025.21(Arf:ADP-ribosylation factor family); PF01926.23(MMR_HSR1:50S ribosome-binding GTPase); PF00009.27(GTP_EFTU:Elongation factor Tu GTP binding domain)	sp|P92963|RAB1C_ARATH(Ras-related protein RABB1c OS=Arabidopsis thaliana OX=3702 GN=RABB1C PE=1 SV=1)
MSTRG.11242			279	0	0	0	40.27	0	0	0	31.29	0	0	0	30.21	0	0	0	0	0	0	22.89	0	5.46	0	24.38	0	0	1.26	26.44	0	0	33.9233	0	0	0	1.82	24.57	0.42	XP_024456440.1(uncharacterized protein LOC112327482 [Populus trichocarpa])							PF00098.23(zf-CCHC:Zinc knuckle)
MSTRG.11246			1036	0.6	0.79	0.59	16.82	0.52	0.99	1.07	11.86	0.96	1.05	0.59	14.37	1.15	0.95	0.79	0.82	0.93	0.72	15.38	0.75	1.7	0.58	12.28	1.19	1.39	0.58	18.61	0.6933	0.9433	14.35	0.75	0.9633	0.92	1.34	15.4233	0.6267	XP_024456440.1(uncharacterized protein LOC112327482 [Populus trichocarpa])							PF14223.6(Retrotran_gag_2:gag-polypeptide of LTR copia-type); PF13961.6(DUF4219:Domain of unknown function (DUF4219)); PF00098.23(zf-CCHC:Zinc knuckle)
MSTRG.11247			369	2.13	0.57	0	51.55	2.62	1.6	1.64	42.57	0.47	1.69	0.52	36.37	0.71	0.29	3.37	2.58	4.66	0	29.52	0.62	2.05	0	38.45	0.54	1.46	0.53	54.73	1.74	1.2867	43.4967	0.72	1.4567	1.2467	2.7233	40.9	0.1767	ADN34143.1(copia-type polyprotein [Cucumis melo subsp. melo])	GO:0004491(molecular_function:methylmalonate-semialdehyde dehydrogenase (acylating) activity); GO:0000943(cellular_component:retrotransposon nucleocapsid); GO:0016301(molecular_function:kinase activity); GO:0015074(biological_process:DNA integration); GO:0008270(molecular_function:zinc ion binding); GO:0003676(molecular_function:nucleic acid binding); GO:0003964(molecular_function:RNA-directed DN…				COG2801(L:Replication, recombination and repair); ENOG410ZXEB(S:Function unknown)	COG2801(Retrotransposon protein); ENOG410ZXEB(Integrase core domain)		sp|P10978|POLX_TOBAC(Retrovirus-related Pol polyprotein from transposon TNT 1-94 OS=Nicotiana tabacum OX=4097 PE=2 SV=1)
MSTRG.11248			666	0.85	0.3	0.75	7.71	0.49	1.27	1.52	4.9	0.8	1.13	1.62	8.71	2.16	1.08	1.62	0.93	2.17	1.67	3.73	1.52	1.01	0.95	1.56	2.53	1.38	1.44	6.54	0.7133	0.9	7.1067	1.2967	1.62	1.66	1.52	3.9433	1.3533	ABF81447.1(NBS type disease resistance protein [Populus trichocarpa])	GO:0000015(cellular_component:phosphopyruvate hydratase complex); GO:0043531(molecular_function:ADP binding); GO:0000943(cellular_component:retrotransposon nucleocapsid); GO:0016021(cellular_component:integral component of membrane); GO:0000287(molecular_function:magnesium ion binding); GO:0004634(molecular_function:phosphopyruvate hydratase activity); GO:0003887(molecular_function:DNA-directed D…				COG2801(L:Replication, recombination and repair); ENOG410XS4D(S:Function unknown)	COG2801(Retrotransposon protein); ENOG410XS4D(Retrotransposon protein)	PF07727.14(RVT_2:Reverse transcriptase (RNA-dependent DNA polymerase))	sp|Q9ZT94|POLR2_ARATH(Retrovirus-related Pol polyprotein from transposon RE2 OS=Arabidopsis thaliana OX=3702 GN=RE2 PE=4 SV=1)
MSTRG.113			618	0	0.56	0	0.15	0.25	0.16	0	0	0.19	0.35	0	0	0.98	0.36	0.86	0.47	0.71	0	0	0.42	1.12	0	0	0	1.21	0.17	0	0.1467	0.3567	0.05	0	0.7333	0.2967	1.0133	0	0.0567	PNT52138.1(hypothetical protein POPTR_001G014500 [Populus trichocarpa])	GO:0006468(biological_process:protein phosphorylation); GO:0016021(cellular_component:integral component of membrane); GO:0004672(molecular_function:protein kinase activity); GO:0030246(molecular_function:carbohydrate binding); GO:0004674(molecular_function:protein serine/threonine kinase activity); GO:0005886(cellular_component:plasma membrane); GO:0005524(molecular_function:ATP binding)				ENOG410YBN4(T:Signal transduction mechanisms); COG0515(T:Signal transduction mechanisms)	ENOG410YBN4(G-type lectin S-receptor-like serine threonine-protein kinase); COG0515(G-type lectin S-receptor-like serine threonine-protein kinase)	PF01453.24(B_lectin:D-mannose binding lectin)	sp|Q25AG3|LERK3_ORYSI(G-type lectin S-receptor-like serine/threonine-protein kinase LECRK3 OS=Oryza sativa subsp. indica OX=39946 GN=LECRK3 PE=3 SV=2)
MSTRG.1130			552	2.51	3.08	1.04	4.52	4.11	1.56	1.48	5.16	2.04	1.55	0.82	4.42	1.72	2.78	1.65	2.53	3.18	1.52	5.35	1.85	0.41	0.93	5.16	0.97	1.14	1.6	5.49	2.8867	2.0633	4.7	1.1133	2.05	1.7833	1.5767	5.3333	1.35
MSTRG.11302			836	3.75	1.5	1.75	3.28	3.9	3.82	3.18	5.64	2.23	4.57	3.03	1.88	3.82	2.97	3.64	6.05	5.35	4.94	4.46	2.78	3.8	4.87	2.42	2.77	6.9	2.66	3.48	3.2933	3.2967	3.6	2.6533	3.4767	3.8667	5.35	3.4533	4.1567
MSTRG.11384			3427	4.57	5.89	5.78	6.26	4.52	6.69	6.09	4.89	4.62	6.29	5.49	5.84	6.2	6.5	7.06	3.64	6.37	5.41	6.97	5.13	5.54	5.54	6.45	5	6.83	6.09	6.5	4.57	6.29	5.6633	5.7867	6.5867	4.59	6.2467	6.64	5.68	XP_006380932.1(uncharacterized protein LOC18099776 [Populus trichocarpa] )	GO:0046983(molecular_function:protein dimerization activity); GO:0003677(molecular_function:DNA binding)				ENOG410XWK2(S:Function unknown)	ENOG410XWK2(-)	PF04937.15(DUF659:Protein of unknown function (DUF 659)); PF02892.15(zf-BED:BED zinc finger); PF05699.14(Dimer_Tnp_hAT:hAT family C-terminal dimerisation region)
MSTRG.11414			232	7.96	5.76	3.26	5.04	0	0	6.5	0	5.24	0	5.84	4.95	0	2.9	0	4.68	0	0	2.57	5.43	0	0	0	0	5.37	11.12	6.12	4.4	1.92	3.33	5.2	0.9667	3.37	1.79	2.8967	3.7067
MSTRG.11461			285	0	0	2.6	0	0	0	3.95	0	0	0	2.47	0	0	0	1.32	0	0	3.19	0	0	0	2.11	0	4.39	0	2.32	0	0	0	0	3.0067	0.44	1.4633	0	0	2.54	XP_011041412.1(PREDICTED: probable LRR receptor-like serine/threonine-protein kinase At3g47570 [Populus euphratica])	GO:0004674(molecular_function:protein serine/threonine kinase activity); GO:0016021(cellular_component:integral component of membrane); GO:0005524(molecular_function:ATP binding); GO:0004672(molecular_function:protein kinase activity)				COG4886(A:RNA processing and modification)	COG4886(Polyglutamine binding protein 1)	PF07714.17(Pkinase_Tyr:Protein tyrosine kinase); PF00069.25(Pkinase:Protein kinase domain)	sp|C0LGT6|EFR_ARATH(LRR receptor-like serine/threonine-protein kinase EFR OS=Arabidopsis thaliana OX=3702 GN=EFR PE=1 SV=1)
MSTRG.11489			507	1.14	0.24	7.14	7.44	1.08	0	22.53	3.98	1.1	0	15.93	4.16	0	1.41	0.24	1.06	0	29.7	9.88	1.08	1.21	28.42	8.05	2.73	0	34.3	6.23	1.1067	0.08	5.1933	15.2	0.55	1.6233	0.4033	8.0533	30.8067
MSTRG.11496			561	0.37	0.2	0.2	0.7	0.44	0.57	1.03	0.86	0.54	0	0.4	1.2	0.42	0.58	0.6	0.18	0.69	1.11	1.21	0.22	1.19	0.54	1.29	2.07	0.93	0.39	1.64	0.45	0.2567	0.92	0.5433	0.5333	0.8233	0.9367	1.38	0.68	TKR97859.1(nucleolar protein 10 [Populus alba])	GO:0005634(cellular_component:nucleus)	K14788	NOL10, ENP2		ENOG410XQ2D(S:Function unknown)	ENOG410XQ2D(Nucleolar protein)
MSTRG.11530			567	0.73	0.2	0.2	1.55	0	0.37	1.81	1.69	0	0	0.97	1.68	0.2	0.76	0.39	0.34	0.34	0.54	1.87	0.44	0	2.13	1.42	1.48	0	0.57	1.21	0.2433	0.19	1.64	0.9933	0.45	0.7533	0.1133	1.5	1.08	RQO91263.1(hypothetical protein POPTR_006G041301 [Populus trichocarpa])	GO:0005737(cellular_component:cytoplasm); GO:0016846(molecular_function:carbon-sulfur lyase activity); GO:0019346(biological_process:transsulfuration); GO:0004121(molecular_function:cystathionine beta-lyase activity); GO:0071266(biological_process:'de novo' L-methionine biosynthetic process); GO:0003824(molecular_function:catalytic activity); GO:0030170(molecular_function:pyridoxal phosphate bind…	K01760	metC	map00270(Cysteine and methionine metabolism); map00450(Selenocompound metabolism)	COG0626(S:Function unknown)	COG0626(plant-specific domain TIGR01589 family protein)		sp|P53780|METC_ARATH(Cystathionine beta-lyase, chloroplastic OS=Arabidopsis thaliana OX=3702 GN=At3g57050 PE=1 SV=1)
MSTRG.11625			207	0	0	0	8.85	0	0	0	4.2	0	0	0	21.65	0	0	0	0	0	0	4.55	0	0	0	25.84	0	0	0	37.87	0	0	11.5667	0	0	0	0	22.7533	0
MSTRG.11634			242	0	0	0	0	0	0	0	0	2.17	0	0	0	0	0	0	0	0	0	0	0	0	0	0	0	0	0	0	0.7233	0	0	0	0	0	0	0	0
MSTRG.1166			238	0	0	0	2.24	0	0	0	4.29	0	0	0	0	0	0	0	0	0	0	0	2.43	0	0	4.31	0	4.76	2.47	2.71	0	0	2.1767	0	0	0.81	1.5867	2.34	0.8233
MSTRG.11688			293	1.01	0	0	0	1.3	4.91	1.18	0	1	1.04	0	0	1.19	2.18	3.54	1.8	0.95	0	0	3.29	0	0	0	0	2.01	1.04	0	1.1033	1.9833	0	0.3933	2.3033	1.6967	0.9867	0	0.3467
MSTRG.11690			525	25.89	14.24	11.94	12.31	23.95	14.78	4.43	13.3	13.68	11.98	9.22	14.57	1.66	3.07	2.96	13.26	11.27	2.5	18.84	14.68	7	4.7	15.57	10.86	6.5	4.83	24.65	21.1733	13.6667	13.3933	8.53	2.5633	12.9333	8.2567	19.6867	4.01
MSTRG.11711			3652	4.27	4.78	5.55	7.76	4.18	5.08	5.73	6.84	5.27	6.36	7.27	6.74	7.74	7.78	7.6	5.67	6.03	7.07	8.67	6.55	7.17	7.26	8.22	8.57	6.31	6.75	8.15	4.5733	5.4067	7.1133	6.1833	7.7067	6.93	6.5033	8.3467	7.0267	XP_006381094.2(uncharacterized protein LOC18099908 isoform X3 [Populus trichocarpa])	GO:0008270(molecular_function:zinc ion binding)				ENOG41113FM(S:Function unknown)	ENOG41113FM(MULE transposase domain)	PF03108.15(DBD_Tnp_Mut:MuDR family transposase); PF10551.9(MULE:MULE transposase domain); PF04434.17(SWIM:SWIM zinc finger); PF00564.24(PB1:PB1 domain); PF00872.18(Transposase_mut:Transposase, Mutator family)
MSTRG.11717			267	0	0	0	0	0	0	0	0	0	0	0	0	1.72	0	0	0	0	0	0	0	0	0	0	0	0	0	0	0	0	0	0	0.5733	0	0	0	0
MSTRG.11741			1045	0.14	0.08	0.46	0.95	0.33	0.07	1.09	1.61	0.48	0.15	0.75	1.13	0.56	0.37	0.45	0.28	0.33	1.01	0.8	1.16	0.76	1.69	1.49	0.51	0.64	2.47	0.63	0.3167	0.1	1.23	0.7667	0.46	0.65	0.5767	0.9733	1.7233	ABK94465.1(unknown [Populus trichocarpa])
MSTRG.11742			1529	0.4	0.29	0.62	0.3	1.08	0.46	0.58	0.79	0.51	0.54	0.7	0.37	0.44	1.09	0.46	1.5	1.23	1.12	0.54	1.61	0.76	1.1	0.42	1.01	0.67	0.93	0.44	0.6633	0.43	0.4867	0.6333	0.6633	1.3733	0.8867	0.4667	1.05
MSTRG.11763			1096	0.34	0	0.14	0.57	0.08	0.35	0.73	0.82	0.58	0.14	0.35	0.06	0.15	0	0	0.19	0.06	0.2	0.38	0.25	0	0.66	0.76	0.48	0.2	0.28	0.74	0.3333	0.1633	0.4833	0.4067	0.05	0.3067	0.0867	0.6267	0.38	XP_011020362.1(PREDICTED: uncharacterized protein LOC105122772 [Populus euphratica])					ENOG410Z0NK(S:Function unknown)	ENOG410Z0NK(-)
MSTRG.11792			223	0	0	0	0	0	0	3.94	0	0	3.48	0	0	3.93	0	3.96	2.82	0	0	3.12	0	0	0	0	9.56	0	0	0	0	1.16	0	1.3133	2.63	4.1267	0	1.04	0	TKR97698.1(hypothetical protein D5086_0000209930 [Populus alba])					ENOG41114A5(S:Function unknown); ENOG410YNEJ(K:Transcription)	ENOG41114A5(-); ENOG410YNEJ(Oxygenase that can act as both a histone lysine demethylase and a ribosomal histidine hydroxylase. Specifically demethylates 'Lys-4' (H3K4me) and 'Lys-36' (H3K36me) of histone H3, thereby playing a central role in histone code)
MSTRG.11974			223	3.19	0	11.9	0	17.33	9.13	7.93	0	9.03	3.48	10.52	0	11.82	0	7.92	9.48	7.58	3.02	0	0	3.83	9.07	0	6.46	3.26	6.73	0	9.85	4.2033	0	10.1167	6.58	5.3133	4.89	0	6.2733
MSTRG.11980			839	2.54	3.35	0.52	0.28	3.4	3.59	0.95	0.18	4	4.06	1.43	0.36	6.04	5.28	6.55	6.41	7.9	1.36	0.18	5.63	6.42	1.91	0.42	2.68	7.36	0.81	0.32	3.3133	3.6667	0.2733	0.9667	5.9567	4.9067	7.2267	0.3067	1.36	XP_015897084.1(fructose-1,6-bisphosphatase, chloroplastic-like [Ziziphus jujuba])	GO:0005737(cellular_component:cytoplasm); GO:0042132(molecular_function:fructose 1,6-bisphosphate 1-phosphatase activity); GO:0005975(biological_process:carbohydrate metabolic process); GO:0005829(cellular_component:cytosol); GO:0030388(biological_process:fructose 1,6-bisphosphate metabolic process); GO:0005986(biological_process:sucrose biosynthetic process); GO:0006000(biological_process:fructo…	K03841	FBP, fbp	map00010(Glycolysis / Gluconeogenesis); map00030(Pentose phosphate pathway); map00051(Fructose and mannose metabolism); map00710(Carbon fixation in photosynthetic organisms)	COG0158(S:Function unknown)	COG0158(sphingomyelin synthase)		sp|Q07204|F16P1_BRANA(Fructose-1,6-bisphosphatase, chloroplastic OS=Brassica napus OX=3708 GN=FBP PE=2 SV=1)
MSTRG.1200			248	0	2.12	2.37	0	0	0	2.38	3.58	0	0	2.17	0	0	0	0	0	0	5.57	0	0	0	3.71	0	3.87	0	0	4.49	0	0.7067	1.1933	2.3067	0	1.29	0	1.4967	3.0933	XP_021639285.1(uncharacterized protein LOC110634544 [Hevea brasiliensis])	GO:0000943(cellular_component:retrotransposon nucleocapsid); GO:0015074(biological_process:DNA integration); GO:0003676(molecular_function:nucleic acid binding)							sp|Q94HW2|POLR1_ARATH(Retrovirus-related Pol polyprotein from transposon RE1 OS=Arabidopsis thaliana OX=3702 GN=RE1 PE=2 SV=1)
MSTRG.12006			318	3.05	0	2.59	0.71	0.97	0.74	4.38	0.69	0.75	1.56	2.5	0.7	3.53	2.44	0	0.68	1.41	6.55	2.83	5.89	0.84	5.02	0	3.73	0.75	13.34	0	1.59	0.7667	0.7	3.1567	1.99	3.4333	1	0.9433	8.3033
MSTRG.12016			611	0	1.37	0.69	0.6	0.38	0.33	0.53	0.15	0.46	0	0.68	0.15	0.36	0.33	0.85	0.91	0.74	0.64	0.15	0.58	1.02	1.4	0	0.81	0.64	1.17	0.35	0.28	0.5667	0.3	0.6333	0.5133	0.7667	0.8	0.1667	1.07	XP_024459981.1(uncharacterized protein LOC112328022 isoform X1 [Populus trichocarpa] )
MSTRG.12017			1245	0.92	0	0	0	0	0	0	0	0.82	0	0	0	0	0	0	0	0	0	0	0	0	0	0	0.06	0	0	0	0.58	0	0	0	0	0.02	0	0	0	PNT30773.1(hypothetical protein POPTR_006G099000, partial [Populus trichocarpa])
MSTRG.12078			353	51.12	46.62	83.98	99.78	66.37	63.42	79.76	77.17	48.37	58.04	82.89	80.76	40.88	27.31	19.77	55.63	44.48	97.8	118.06	59.52	83.92	144.26	116.15	70.81	57.49	94.47	122.1	55.2867	56.0267	85.9033	82.21	29.32	61.9867	61.9633	118.77	112.177	PNT30902.1(hypothetical protein POPTR_006G106700 [Populus trichocarpa])
MSTRG.12111			558	7.19	0	0	0	1.5	0	0	0	5.85	0	0	0	0	0	0	0	0	0	0	0	0	0	0	0	0	0	0	4.8467	0	0	0	0	0	0	0	0
MSTRG.12133			561	0.19	0.6	1.01	0.53	0	0.57	0.82	0.52	0.9	0	0.59	1.03	1.46	0.58	0.6	0.88	1.2	1.11	1.04	0.45	1.19	0.9	0.65	0.94	0.74	0.58	0.41	0.3633	0.39	0.6933	0.8067	0.88	0.7567	1.0433	0.7	0.8633
MSTRG.12135			236	0	2.66	0	0	3.3	0	0	2.23	2.42	0	0	0	0	0	0	2.16	0	0	0	2.52	0	0	0	7.28	0	2.57	0	1.9067	0.8867	0.7433	0	0	3.9867	0	0	0.8567
MSTRG.12190			312	0	1.73	0	0	0	0	0	1.48	0.8	0	0.89	0	2.83	0	0.93	0.73	0.75	0	2.27	0.89	0.89	0.76	3.58	2.39	0.8	0	0.9	0.2667	0.5767	0.4933	0.2967	1.2533	1.3367	0.8133	2.25	0.2533	ABK92627.1(unknown [Populus trichocarpa] )
MSTRG.12201			267	1.44	0	1.7	0	0	0	0	0	0	0	1.59	0	0	0	0	0	1.37	0	0	0	0	0	0	0	0	0	1.63	0.48	0	0	1.0967	0	0	0.4567	0.5433	0
MSTRG.12208			240	2.27	17.21	0	0	3.05	32.6	0	0	8.99	12.15	2.51	0	0	0	5.56	6.01	2.21	0	0	2.35	7.97	0	0	4.49	2.29	0	0	4.77	20.6533	0	0.8367	1.8533	4.2833	4.1567	0	0
MSTRG.12250			431	0.32	0	0	0.3	0	0	0	0	0.31	0.33	0	0	1.1	0.34	0.71	0.3	0	0	0.3	0	0	0	0	0.32	0	0	0	0.21	0.11	0.1	0	0.7167	0.2067	0	0.1	0	RXI01268.1(hypothetical protein DVH24_001502 [Malus domestica])					ENOG410YCM9(S:Function unknown)	ENOG410YCM9(BTB POZ domain-containing protein)		sp|Q9LYW0|Y5325_ARATH(BTB/POZ domain-containing protein At5g03250 OS=Arabidopsis thaliana OX=3702 GN=At5g03250 PE=2 SV=1)
MSTRG.12252			309	0	0	0	0	0	0	0	0	0	0	0	0	0	0	0	0	0	0	0.78	0	0	0	1.48	0.82	0	0	0	0	0	0	0	0	0.2733	0	0.7533	0
MSTRG.12280			355	11.89	15.48	7.83	10.57	14.12	9.6	11.64	2.46	4.76	17.01	12.9	5.92	15.46	13.14	12.75	9.29	11.93	15.08	6	6.1	15.8	16.34	9.44	18.08	11.74	6.68	2.99	10.2567	14.03	6.3167	10.79	13.7833	11.1567	13.1567	6.1433	12.7	TKS13121.1(hypothetical protein D5086_0000054340 [Populus alba])	GO:0005737(cellular_component:cytoplasm); GO:0008139(molecular_function:nuclear localization sequence binding); GO:0005643(cellular_component:nuclear pore); GO:0005829(cellular_component:cytosol); GO:0006606(biological_process:protein import into nucleus); GO:0006607(biological_process:NLS-bearing protein import into nucleus); GO:0005654(cellular_component:nucleoplasm); GO:0061608(molecular_funct…				COG5064(I:Lipid transport and metabolism)	COG5064(PHOsphatase)		sp|F4KF65|IMPA9_ARATH(Importin subunit alpha-9 OS=Arabidopsis thaliana OX=3702 GN=IMPA9 PE=3 SV=1)
MSTRG.12281			544	3.57	1.9	2.14	1.86	3.29	4.81	3.05	1.46	3.43	2	2.73	0.91	2.65	2.25	3.6	3.71	3.81	1.76	1.28	3.56	1.9	2.1	1.2	1.79	2.55	3.48	1.52	3.43	2.9033	1.41	2.64	2.8333	3.02	2.7533	1.3333	2.4467	XP_024458306.1(importin subunit alpha-9 [Populus trichocarpa])	GO:0005737(cellular_component:cytoplasm); GO:0008139(molecular_function:nuclear localization sequence binding); GO:0005643(cellular_component:nuclear pore); GO:0005829(cellular_component:cytosol); GO:0006606(biological_process:protein import into nucleus); GO:0006607(biological_process:NLS-bearing protein import into nucleus); GO:0005654(cellular_component:nucleoplasm); GO:0061608(molecular_funct…				COG5064(I:Lipid transport and metabolism)	COG5064(PHOsphatase)	PF00514.23(Arm:Armadillo/beta-catenin-like repeat)	sp|F4KF65|IMPA9_ARATH(Importin subunit alpha-9 OS=Arabidopsis thaliana OX=3702 GN=IMPA9 PE=3 SV=1)
MSTRG.12282			261	1.58	0	0	0	0	0	0	0	0	0	0	0	0	0	0	1.4	1.51	0	0	0	0	0	1.42	0	0	0	0	0.5267	0	0	0	0	0.4667	0.5033	0.4733	0
MSTRG.12305			263	4.61	1.65	0	0	0	1.48	0	0	6.08	0	0	0	1.83	0	0	0	0	0	0	0	1.75	0	0	0	9.2	0	0	3.5633	1.0433	0	0	0.61	0	3.65	0	0
MSTRG.12327			252	12.85	7.9	8.8	15.57	29.31	12.33	17.69	3.34	5.45	5.83	8.11	20.4	24.3	8	11.1	19.43	5.3	6.93	14.01	11.51	19.03	19.04	8.3	12.64	14.73	15.28	18.82	15.87	8.6867	13.1033	11.5333	14.4667	14.5267	13.02	13.71	13.75	PNT31528.1(hypothetical protein POPTR_006G136100 [Populus trichocarpa])	GO:0016021(cellular_component:integral component of membrane)
MSTRG.12352			379	0	2.86	5.96	0.84	0.55	2.67	5.56	3.69	0.44	2.27	0.97	2.05	2.55	3.31	3	2.86	4.95	2.17	3.32	2.05	1.94	2.98	2.35	2.22	2.66	1.85	0.5	0.33	2.6	2.1933	4.1633	2.9533	2.3767	3.1833	2.0567	2.3333	TKS13058.1(hypothetical protein D5086_0000053710 [Populus alba])
MSTRG.12362			665	3.48	2.53	0.9	1.44	1.14	1.42	0.3	0.9	2.8	1.55	0.59	0.64	1.24	3.14	3.09	3.29	1.02	0.55	1.29	2.37	1.04	0.81	1.92	1.83	0.55	0.58	1.07	2.4733	1.8333	0.9933	0.5967	2.49	2.4967	0.87	1.4267	0.6467
MSTRG.12401			221	7.06	0	0.93	11.94	6.14	0.92	0	4.81	12.54	3.62	17.18	0	2.79	15.85	0	0	0	8.61	7.02	1.99	0	8.61	3.06	0.89	18.68	19.15	2.45	8.58	1.5133	5.5833	6.0367	6.2133	0.96	6.2267	4.1767	12.1233	XP_024447864.1(zinc finger BED domain-containing protein RICESLEEPER 2 [Populus trichocarpa])					ENOG410ZT99(S:Function unknown); ENOG4111T8J(S:Function unknown)	ENOG410ZT99(Pfam:hATC); ENOG4111T8J(transposon protein)	PF14372.6(DUF4413:Domain of unknown function (DUF4413))
MSTRG.12443			527	1.68	0.47	1.03	0.2	0	0.4	1.68	0	0.08	0.53	0.9	0	1.41	3.1	3.33	1.29	1.68	0.41	0.34	0.9	3.15	1.19	0.18	0.21	0.8	0.79	0	0.5867	0.4667	0.0667	1.2033	2.6133	0.8	1.8767	0.1733	0.7967	KYP76423.1(Retrovirus-related Pol polyprotein from transposon TNT 1-94, partial [Cajanus cajan])	GO:0016818(molecular_function:hydrolase activity, acting on acid anhydrides, in phosphorus-containing anhydrides); GO:0006281(biological_process:DNA repair); GO:0000943(cellular_component:retrotransposon nucleocapsid); GO:0015074(biological_process:DNA integration); GO:0008270(molecular_function:zinc ion binding); GO:0003676(molecular_function:nucleic acid binding); GO:0003677(molecular_function:…	K03006	RPB1, POLR2A	map00240(Pyrimidine metabolism); map03020(RNA polymerase); map00230(Purine metabolism)				sp|P10978|POLX_TOBAC(Retrovirus-related Pol polyprotein from transposon TNT 1-94 OS=Nicotiana tabacum OX=4097 PE=2 SV=1)
MSTRG.12463			454	0.29	0	0.31	0	0.35	1.44	0	0	0.28	0.29	0	0	1.61	0.9	0.94	0.27	1.05	0	0	0	2.45	0.27	0	0.29	1.99	0.3	0	0.3067	0.5767	0	0.1033	1.15	0.1867	1.83	0	0.19	PNT31852.1(hypothetical protein POPTR_006G152400 [Populus trichocarpa])					ENOG4111K5V(S:Function unknown)	ENOG4111K5V(Reverse transcriptase (RNA-dependent DNA polymerase))
MSTRG.12506			412	0.36	1.15	0.4	1.01	0.44	0.72	2.42	0.99	0.35	1.1	0.78	1.98	1.23	1.13	2.78	0.99	0	1.4	0.67	0	2.32	0.34	0.63	2.51	1.43	0.74	0.8	0.3833	0.99	1.3267	1.2	1.7133	1.1667	1.25	0.7	0.8267
MSTRG.12520			701	2.69	10.82	0.14	1.2	2.24	14.08	0	2.14	2.08	14.85	0	2.82	14.17	6.43	17.16	5.09	24.08	0	2.14	2.03	23.55	0.37	1.54	1.3	20.17	0.13	3.36	2.3367	13.25	2.0533	0.0467	12.5867	2.8067	22.6	2.3467	0.1667	XP_024948175.1(uncharacterized protein LOC112495731, partial [Citrus sinensis])	GO:0010581(biological_process:regulation of starch biosynthetic process); GO:0015074(biological_process:DNA integration); GO:0008270(molecular_function:zinc ion binding); GO:0003676(molecular_function:nucleic acid binding); GO:0019252(biological_process:starch biosynthetic process); GO:0009507(cellular_component:chloroplast)				COG2801(L:Replication, recombination and repair)	COG2801(Retrotransposon protein)	PF00665.26(rve:Integrase core domain)	sp|Q7LHG5|YI31B_YEAST(Transposon Ty3-I Gag-Pol polyprotein OS=Saccharomyces cerevisiae (strain ATCC 204508 / S288c) OX=559292 GN=TY3B-I PE=3 SV=2)
MSTRG.12524			497	0	0	0	0.89	0	0	0	1.09	0	0	0	1.3	0	0	0	0	0	0	0.22	0	0	0	1.43	0	0	0	1.56	0	0	1.0933	0	0	0	0	1.07	0	TKS10732.1(hypothetical protein D5086_0000080680 [Populus alba])		K10664	ATL6S		ENOG41121N2(S:Function unknown)	ENOG41121N2(Protein of unknown function, DUF538)		sp|Q5XF85|ATL42_ARATH(E3 ubiquitin-protein ligase ATL42 OS=Arabidopsis thaliana OX=3702 GN=ATL42 PE=1 SV=2)
MSTRG.12527			512	0.22	0	0	0	0	0	0	0	0.21	0	0	0	0.25	0	0	0	0	0	0.21	0	0	0	0	0	0	0	0	0.1433	0	0	0	0.0833	0	0	0.07	0	AKF33939.1(Ycf1 (chloroplast) [Populus cathayana])	GO:0015031(biological_process:protein transport); GO:0016021(cellular_component:integral component of membrane); GO:0009706(cellular_component:chloroplast inner membrane)				ENOG4112D2K(S:Function unknown)	ENOG4112D2K(Its presence in a non-photosynthetic plant (Epifagus virginiana) and experiments in tobacco indicate that it may have a function which is probably not related to photosynthesis)	PF05758.12(Ycf1:Ycf1)	sp|Q14FA0|TI214_POPAL(Protein TIC 214 OS=Populus alba OX=43335 GN=TIC214 PE=3 SV=1)
MSTRG.12537			283	0.99	0	0	0	0	2.07	0	0	0.82	1.02	0	0	2.45	0.98	0	1.92	0	0	0	1.02	1.02	0	0	1.21	0	0	0	0.6033	1.03	0	0	1.1433	1.3833	0.34	0	0	AFJ75842.1(ribulose-1,5-bisphosphate carboxylase/oxygenase large subunit, partial (chloroplast) [Descurainia sophia])	GO:0004497(molecular_function:monooxygenase activity); GO:0000287(molecular_function:magnesium ion binding); GO:0016984(molecular_function:ribulose-bisphosphate carboxylase activity); GO:0009853(biological_process:photorespiration); GO:0019253(biological_process:reductive pentose-phosphate cycle); GO:0009507(cellular_component:chloroplast)	K01601	rbcL	map00630(Glyoxylate and dicarboxylate metabolism); map00710(Carbon fixation in photosynthetic organisms)	COG1850(G:Carbohydrate transport and metabolism)	COG1850(RuBisCO catalyzes two reactions the carboxylation of D- ribulose 1,5-bisphosphate, the primary event in carbon dioxide fixation, as well as the oxidative fragmentation of the pentose substrate)	PF00016.20(RuBisCO_large:Ribulose bisphosphate carboxylase large chain, catalytic domain); PF02788.16(RuBisCO_large_N:Ribulose bisphosphate carboxylase large chain, N-terminal domain)	sp|P28376|RBL_ACESA(Ribulose bisphosphate carboxylase large chain (Fragment) OS=Acer saccharum OX=4024 GN=rbcL PE=3 SV=1)
MSTRG.12551			929	2.37	2.45	2.26	1.27	3.52	1.82	4.03	1.73	3.22	3.75	2.47	1.87	3.08	3.7	2.39	3.71	2.87	2.95	1.49	4.26	3.76	4.13	1.89	3.27	2.77	4.83	1.3	3.0367	2.6733	1.6233	2.92	3.0567	3.7467	3.1333	1.56	3.97	XP_010999986.1(PREDICTED: uncharacterized protein LOC105107673 isoform X1 [Populus euphratica])	GO:0016787(molecular_function:hydrolase activity); GO:0016021(cellular_component:integral component of membrane); GO:0006629(biological_process:lipid metabolic process)				ENOG410XRFI(S:Function unknown); ENOG410YSY6(S:Function unknown)	ENOG410XRFI(triglyceride lipase activity); ENOG410YSY6(triglyceride lipase activity)
MSTRG.12556			264	6.03	0	4.15	6.41	4.61	0	2.19	0	0	1.92	7.39	1.99	4.58	0	4.65	4.71	0	1.68	0	4.56	1.35	1.98	3.79	1.87	15.12	4.15	0	3.5467	0.64	2.8	4.5767	3.0767	3.7133	5.49	1.2633	2.6033	RQO91826.1(hypothetical protein POPTR_006G166650 [Populus trichocarpa])
MSTRG.12561			213	0	0	0	3.83	0	0	0	0	0	3.06	0	3.75	0	0	0	2.66	0	0	0	0	0	0	0	0	0	0	0	0	1.02	2.5267	0	0	0.8867	0	0	0	TKS13994.1(oxysterol-binding protein-related protein 1C isoform X1 [Populus alba])		K20456	OSBP		ENOG410XP9E(K:Transcription)	ENOG410XP9E(small nuclear ribonucleoprotein)		sp|Q8L751|ORP1C_ARATH(Oxysterol-binding protein-related protein 1C OS=Arabidopsis thaliana OX=3702 GN=ORP1C PE=2 SV=1)
MSTRG.12569			336	4.15	5.45	9.34	11.15	5.82	3.69	4.12	9.18	5.77	6.06	9.1	2.66	3.33	3.76	10.32	9.03	2.63	11.75	6.96	7.24	9.55	4.71	4.85	8.31	6.77	9.37	7.56	5.2467	5.0667	7.6633	7.52	5.8033	8.1933	6.3167	6.4567	8.61
MSTRG.12604			493	0.41	0	0	0	0	0	0.95	0	0	0.7	0	0.28	0.38	1.25	0	0	0	0	0.6	0	0	0	0	0	0	1.04	0	0.1367	0.2333	0.0933	0.3167	0.5433	0	0	0.2	0.3467	PNT32188.1(hypothetical protein POPTR_006G173100 [Populus trichocarpa])	GO:0007205(biological_process:protein kinase C-activating G-protein coupled receptor signaling pathway); GO:0046834(biological_process:lipid phosphorylation); GO:0005886(cellular_component:plasma membrane); GO:0046486(biological_process:glycerolipid metabolic process); GO:0046339(biological_process:diacylglycerol metabolic process); GO:0004143(molecular_function:diacylglycerol kinase activity); G…	K00901	dgkA, DGK	map00564(Glycerophospholipid metabolism); map04070(Phosphatidylinositol signaling system); map00561(Glycerolipid metabolism)	ENOG410XQVB(I:Lipid transport and metabolism)	ENOG410XQVB(DiacylGlycerol Kinase)		sp|Q1PDI2|DGK4_ARATH(Diacylglycerol kinase 4 OS=Arabidopsis thaliana OX=3702 GN=DGK4 PE=2 SV=1)
MSTRG.12613			312	0	0	0.92	0.76	1.03	0	1.87	0	0.8	0	2.66	0	1.88	0	0	3.63	0	0.77	0	0	1.79	3.06	1.43	0	0.8	4.18	2.71	0.61	0	0.2533	1.8167	0.6267	1.21	0.8633	1.38	2.67	TKS06055.1(hypothetical protein D5086_0000126700 [Populus alba])
MSTRG.12662			343	0.6	1.27	0	1.12	0.75	1.77	2.05	0.55	1.76	1.22	1.3	0.55	1.37	0.63	0	1.62	0.55	0	0	0	0.65	2.26	0	0	0	1.23	1.33	1.0367	1.42	0.74	1.1167	0.6667	0.54	0.4	0.4433	1.1633
MSTRG.12682			481	10.44	9.27	13.23	13.57	11.94	7.89	7.95	13.93	10.97	14.57	15.59	16.54	3.72	10.39	6.45	6.23	10.61	14.59	12.28	9.76	7.73	13.7	11.07	13.07	10.01	12.55	11.93	11.1167	10.5767	14.68	12.2567	6.8533	9.6867	9.45	11.76	13.6133	PNT12644.1(hypothetical protein POPTR_011G097200 [Populus trichocarpa])
MSTRG.12785			342	1.62	0.18	2.4	2.51	2.71	1.36	0	2.02	2.05	0.86	2.77	3.61	0.46	3.07	0.68	0.46	0.68	0.72	2.4	1.17	0.44	2.29	1.36	1.78	1.3	0.82	0.72	2.1267	0.8	2.7133	1.7233	1.4033	1.1367	0.8067	1.4933	1.2767	XP_021804482.1(D-lactate dehydrogenase [cytochrome], mitochondrial-like isoform X2 [Prunus avium])
MSTRG.12794			237	2.41	2.6	2.97	2.28	3.24	2.3	5.87	2.19	0	2.58	7.96	2.83	2.93	5.26	5.9	8.48	0	4.54	2.32	0	2.82	0	4.34	2.38	2.43	0	8.3	1.8833	2.4933	2.4333	5.6	4.6967	3.62	1.75	4.9867	1.5133	XP_011028724.1(PREDICTED: glutathione S-transferase T3-like, partial [Populus euphratica])					ENOG410YTD5(S:Function unknown)	ENOG410YTD5(-)	PF14303.6(NAM-associated:No apical meristem-associated C-terminal domain)
MSTRG.12796			635	1.81	1.61	2.75	1.84	1.41	1.83	1.81	3.48	2.02	0.91	4.12	1.79	2.17	0.62	1.75	2.27	1.52	2.98	1.39	2.91	1.44	3.94	2.46	3.19	3.13	1.72	1.98	1.7467	1.45	2.37	2.8933	1.5133	2.79	2.03	1.9433	2.88	PNT32639.1(hypothetical protein POPTR_006G199900 [Populus trichocarpa])	GO:0016021(cellular_component:integral component of membrane)
MSTRG.12826			727	1.95	1.02	5.08	4.04	1.94	1.63	3.15	1.77	1.41	1.44	3.14	2.42	2.68	1.79	1.86	1.73	1.62	3.26	3.17	1.29	2.11	4.69	2.46	2.32	3.36	4.5	3.34	1.7667	1.3633	2.7433	3.79	2.11	1.78	2.3633	2.99	4.15
MSTRG.12845			413	3.68	2.04	3.63	2.21	4.33	2.87	3.58	2.17	3.28	0.73	3.74	0.36	2.18	1.99	5.59	3.88	3.76	2.51	1.74	3.13	2.73	3.74	1.59	8.17	4.25	3.25	1.23	3.7633	1.88	1.58	3.65	3.2533	5.06	3.58	1.52	3.1667	XP_024447864.1(zinc finger BED domain-containing protein RICESLEEPER 2 [Populus trichocarpa])					ENOG410ZT99(S:Function unknown); ENOG4111T8J(S:Function unknown)	ENOG410ZT99(Pfam:hATC); ENOG4111T8J(transposon protein)	PF14372.6(DUF4413:Domain of unknown function (DUF4413))	sp|Q0JMB2|RSLE4_ORYSJ(Zinc finger BED domain-containing protein RICESLEEPER 4 OS=Oryza sativa subsp. japonica OX=39947 GN=Os01g0518400 PE=2 SV=3)
MSTRG.12859			496	0.24	0.7	0.36	2.04	1.42	0	0.63	0.66	0	0.24	1.11	0.79	0.27	0	0	0.44	0.3	0.7	2.32	0.85	0.25	0.68	0.82	1.19	0.23	0.74	2.29	0.5533	0.3133	1.1633	0.7	0.09	0.8267	0.26	1.81	0.7067
MSTRG.12892			389	0	0	0	1.56	0	0	0	0.38	0	0	0	1.91	0	0	0	0	0	0	2.71	0	0	0	3.41	0	0	0	6.46	0	0	1.2833	0	0	0	0	4.1933	0	XP_024459532.1(uncharacterized protein LOC112327997 [Populus trichocarpa])					ENOG41107JT(S:Function unknown)	ENOG41107JT(Pfam:hATC)
MSTRG.12906			314	1.59	0.84	0	0	0	0.78	0	0	0.78	0	0	0.73	0	0.85	0	0.71	0	0	0.74	0.88	0	1.5	0.7	0	0	0	0	0.79	0.54	0.2433	0	0.2833	0.53	0	0.48	0.5
MSTRG.1294			369	1.45	1.54	0	1.35	1.2	0.96	0.55	1.32	2.36	1.47	0.52	0.44	2.21	2.55	0.54	2.63	1.33	0.93	0.45	1.1	2.61	0.46	0.84	1.91	2.39	1	0	1.67	1.3233	1.0367	0.3567	1.7667	1.88	2.11	0.43	0.7967
MSTRG.12955			1184	1.04	0.92	1.11	0.64	0.85	0.82	1.39	0.34	0.58	0.43	1.15	0.62	0.94	1.12	0.51	1.29	0.28	1.59	0.85	1.14	1.49	0.6	0.58	1.38	0.49	0.77	0.47	0.8233	0.7233	0.5333	1.2167	0.8567	1.27	0.7533	0.6333	0.9867
MSTRG.12984			569	0.18	0	0.39	1.71	0.65	0.18	0.2	1.85	0.88	0.37	0.39	1.34	2.23	0.94	0.78	0.51	0.67	0.36	1.52	0.66	0	0.7	0.79	0.92	1.08	0.19	1	0.57	0.1833	1.6333	0.3267	1.3167	0.6967	0.5833	1.1033	0.4167	PNT33038.1(hypothetical protein POPTR_006G221600 [Populus trichocarpa])
MSTRG.13010			2006	1.79	4.05	3.97	26.86	1.82	2.57	4.13	22.61	0.86	2.85	4.78	26.14	1.1	0.76	0.54	0.87	1.16	1.89	23.92	0.61	1.72	1.05	21.46	0.67	1.1	1.12	29.21	1.49	3.1567	25.2033	4.2933	0.8	0.7167	1.3267	24.8633	1.3533	XP_002309488.2(protein ALP1-like [Populus trichocarpa])					ENOG411206Y(O:Posttranslational modification, protein turnover, chaperones)	ENOG411206Y((alpha) subunit)	PF13359.6(DDE_Tnp_4:DDE superfamily endonuclease); PF04827.14(Plant_tran:Plant transposon protein)	sp|Q9M2U3|ALPL_ARATH(Protein ALP1-like OS=Arabidopsis thaliana OX=3702 GN=At3g55350 PE=2 SV=1)
MSTRG.13064			222	0	0	0	0	0	0	0	0	0	3.56	0	0	0	0	0	0	0	0	0	0	0	0	0	0	0	3.44	0	0	1.1867	0	0	0	0	0	0	1.1467
MSTRG.13143			543	3.58	4.45	6.02	3.35	2.12	8.64	5.9	3.3	2.68	5.02	8.43	3.1	4.21	4.32	2.55	3.16	3.46	10.27	3.31	5.47	3.46	10.56	4.3	2.8	2.56	6.99	3.05	2.7933	6.0367	3.25	6.7833	3.6933	3.81	3.16	3.5533	9.2733	XP_006373086.1(glycine-rich RNA-binding protein 4, mitochondrial [Populus trichocarpa] )	GO:0080156(biological_process:mitochondrial mRNA modification); GO:1990904(cellular_component:ribonucleoprotein complex); GO:0003723(molecular_function:RNA binding); GO:0005739(cellular_component:mitochondrion)				COG0724(S:Function unknown); ENOG410XZHK(S:Function unknown)	COG0724(Rna-binding protein); ENOG410XZHK(Rna-binding protein)		sp|Q04836|CP31A_ARATH(31 kDa ribonucleoprotein, chloroplastic OS=Arabidopsis thaliana OX=3702 GN=CP31A PE=1 SV=1)
MSTRG.13248			341	0.61	0	2.73	0.57	0.76	0.6	0	0	1.19	0	1.33	2.78	0.7	0	0	1.65	0	2.34	1.13	0	0	0.58	0.53	0.6	0.6	0	0.68	0.8533	0.2	1.1167	1.3533	0.2333	0.75	0.2	0.78	0.9733	RQO92198.1(hypothetical protein POPTR_006G252701 [Populus trichocarpa])	GO:0004674(molecular_function:protein serine/threonine kinase activity); GO:0016021(cellular_component:integral component of membrane); GO:0030246(molecular_function:carbohydrate binding); GO:0005524(molecular_function:ATP binding); GO:0004672(molecular_function:protein kinase activity)	K04733	IRAK4		COG0515(S:Function unknown)	COG0515(AFG1 family ATPase)
MSTRG.13250			444	0	0	0.99	0	0	0	0	0	0.29	0	0	0.28	0	0	0.33	0.28	0	0.59	0.28	0	0	0.58	0.26	2.11	0	0.62	0.33	0.0967	0	0.0933	0.33	0.11	0.7967	0	0.29	0.5967
MSTRG.13371			229	0	0	0	0	0	0	0	0	0	0	0	0	0	0	0	1.47	2.74	0	0	5.57	0	0	4.01	0	0	3.31	0	0	0	0	0	0	2.3467	0.9133	1.3367	1.1033	PNT33977.1(hypothetical protein POPTR_006G268300 [Populus trichocarpa])	GO:1901006(biological_process:ubiquinone-6 biosynthetic process); GO:0003954(molecular_function:NADH dehydrogenase activity)				COG0702(G:Carbohydrate transport and metabolism); COG0702(M:Cell wall/membrane/envelope biogenesis)	COG0702(epimerase dehydratase); COG0702(epimerase dehydratase)		sp|Q9FVR6|Y1222_ARATH(Uncharacterized protein At1g32220, chloroplastic OS=Arabidopsis thaliana OX=3702 GN=At1g32220 PE=1 SV=1)
MSTRG.13375			397	1.06	0	0	0.34	0	0	0.52	0.24	0	0.37	3.15	0	0.05	2.09	0	1.73	0	0	0.56	1.28	0.62	0.91	0	0.47	1.81	0.85	0	0.3533	0.1233	0.1933	1.2233	0.7133	1.16	0.81	0.1867	0.5867	RVW26213.1(Retrovirus-related Pol polyprotein from transposon TNT 1-94 [Vitis vinifera])	GO:0000943(cellular_component:retrotransposon nucleocapsid); GO:0015074(biological_process:DNA integration); GO:0008171(molecular_function:O-methyltransferase activity); GO:0004491(molecular_function:methylmalonate-semialdehyde dehydrogenase (acylating) activity); GO:0003676(molecular_function:nucleic acid binding)						PF07727.14(RVT_2:Reverse transcriptase (RNA-dependent DNA polymerase))	sp|Q94HW2|POLR1_ARATH(Retrovirus-related Pol polyprotein from transposon RE1 OS=Arabidopsis thaliana OX=3702 GN=RE1 PE=2 SV=1)
MSTRG.13376			540	1.61	1.28	1.52	0.19	0.71	0	1.1	0.56	0.39	1.01	2.13	0.37	2.91	0.83	3.01	0.75	0.92	0.4	0	1.2	1.28	1.16	0.69	1.61	2.98	2.29	0.22	0.9033	0.7633	0.3733	1.5833	2.25	1.1867	1.7267	0.3033	1.2833	PNX74724.1(gag-pol polyprotein, partial [Trifolium pratense])	GO:0071555(biological_process:cell wall organization); GO:0000943(cellular_component:retrotransposon nucleocapsid); GO:0016021(cellular_component:integral component of membrane); GO:0030244(biological_process:cellulose biosynthetic process); GO:0015074(biological_process:DNA integration); GO:0016760(molecular_function:cellulose synthase (UDP-forming) activity); GO:0003676(molecular_function:nucle…						PF13976.6(gag_pre-integrs:GAG-pre-integrase domain)
MSTRG.13392			311	16.14	11.95	20.35	9.8	12.1	6.63	5.58	8.47	5.26	13.85	15.21	3.8	4.7	5.47	9.94	11.74	5.48	16.97	6.05	6.93	5.21	9.13	2.27	17.99	18.13	7.49	3.87	11.1667	10.81	7.3567	13.7133	6.7033	12.22	9.6067	4.0633	11.1967	RQO92274.1(hypothetical protein POPTR_006G271640 [Populus trichocarpa])	GO:0043531(molecular_function:ADP binding)				COG4886(S:Function unknown)	COG4886(leucine Rich Repeat)	PF00931.22(NB-ARC:NB-ARC domain); PF13191.6(AAA_16:AAA ATPase domain)	sp|Q7XA40|RGA3_SOLBU(Putative disease resistance protein RGA3 OS=Solanum bulbocastanum OX=147425 GN=RGA3 PE=2 SV=2)
MSTRG.13393			313	0	0	0	0	0	0	0	0	0	1.65	0.53	0	2.8	1.59	0	0	0.75	0	0	1.41	0	0	0	0	0	0.03	0	0	0.55	0	0.1767	1.4633	0.47	0.25	0	0.01	XP_011002335.1(PREDICTED: replication protein A 32 kDa subunit A-like isoform X1 [Populus euphratica] )
MSTRG.13487			205	9.64	0	12.37	4.65	0	4.58	36.75	4.41	0	10.78	16.3	27.3	0	0	24.18	8.6	0	9.18	9.57	4.81	5.96	14.68	0	0	4.97	5.14	5.69	3.2133	5.12	12.12	21.8067	8.06	4.47	3.6433	5.0867	9.6667	RQO97064.1(hypothetical protein POPTR_010G215600 [Populus trichocarpa])	GO:0003677(molecular_function:DNA binding)				ENOG410ZRFI(S:Function unknown)	ENOG410ZRFI(-)
MSTRG.13489			254	0	3.82	2.81	1.67	7.07	8.11	8.54	0	1.76	1.87	1.96	0	6.4	0	2.14	1.57	0	5.76	0	2.59	0	1.95	0	3.49	3.56	9.23	0	2.9433	4.6	0.5567	4.4367	2.8467	2.55	1.1867	0	5.6467	TKR90955.1(hypothetical protein D5086_0000228210, partial [Populus alba])	GO:0031011(cellular_component:Ino80 complex)				ENOG410XU84(S:Function unknown)	ENOG410XU84(-)
MSTRG.13491			216	0	0	0	0	8.11	0	0	0	0	0	12.21	0	0	8.89	0	0	3.38	0	1.81	6.59	10.36	5.79	0	0	5.7	0	0	2.7033	0	0	4.07	2.9633	2.1967	6.48	0.6033	1.93	PNT11350.1(hypothetical protein POPTR_011G014300, partial [Populus trichocarpa])
MSTRG.13494			745	0.12	0	0.12	0.22	0.14	0	0	0.32	0.22	0.23	0	0.11	0.39	0	0.25	0.33	0.21	0.23	0	0.28	0.25	0.11	0	0.47	0.12	0	0.25	0.16	0.0767	0.2167	0.04	0.2133	0.36	0.1933	0.0833	0.1133
MSTRG.13495			387	1.33	0.91	0.68	3.62	0.56	0.48	0	4.77	0	0	0.46	5.36	0	0.28	0.59	0	0	1.5	4.25	0	0.43	0	5.17	0	0.45	0	5.7	0.63	0.4633	4.5833	0.38	0.29	0	0.2933	5.04	0.5	ADN34143.1(copia-type polyprotein [Cucumis melo subsp. melo])	GO:0004491(molecular_function:methylmalonate-semialdehyde dehydrogenase (acylating) activity); GO:0000943(cellular_component:retrotransposon nucleocapsid); GO:0016301(molecular_function:kinase activity); GO:0015074(biological_process:DNA integration); GO:0008270(molecular_function:zinc ion binding); GO:0003676(molecular_function:nucleic acid binding); GO:0003964(molecular_function:RNA-directed DN…				ENOG410ZXEB(S:Function unknown); COG2801(L:Replication, recombination and repair)	ENOG410ZXEB(Integrase core domain); COG2801(Retrotransposon protein)		sp|P10978|POLX_TOBAC(Retrovirus-related Pol polyprotein from transposon TNT 1-94 OS=Nicotiana tabacum OX=4097 PE=2 SV=1)
MSTRG.13501			321	2.22	0	1.67	1.38	0.93	0.72	0	1.34	0.73	2.26	1.61	0	0.85	2.36	0.84	3.97	3.42	2.82	0.69	1.63	4.85	3.48	1.3	2.18	3.65	3.8	0.82	1.2933	0.9933	0.9067	1.0933	1.35	2.5933	3.9733	0.9367	3.3667	PNT33991.1(hypothetical protein POPTR_006G269700 [Populus trichocarpa])	GO:0016740(molecular_function:transferase activity); GO:0008033(biological_process:tRNA processing)	K15450	TYW3		COG1590(S:Function unknown)	COG1590(tRNA-yW synthesizing protein 3 homolog (S. cerevisiae))		sp|Q8W4K1|TYW23_ARATH(tRNA wybutosine-synthesizing protein 2/3/4 OS=Arabidopsis thaliana OX=3702 GN=At4g04670 PE=2 SV=1)
MSTRG.13530			2393	1.28	0.2	0.71	0	0.94	0.27	0.72	0.1	1.31	0.19	0.33	0.1	0.84	0.91	0.6	1.15	0.54	0.67	0.1	1.36	0.73	0.68	0.05	1.91	0.58	0.66	0.06	1.1767	0.22	0.0667	0.5867	0.7833	1.4733	0.6167	0.07	0.67	XP_024460966.1(uncharacterized protein LOC112328187 isoform X1 [Populus trichocarpa] )	GO:0046983(molecular_function:protein dimerization activity); GO:0003677(molecular_function:DNA binding)				ENOG410YAQ5(S:Function unknown)	ENOG410YAQ5(HAT dimerization domain-containing protein)	PF04937.15(DUF659:Protein of unknown function (DUF 659)); PF05699.14(Dimer_Tnp_hAT:hAT family C-terminal dimerisation region); PF02892.15(zf-BED:BED zinc finger)
MSTRG.1356			201	0	0	0	0	0	0	0	0	0	0	0	0	0	0	0	0	0	0	0	0	0	0	0	0	0	0	0	0	0	0	0	0	0	0	0	0
MSTRG.13566			752	0	0	0	0.97	0	0	0	0.64	0	0	0	1.69	0	0	0	0	0	0	0.64	0	0	0	0.59	0	0	0	0.63	0	0	1.1	0	0	0	0	0.62	0
MSTRG.13744			1228	1.52	0.88	2.12	0.22	0.61	0.06	1.33	0.33	0.33	0.65	1.04	0.27	0	0	0.12	0.34	0.16	0.12	0.49	0.29	0.19	0.29	0.55	0.36	0.35	0	0.19	0.82	0.53	0.2733	1.4967	0.04	0.33	0.2333	0.41	0.1367
MSTRG.13790			251	0	0	0	0	0	0	0	0	0	0	2.06	0	0	0	0	0	0	0	0	0	0	3.52	3.38	0	0	1.94	0	0	0	0	0.6867	0	0	0	1.1267	1.82	PNT26872.1(hypothetical protein POPTR_007G033500 [Populus trichocarpa])
MSTRG.13836			275	12.8	9.7	15.02	9.55	5.06	1.24	18.22	2.33	1.27	3.98	4.25	3.55	0	0	0	7.75	2.43	0	4.96	5.49	1.45	0	0	1.26	0	0	1.45	6.3767	4.9733	5.1433	12.4967	0	4.8333	1.2933	2.1367	0
MSTRG.13838			261	3.17	0	1.88	1.49	0	0	5.68	1.44	0	0	3.5	5.85	0	0	0	1.4	0	0	4.51	1.67	1.81	0	5.7	0	0	0	1.8	1.0567	0	2.9267	3.6867	0	1.0233	0.6033	4.0033	0
MSTRG.13854			319	0	0	0.85	2.81	0	0	0.87	4.12	0	0	0	4.14	0	1.61	0	0.68	0.7	0	6.31	0	0	0.71	2.65	0.74	0	1.55	0.84	0	0	3.69	0.5733	0.5367	0.4733	0.2333	3.2667	0.7533	RQO92476.1(hypothetical protein POPTR_007G040850 [Populus trichocarpa])
MSTRG.13900			894	0.89	0.67	0.38	0.59	1.45	0.73	0.68	1.49	1.78	0.54	0.93	2.54	0.98	0.91	1.59	2.72	1.56	1.16	1.41	2.3	1.98	0.7	2.15	2.18	1.86	0.83	1.46	1.3733	0.6467	1.54	0.6633	1.16	2.4	1.8	1.6733	0.8967	PNT27110.1(hypothetical protein POPTR_007G046300 [Populus trichocarpa])
MSTRG.13918			310	0	0.5	2.82	0	2.2	0	0	0	0.88	0	0	0	0	0	0	0.74	0	0	0	2.9	0	0	1.27	0.89	0.97	0	0	1.0267	0.1667	0	0.94	0	1.51	0.3233	0.4233	0	PNS22164.1(hypothetical protein POPTR_T166900 [Populus trichocarpa])	GO:0003678(molecular_function:DNA helicase activity); GO:0006310(biological_process:DNA recombination); GO:0000723(biological_process:telomere maintenance); GO:0005524(molecular_function:ATP binding); GO:0006281(biological_process:DNA repair)	K07466	RFA1, RPA1, rpa	map03430(Mismatch repair); map03440(Homologous recombination); map03420(Nucleotide excision repair); map03030(DNA replication)	ENOG41113RA(S:Function unknown); ENOG410Y4KS(S:Function unknown); ENOG4111CXX(S:Function unknown); COG0507(L:Replication, recombination and repair)	ENOG41113RA(-); ENOG410Y4KS(helicase-like protein); ENOG4111CXX(-); COG0507(exodeoxyribonuclease v alpha)
MSTRG.13929			246	4.07	0	0	0	0	0	0	0	18.14	0	0	0	7.39	0	7.43	0	5.91	0	0	0	4.73	0	0	0	2.05	0	0	7.4033	0	0	0	4.94	0	4.23	0	0	XP_024443776.1(zinc finger MYM-type protein 1 [Populus trichocarpa])	GO:0046983(molecular_function:protein dimerization activity); GO:0016021(cellular_component:integral component of membrane)				ENOG410YDI6(S:Function unknown); ENOG410YDJU(S:Function unknown)	ENOG410YDI6(hAT dimerisation domain-containing protein); ENOG410YDJU(-)	PF05699.14(Dimer_Tnp_hAT:hAT family C-terminal dimerisation region)
MSTRG.13943			287	0	0	0	0	1.41	0	1.28	0.99	2.16	0	0	0	0	0	0	2.91	5.12	1.04	1.02	0	0	1.03	0	1.07	1.08	1.13	1.22	1.19	0	0.33	0.4267	0	1.3267	2.0667	0.7467	1.0667	RQO92535.1(hypothetical protein POPTR_007G051750 [Populus trichocarpa])
MSTRG.13952			260	0	0	1.91	3.03	0	0	1.93	1.46	0	0	0	0	1.93	3.5	3.86	0	4.61	0	4.58	0	0	0	0	0	0	0	0	0	0	1.4967	1.28	3.0967	0	1.5367	1.5267	0
MSTRG.13963			208	4.48	4.94	0	0	0	0	0	0	8.76	0	0	4.23	0	9.79	0	3.99	0	0	0	4.48	5.51	0	0	13.63	0	9.53	5.28	4.4133	1.6467	1.41	0	3.2633	7.3667	1.8367	1.76	3.1767	XP_024465879.1(uncharacterized protein LOC112328886, partial [Populus trichocarpa])	GO:0003677(molecular_function:DNA binding)
MSTRG.13968			531	2.91	6.85	3.14	6.22	2.46	9.41	5.93	7.66	3.99	12.76	7.46	9.69	7.64	9.2	8.86	3.88	10.04	6.74	13.83	6.2	9.03	9.8	20.22	4.58	12.31	8.58	11.83	3.12	9.6733	7.8567	5.51	8.5667	4.8867	10.46	15.2933	8.3733	XP_011013789.1(PREDICTED: putative formamidase C869.04 [Populus euphratica])	GO:0016811(molecular_function:hydrolase activity, acting on carbon-nitrogen (but not peptide) bonds, in linear amides)	K01455	E3.5.1.49	map00460(Cyanoamino acid metabolism); map00630(Glyoxylate and dicarboxylate metabolism); map00910(Nitrogen metabolism)	COG2421(C:Energy production and conversion)	COG2421(formamidase)
MSTRG.13972			211	595.32	1118.23	19.5	14.23	617.48	860.02	74.76	120.53	873.95	525.5	133.09	59.2	1484.24	1296.52	1248.73	633.86	610.7	117.91	21	396.01	821.49	144.32	25.55	333.96	902.91	151.09	58.71	695.583	834.583	64.6533	75.7833	1343.16	454.61	778.367	35.0867	137.773	PPR92190.1(hypothetical protein GOBAR_AA28481 [Gossypium barbadense])	GO:0006436(biological_process:tryptophanyl-tRNA aminoacylation); GO:0015232(molecular_function:heme transporter activity); GO:0016021(cellular_component:integral component of membrane); GO:0016020(cellular_component:membrane); GO:0017004(biological_process:cytochrome complex assembly); GO:0003735(molecular_function:structural constituent of ribosome); GO:0003676(molecular_function:nucleic acid bi…	K01810	GPI, pgi	map00010(Glycolysis / Gluconeogenesis); map00030(Pentose phosphate pathway); map00500(Starch and sucrose metabolism); map00520(Amino sugar and nucleotide sugar metabolism)	ENOG411220X(S:Function unknown); COG0048(J:Translation, ribosomal structure and biogenesis)	ENOG411220X(unknow protein); COG0048(Interacts with and stabilizes bases of the 16S rRNA that are involved in tRNA selection in the A site and with the mRNA backbone. Located at the interface of the 30S and 50S subunits, it traverses the body of the 30S subunit contacting proteins on the other side and probably holding the rRNA structure together. The combined cluster of proteins S8, S12 and S17 …
MSTRG.13973			668	0	0.15	0	0.61	0	0.43	0	0.89	0.16	0.26	0	1.03	0	0	0.09	0	0.15	0	0.3	0	0.15	0.13	0.13	0	0	0	0.22	0.0533	0.28	0.8433	0	0.03	0	0.1	0.2167	0.0433	XP_006386146.1(uncharacterized protein LOC18096075 [Populus trichocarpa] )	GO:0016021(cellular_component:integral component of membrane)				ENOG4110PWB(S:Function unknown)	ENOG4110PWB(-)
MSTRG.14			535	0.82	0.44	1.33	1.15	0.24	0.21	0.9	1.51	0.79	1.65	1.08	1.12	1.6	0.42	1.53	1.72	1.12	1.21	2.46	1.22	0.87	1.97	1.24	2.67	0.81	2.12	0.67	0.6167	0.7667	1.26	1.1033	1.1833	1.87	0.9333	1.4567	1.7667
MSTRG.14008			258	11.63	19.64	11.87	12.51	2.2	15.97	17.99	15.11	6.58	14	12.86	13.61	3.98	12.65	5.99	2.93	1.59	14.13	9.48	5.24	15.22	20.36	7.48	1.63	4.99	8.63	28.3	6.8033	16.5367	13.7433	14.24	7.54	3.2667	7.2667	15.0867	14.3733	TKR68989.1(uncharacterized protein D5086_0000309290 [Populus alba])					ENOG410YQM1(S:Function unknown); COG5059(S:Function unknown)	ENOG410YQM1(Protein of unknown function (DUF1645)); COG5059(Protein of unknown function (DUF1645))
MSTRG.14018			481	6.55	3.09	7.48	7.37	6.06	6.29	8.36	5.42	5.83	3.07	9.1	6.1	3.97	4.47	3.19	7.2	4.35	7.41	5.85	6.83	2.35	5.84	6.13	6.08	2.96	7.22	3.32	6.1467	4.15	6.2967	8.3133	3.8767	6.7033	3.22	5.1	6.8233	XP_011028724.1(PREDICTED: glutathione S-transferase T3-like, partial [Populus euphratica])					ENOG410YTD5(S:Function unknown)	ENOG410YTD5(-)	PF14303.6(NAM-associated:No apical meristem-associated C-terminal domain)
MSTRG.14022			297	4.82	0	0	0	4.95	0	2.24	0	7.6	2.98	3.17	0.88	2.25	1.03	0	4.29	0	4.58	0	7.34	1.07	0.91	0.85	15.1	0.96	10.94	1.08	5.79	0.9933	0.2933	1.8033	1.0933	8.91	0.6767	0.6433	5.4767
MSTRG.14075			376	4.15	0.66	1.3	2.15	1.8	0.06	5.5	0.08	5.58	2.45	0	2.12	4.19	2.6	3.88	4.18	4.31	1.26	0.39	3.45	5.94	1.96	1.15	4.91	2.51	2.27	0.5	3.8433	1.0567	1.45	2.2667	3.5567	4.18	4.2533	0.68	1.83
MSTRG.14084			342	0	0	0	14.07	0	0	0	8.26	0	0	0	12.69	0	0	0	0	0	0	9.52	0	0	0	14.81	0	0	0	8.7	0	0	11.6733	0	0	0	0	11.01	0
MSTRG.14085			316	0	0.83	0	1.45	0.99	0	0.9	1.42	0.76	0	0	1.42	0	0	1.79	0.7	2.16	0.74	0	0	0.85	0	2.05	0.76	3.85	0.8	1.73	0.5833	0.2767	1.43	0.3	0.5967	0.4867	2.2867	1.26	0.5133	XP_024444028.1(uncharacterized protein LOC112324611 [Populus trichocarpa])					ENOG4111SPB(S:Function unknown); ENOG410XWK2(S:Function unknown)	ENOG4111SPB(transposon protein); ENOG410XWK2(transposon protein)	PF02892.15(zf-BED:BED zinc finger)
MSTRG.14092			260	14.48	1.73	13.37	16.64	8.51	9.29	3.85	14.63	4.78	6.77	8.88	11.9	7.7	12.24	5.79	8.53	3.07	9.12	13.75	18.65	22.06	7.58	26.06	7.9	16.1	11.7	18.25	9.2567	5.93	14.39	8.7	8.5767	11.6933	13.7433	19.3533	9.4667
MSTRG.14100			556	0.19	0.2	0.82	0.18	1.58	1.15	0.63	1.23	0	1.15	0.2	0.7	0.85	0	0.41	0.18	0.87	0.19	0.53	0.68	0	0.73	0	0.38	0.75	0.79	0.42	0.59	0.8333	0.7033	0.55	0.42	0.4133	0.54	0.3167	0.57
MSTRG.14151			398	1.74	1.37	0.86	0	3.61	0.78	3.42	0	0	0.59	1.73	1.08	3.45	1.78	5.48	1.87	1.56	4.75	0.9	1.35	1.97	1.68	1.44	3.86	1.27	2.29	1.39	1.7833	0.9133	0.36	2.0033	3.57	2.36	1.6	1.2433	2.9067	XP_024447864.1(zinc finger BED domain-containing protein RICESLEEPER 2 [Populus trichocarpa])					ENOG410ZT99(S:Function unknown); ENOG4111T8J(S:Function unknown)	ENOG410ZT99(Pfam:hATC); ENOG4111T8J(transposon protein)		sp|Q6AVI0|RSLE2_ORYSJ(Zinc finger BED domain-containing protein RICESLEEPER 2 OS=Oryza sativa subsp. japonica OX=39947 GN=Os03g0733400 PE=2 SV=1)
MSTRG.14166			217	0	0	0	12.44	0	0	0	0	0	0	0	0	0	0	0	0	0	0	0	0	0	0	0	0	0	0	0	0	0	4.1467	0	0	0	0	0	0	RQO92678.1(hypothetical protein POPTR_007G074400 [Populus trichocarpa])	GO:0010333(molecular_function:terpene synthase activity); GO:0000287(molecular_function:magnesium ion binding)				ENOG410YBXH(S:Function unknown)	ENOG410YBXH(synthase)		sp|B9RI00|TPS6_RICCO(Probable terpene synthase 6 OS=Ricinus communis OX=3988 GN=TPS6 PE=3 SV=1)
MSTRG.14189			251	1.87	0	11.2	0	2.49	0	2.25	3.4	0	1.98	2.06	1.73	2.25	4.07	0	0	5.39	3.52	1.78	3.9	0	5.28	1.69	5.51	1.87	3.89	0	1.4533	0.66	1.71	5.17	2.1067	3.1367	2.42	1.1567	4.23	PNT27667.1(hypothetical protein POPTR_007G077200 [Populus trichocarpa])
MSTRG.14196			259	3.27	3.51	1.94	0	2.16	4.72	7.83	0	8.09	1.72	5.42	0	1.96	1.78	1.96	5.78	0	1.55	1.55	3.44	5.61	0	0	1.61	0	3.4	0	4.5067	3.3167	0	5.0633	1.9	3.61	1.87	0.5167	1.65
MSTRG.14255			734	0.24	1.02	0.26	1.01	0.56	0.24	0.39	1.77	0.68	1.92	0.37	0.55	0.79	1.71	0.88	0.56	0.11	0.47	0.33	0.29	1.14	0.12	1.13	0.6	0.94	0.62	0.65	0.4933	1.06	1.11	0.34	1.1267	0.4833	0.73	0.7033	0.4033	PNT27818.1(hypothetical protein POPTR_007G085400 [Populus trichocarpa])
MSTRG.14297			601	0	0	0	0.31	0	0	0	0	0	0	0	0	0	0	0	0	0	0	0	0	0	0	0	0	0	0	0	0	0	0.1033	0	0	0	0	0	0	PNT27921.1(hypothetical protein POPTR_007G091500, partial [Populus trichocarpa])	GO:0000381(biological_process:regulation of alternative mRNA splicing, via spliceosome); GO:0000380(biological_process:alternative mRNA splicing, via spliceosome); GO:0006281(biological_process:DNA repair); GO:0043484(biological_process:regulation of RNA splicing); GO:0003723(molecular_function:RNA binding); GO:0003676(molecular_function:nucleic acid binding)	K12840	RBM17, SPF45	map03040(Spliceosome)	ENOG410XWJ5(S:Function unknown); ENOG410ZV2R(S:Function unknown)	ENOG410XWJ5(RNA binding motif protein 17); ENOG410ZV2R(G-patch domain)	PF01585.23(G-patch:G-patch domain)	sp|P42698|DR111_ARATH(DNA-damage-repair/toleration protein DRT111, chloroplastic OS=Arabidopsis thaliana OX=3702 GN=DRT111 PE=1 SV=2)
MSTRG.1434			402	1.54	4.08	0	1.43	0.47	1.53	0.43	0.35	0.37	0.39	0	1.05	3.92	0.4	2.12	0	1.06	0.37	0.36	0.44	0.83	0.73	0.67	0	4.55	0.79	0.42	0.7933	2	0.9433	0.1433	2.1467	0.1467	2.1467	0.4833	0.63	XP_024465643.1(uncharacterized protein LOC112328846 [Populus trichocarpa])	GO:0004523(molecular_function:RNA-DNA hybrid ribonuclease activity); GO:0003676(molecular_function:nucleic acid binding)				ENOG410Y65V(S:Function unknown); ENOG4111K5V(S:Function unknown); ENOG410YADE(S:Function unknown)	ENOG410Y65V(serine threonine kinase receptor associated protein); ENOG4111K5V(Reverse transcriptase (RNA-dependent DNA polymerase)); ENOG410YADE(Reverse transcriptase (RNA-dependent DNA polymerase))	PF13966.6(zf-RVT:zinc-binding in reverse transcriptase)
MSTRG.14347			467	0	0	0	3.17	0	0	0	2.21	0	0.26	0	2.79	0	0.25	0	0	0	0.25	2.79	0	0.57	0	3.01	0	0	0	3.41	0	0.0867	2.7233	0	0.0833	0	0.19	3.07	0.0833	ACN78973.1(copia-type polyprotein [Glycine max] )	GO:0000943(cellular_component:retrotransposon nucleocapsid); GO:0015074(biological_process:DNA integration); GO:0003964(molecular_function:RNA-directed DNA polymerase activity); GO:0008270(molecular_function:zinc ion binding); GO:0003676(molecular_function:nucleic acid binding)				ENOG410ZXEB(S:Function unknown); ENOG410XS4D(S:Function unknown); COG2801(L:Replication, recombination and repair)	ENOG410ZXEB(Integrase core domain); ENOG410XS4D(Retrotransposon protein); COG2801(Retrotransposon protein)	PF13976.6(gag_pre-integrs:GAG-pre-integrase domain); PF00665.26(rve:Integrase core domain)	sp|P10978|POLX_TOBAC(Retrovirus-related Pol polyprotein from transposon TNT 1-94 OS=Nicotiana tabacum OX=4097 PE=2 SV=1)
MSTRG.14386			265	352.78	405.25	1297.13	1698.1	327.33	655.22	2945.82	2149.59	290.13	823.33	1308.87	2722.26	903.16	728.36	700.72	347.41	509.89	1216.14	3060.02	352.88	661.46	1713.87	2399.43	410.23	545.51	1297.05	3492.61	323.413	627.933	2189.98	1850.61	777.413	370.173	572.287	2984.02	1409.02	PNT28183.1(hypothetical protein POPTR_007G103600 [Populus trichocarpa])
MSTRG.14396			567	0.18	0.59	0	1.55	0	0.19	0	1.53	0	0.18	0.19	1.34	0.2	0.38	0.2	0.17	0.34	0.54	0.85	0.22	0	0	0.95	0.37	0.18	0.57	1.41	0.06	0.32	1.4733	0.0633	0.26	0.2533	0.1733	1.07	0.37
MSTRG.14397			683	2.67	3.14	3.3	10.28	2.81	5.43	5.97	9.03	5.36	5.11	3.64	6.25	5.17	4.51	5.21	4.04	4.65	2.78	9.89	4.54	4.11	3.76	12.19	4.73	5.55	2.77	7.01	3.6133	4.56	8.52	4.3033	4.9633	4.4367	4.77	9.6967	3.1033	XP_023892317.1(histone deacetylase 14-like [Quercus suber])	GO:0016787(molecular_function:hydrolase activity)				COG0123(B:Chromatin structure and dynamics); COG0123(Q:Secondary metabolites biosynthesis, transport and catabolism)	COG0123(Histone deacetylase); COG0123(Histone deacetylase)	PF17691.1(Croc_4:Contingent replication of cDNA 4)	sp|Q941D6|HDA14_ARATH(Histone deacetylase 14 OS=Arabidopsis thaliana OX=3702 GN=HDA14 PE=1 SV=1)
MSTRG.14466			565	0.14	0.87	2.08	2.97	0.97	1.26	4.54	2.25	1.43	1.74	3.81	3.56	0.78	2.57	1.31	0	2.11	2.84	1.57	1.76	0.59	2.77	2.05	3.98	1.08	0.93	2.04	0.8467	1.29	2.9267	3.4767	1.5533	1.9133	1.26	1.8867	2.18
MSTRG.14467			1012	0.67	0.64	1.39	0.81	0.7	0.4	2.85	1.26	1.42	1.71	1.19	0.92	1.43	1.72	1.11	0.15	0.39	2.18	0.9	0.58	1.75	1.89	0.12	1.04	0.05	1.67	1.69	0.93	0.9167	0.9967	1.81	1.42	0.59	0.73	0.9033	1.9133	RQO92869.1(hypothetical protein POPTR_007G113500 [Populus trichocarpa])	GO:0016021(cellular_component:integral component of membrane)
MSTRG.14493			470	2.4	1.98	1.74	1	0	2.14	0.29	0.24	0.26	0.81	1.42	0	0.3	0.28	2.6	0.49	1.22	0.26	0.49	0	1.14	0.77	0.92	0.27	0.26	1.1	0	0.8867	1.6433	0.4133	1.15	1.06	0.2533	0.8733	0.47	0.71	RVW94059.1(Retrovirus-related Pol polyprotein from transposon TNT 1-94 [Vitis vinifera])	GO:0000943(cellular_component:retrotransposon nucleocapsid); GO:0015074(biological_process:DNA integration); GO:0003676(molecular_function:nucleic acid binding)							sp|Q9ZT94|POLR2_ARATH(Retrovirus-related Pol polyprotein from transposon RE2 OS=Arabidopsis thaliana OX=3702 GN=RE2 PE=4 SV=1)
MSTRG.14494			647	2.75	0	4.53	85.64	2.04	0.67	2.19	53.8	2.31	0.59	1.61	27.08	0.59	0.55	0.14	1.89	1.47	1.72	10	1.22	0.66	2.01	8.64	2.98	0.42	2.62	5.36	2.3667	0.42	55.5067	2.7767	0.4267	2.03	0.85	8	2.1167	XP_024461623.1(alcohol dehydrogenase-like [Populus trichocarpa] )	GO:0004024(molecular_function:alcohol dehydrogenase activity, zinc-dependent); GO:0005829(cellular_component:cytosol); GO:0046294(biological_process:formaldehyde catabolic process); GO:0008270(molecular_function:zinc ion binding); GO:0051903(molecular_function:S-(hydroxymethyl)glutathione dehydrogenase activity); GO:0016491(molecular_function:oxidoreductase activity)	K18857	ADH1	map00010(Glycolysis / Gluconeogenesis); map00592(alpha-Linolenic acid metabolism); map00071(Fatty acid degradation); map00350(Tyrosine metabolism)	COG1062(C:Energy production and conversion)	COG1062(alcohol dehydrogenase)	PF00107.26(ADH_zinc_N:Zinc-binding dehydrogenase); PF16912.5(Glu_dehyd_C:Glucose dehydrogenase C-terminus)	sp|P06525|ADH1_ARATH(Alcohol dehydrogenase class-P OS=Arabidopsis thaliana OX=3702 GN=ADH1 PE=1 SV=2)
MSTRG.14506			247	6	6.48	24.13	0	5.35	17.26	26.63	0	1.98	14.89	15.47	0	7.25	17.47	2.43	10.59	13.53	11.33	0	10.41	9.28	11.34	0	21.68	12.07	8.35	0	4.4433	12.8767	0	22.0767	9.05	14.2267	11.6267	0	10.34
MSTRG.14507			844	1.16	1.14	1.66	0	1.24	0.69	1.58	0	0.83	1.46	1.82	0	0.53	1.38	0.3	0.92	1.07	2.03	0	1.31	0.41	0.85	0	1.18	0.77	0.91	0	1.0767	1.0967	0	1.6867	0.7367	1.1367	0.75	0	1.2633	TKR91031.1(hypothetical protein D5086_0000227490 [Populus alba])	GO:0009451(biological_process:RNA modification)				ENOG410Z7Z7(S:Function unknown)	ENOG410Z7Z7(-)		sp|Q9LN01|PPR21_ARATH(Pentatricopeptide repeat-containing protein At1g08070, chloroplastic OS=Arabidopsis thaliana OX=3702 GN=PCMP-H12 PE=2 SV=1)
MSTRG.14509			496	3.09	1.52	4.13	4.22	3.41	2.87	3.93	3.5	3.67	2.88	4.55	3.04	2.93	4.18	2.82	6.41	2.18	5.6	3.74	3.38	1.27	5.02	3.08	4.52	4.46	6.14	2.09	3.39	2.4233	3.5867	4.2033	3.31	4.77	2.6367	2.97	5.5867	XP_024461066.1(uncharacterized protein LOC7486050 [Populus trichocarpa] )	GO:0046983(molecular_function:protein dimerization activity); GO:0005634(cellular_component:nucleus); GO:0003677(molecular_function:DNA binding)
MSTRG.14557			596	6.71	13.97	8.68	13.06	4.94	15.31	15.42	13.34	5.31	16.41	9.2	11.08	9.32	11.24	11.77	7.41	13.38	13.1	11.34	4.85	16.93	10.88	12.59	4.06	16.6	8.51	14.51	5.6533	15.23	12.4933	11.1	10.7767	5.44	15.6367	12.8133	10.83	RQO92925.1(hypothetical protein POPTR_007G125750 [Populus trichocarpa])
MSTRG.14569			485	2.74	4.5	14.88	22.12	0.6	3.26	15.39	30.94	2.16	3.52	69.97	29.84	18.69	8.78	13.44	4.85	5.24	47.36	47.91	2.95	27.06	58.54	41.99	9.96	15.99	52.21	57.36	1.8333	3.76	27.6333	33.4133	13.6367	5.92	16.0967	49.0867	52.7033	PNT28566.1(hypothetical protein POPTR_007G127100, partial [Populus trichocarpa])
MSTRG.14613			984	6.93	3.65	10.57	4.94	4.44	5.47	8.28	6	10.74	3.74	11.17	5.43	5.9	7.34	4.74	7.43	6.55	12.63	8.45	7.99	6.38	16.86	5.2	9.75	5.18	16.99	7.26	7.37	4.2867	5.4567	10.0067	5.9933	8.39	6.0367	6.97	15.4933	XP_024460871.1(uncharacterized GPI-anchored protein At1g61900 [Populus trichocarpa])					ENOG4111AH0(S:Function unknown)	ENOG4111AH0(-)		sp|Q8GUI4|UGPI6_ARATH(Uncharacterized GPI-anchored protein At1g61900 OS=Arabidopsis thaliana OX=3702 GN=At1g61900 PE=2 SV=1)
MSTRG.14625			1409	1.43	0.95	1.89	0.88	1.47	1.72	1.86	1.88	1.54	1.09	1.23	2.5	1.25	1.7	1.48	1.8	1.22	1.63	1.1	1.22	1.25	1.16	1.74	1.82	1.62	2.16	2.97	1.48	1.2533	1.7533	1.66	1.4767	1.6133	1.3633	1.9367	1.65	PNT28734.1(hypothetical protein POPTR_007G134900 [Populus trichocarpa])					ENOG410YPEW(S:Function unknown)	ENOG410YPEW(-)
MSTRG.14648			308	17.81	18.94	14.51	6.33	28.14	10.76	6.87	5.4	5.01	11.31	3.74	3.11	6.91	1.81	1.96	3.79	6.31	3.24	4.78	2.79	7.48	2.39	5.98	4.99	6.72	0.87	1.89	16.9867	13.67	4.9467	8.3733	3.56	3.8567	6.8367	4.2167	2.1667	TKS12198.1(hypothetical protein D5086_0000065710 [Populus alba])	GO:0004012(molecular_function:phospholipid-translocating ATPase activity); GO:0016021(cellular_component:integral component of membrane); GO:0000287(molecular_function:magnesium ion binding); GO:0045332(biological_process:phospholipid translocation); GO:0005886(cellular_component:plasma membrane); GO:0005524(molecular_function:ATP binding)	K01530	E7.6.2.1		COG0474(E:Amino acid transport and metabolism); ENOG410XPYK(P:Inorganic ion transport and metabolism)	COG0474(aminotransferase); ENOG410XPYK(P-type atpase)	PF16209.5(PhoLip_ATPase_N:Phospholipid-translocating ATPase N-terminal)	sp|P98205|ALA2_ARATH(Phospholipid-transporting ATPase 2 OS=Arabidopsis thaliana OX=3702 GN=ALA2 PE=1 SV=1)
MSTRG.14659			213	0	0	0	0	0	0	0	0	0	4.41	0	0	0	0	9.95	0	8	0	0	0	0	0	0	0	0	0	0	0	1.47	0	0	3.3167	0	2.6667	0	0
MSTRG.14666			393	1.06	0.9	2.25	0	1.5	1.1	2.74	0.78	4.15	5.55	6.22	2.32	1.71	5.27	3.66	1.91	2.96	1.57	3.09	1.47	1.76	0.57	0.66	3.75	2.38	3.32	0	2.2367	2.5167	1.0333	3.7367	3.5467	2.3767	2.3667	1.25	1.82	XP_011001948.1(PREDICTED: uncharacterized protein LOC105109054 [Populus euphratica])	GO:0004386(molecular_function:helicase activity)				ENOG410YPC1(S:Function unknown)	ENOG410YPC1(-)
MSTRG.14674			622	0.38	0.48	0.18	11.07	0	0.39	0.17	9.93	0	0.75	0.14	10.32	0.37	0.48	1.8	0.36	0.76	0.32	17.6	0	6.05	0.94	17.75	0	1.37	0	12.74	0.1267	0.54	10.44	0.1633	0.8833	0.12	2.7267	16.03	0.42	PNT28842.1(hypothetical protein POPTR_007G141800 [Populus trichocarpa])					ENOG4111K5V(S:Function unknown); ENOG410Y65V(S:Function unknown)	ENOG4111K5V(Reverse transcriptase (RNA-dependent DNA polymerase)); ENOG410Y65V(Retrotransposon protein)
MSTRG.14707			2681	1.9	0.89	0.94	0.02	1.85	1.32	0.41	0.12	1.25	1.28	0.67	0.07	1.4	1.23	1.63	1	1.35	0.36	0.19	0.85	1.09	0.19	0.07	0.86	1.08	0.49	0.05	1.6667	1.1633	0.07	0.6733	1.42	0.9033	1.1733	0.1033	0.3467	PRQ17740.1(putative RNA-directed DNA polymerase [Rosa chinensis])	GO:0003964(molecular_function:RNA-directed DNA polymerase activity); GO:0015074(biological_process:DNA integration); GO:0000943(cellular_component:retrotransposon nucleocapsid); GO:0008270(molecular_function:zinc ion binding); GO:0003676(molecular_function:nucleic acid binding)				ENOG410ZXEB(S:Function unknown); COG2801(L:Replication, recombination and repair)	ENOG410ZXEB(Integrase core domain); COG2801(Retrotransposon protein)	PF00665.26(rve:Integrase core domain); PF13976.6(gag_pre-integrs:GAG-pre-integrase domain); PF14223.6(Retrotran_gag_2:gag-polypeptide of LTR copia-type)	sp|P10978|POLX_TOBAC(Retrovirus-related Pol polyprotein from transposon TNT 1-94 OS=Nicotiana tabacum OX=4097 PE=2 SV=1)
MSTRG.14717			1721	1.32	0.33	0.08	1.17	1.6	0.32	0.21	0.47	0.22	0.2	0.4	0.64	0.55	0.55	0.32	0.26	0.29	0.19	0.36	0.43	0.25	0.27	0.5	0.32	0.5	0.24	0.51	1.0467	0.2833	0.76	0.23	0.4733	0.3367	0.3467	0.4567	0.2333	XP_024455931.1(uncharacterized protein LOC18098285 [Populus trichocarpa])	GO:0003964(molecular_function:RNA-directed DNA polymerase activity); GO:0004523(molecular_function:RNA-DNA hybrid ribonuclease activity); GO:0003676(molecular_function:nucleic acid binding); GO:0008270(molecular_function:zinc ion binding)				ENOG410Y65V(K:Transcription); ENOG4111MK6(S:Function unknown)	ENOG410Y65V(GC-rich sequence DNA-binding factor); ENOG4111MK6(Retrotransposon protein)	PF13456.6(RVT_3:Reverse transcriptase-like); PF13966.6(zf-RVT:zinc-binding in reverse transcriptase)	sp|P0C2F6|RNHX1_ARATH(Putative ribonuclease H protein At1g65750 OS=Arabidopsis thaliana OX=3702 GN=At1g65750 PE=3 SV=1)
MSTRG.14719			205	0	0	0	4.65	0	0	0	0	0	0	5.36	0	0	0	0	0	0	0	0	0	0	0	0	0	4.87	5.05	0	0	0	1.55	1.7867	0	0	1.6233	0	1.6833	RZB74725.1(Tetraspanin-3 [Glycine soja])	GO:0016021(cellular_component:integral component of membrane); GO:0009506(cellular_component:plasmodesma); GO:0005886(cellular_component:plasma membrane)				ENOG410YB0X(S:Function unknown)	ENOG410YB0X(Tetraspanin family)		sp|Q9M1E7|TET3_ARATH(Tetraspanin-3 OS=Arabidopsis thaliana OX=3702 GN=TET3 PE=1 SV=1)
MSTRG.14728			229	0	0	0	0	7.63	8.06	0	10.26	5.56	3.05	3.1	7.89	0	9.25	3.48	4.97	2.77	0	8.2	0	3.35	0	7.77	5.6	2.86	2.96	3.26	4.3967	3.7033	6.05	1.0333	4.2433	3.5233	2.9933	6.41	0.9867
MSTRG.14743			372	1.91	1.54	0	1.81	0.66	0.55	0	0.96	0.92	2.77	1.82	2.2	4.25	4.17	2.98	1.61	1.93	0.91	1.27	1.3	0.64	1.35	3.46	3.52	0.94	0	1.26	1.1633	1.62	1.6567	0.6067	3.8	2.1433	1.17	1.9967	0.7533	RQO89780.1(hypothetical protein POPTR_004G232250 [Populus trichocarpa])	GO:0016021(cellular_component:integral component of membrane); GO:0015074(biological_process:DNA integration); GO:0008270(molecular_function:zinc ion binding); GO:0003676(molecular_function:nucleic acid binding); GO:0004672(molecular_function:protein kinase activity); GO:0005524(molecular_function:ATP binding)						PF17921.1(Integrase_H2C2:Integrase zinc binding domain)	sp|Q99315|YG31B_YEAST(Transposon Ty3-G Gag-Pol polyprotein OS=Saccharomyces cerevisiae (strain ATCC 204508 / S288c) OX=559292 GN=TY3B-G PE=1 SV=3)
MSTRG.1475			334	2.6	1.38	0	1.21	0.82	8.3	0.74	0	0	0	0	0	2.25	0.69	4.43	3.51	2.4	0	3.02	0.73	1.42	0	0	1.28	4.5	0	0.72	1.14	3.2267	0.4033	0.2467	2.4567	1.84	2.7733	1.2467	0	XP_024465643.1(uncharacterized protein LOC112328846 [Populus trichocarpa])	GO:0006281(biological_process:DNA repair); GO:0000943(cellular_component:retrotransposon nucleocapsid); GO:0016301(molecular_function:kinase activity); GO:0004523(molecular_function:RNA-DNA hybrid ribonuclease activity); GO:0003676(molecular_function:nucleic acid binding); GO:0003677(molecular_function:DNA binding); GO:0005524(molecular_function:ATP binding)				ENOG4111K5V(S:Function unknown); ENOG410Y65V(S:Function unknown); ENOG410YADE(S:Function unknown)	ENOG4111K5V(Reverse transcriptase (RNA-dependent DNA polymerase)); ENOG410Y65V(Retrotransposon protein); ENOG410YADE(Retrotransposon protein)		sp|P0C2F6|RNHX1_ARATH(Putative ribonuclease H protein At1g65750 OS=Arabidopsis thaliana OX=3702 GN=At1g65750 PE=3 SV=1)
MSTRG.1476			238	2.36	0	0	0	3.18	0	0	0	0	0	0	0	0	0	2.89	0	4.6	2.23	0	0	0	0	0	0	2.38	0	0	1.8467	0	0	0	0.9633	0	2.3267	0	0.7433	XP_024465643.1(uncharacterized protein LOC112328846 [Populus trichocarpa])	GO:0016301(molecular_function:kinase activity); GO:0003723(molecular_function:RNA binding)				ENOG4111K5V(S:Function unknown); ENOG410YADE(S:Function unknown); ENOG410Y65V(S:Function unknown)	ENOG4111K5V(Reverse transcriptase (RNA-dependent DNA polymerase)); ENOG410YADE(Reverse transcriptase (RNA-dependent DNA polymerase)); ENOG410Y65V(Reverse transcriptase (RNA-dependent DNA polymerase))	PF00078.27(RVT_1:Reverse transcriptase (RNA-dependent DNA polymerase))
MSTRG.14782			2556	10.06	8.14	9.91	9.63	9.32	9.23	12.17	9.14	8.66	9.38	10.82	7.94	11.91	10.31	11.07	9.14	10.11	8.99	7.62	9.95	9.6	10.33	7.92	11	10.37	10.9	8.7	9.3467	8.9167	8.9033	10.9667	11.0967	10.03	10.0267	8.08	10.0733	XP_024463244.1(uncharacterized protein LOC112328478 isoform X1 [Populus trichocarpa] )	GO:0046983(molecular_function:protein dimerization activity); GO:0003677(molecular_function:DNA binding)				ENOG4111ZT7(S:Function unknown); ENOG4111SPB(S:Function unknown); ENOG410XWK2(S:Function unknown)	ENOG4111ZT7(Protein of unknown function (DUF 659)); ENOG4111SPB(transposon protein); ENOG410XWK2(transposon protein)	PF04937.15(DUF659:Protein of unknown function (DUF 659)); PF05699.14(Dimer_Tnp_hAT:hAT family C-terminal dimerisation region); PF02892.15(zf-BED:BED zinc finger)
MSTRG.14788			715	2.11	0.66	0.27	1.75	0.72	0.88	0.68	0.69	1.07	1.25	1.04	2.28	1.37	0.38	0.39	1.53	1.14	0.62	1.27	0.91	0	1.09	1.39	2.52	0.74	1.55	2.45	1.3	0.93	1.5733	0.6633	0.7133	1.6533	0.6267	1.7033	1.0867	TKR66446.1(hypothetical protein D5086_0000311360 [Populus alba])	GO:0000814(cellular_component:ESCRT II complex); GO:0032509(biological_process:endosome transport via multivesicular body sorting pathway); GO:0043130(molecular_function:ubiquitin binding); GO:0032266(molecular_function:phosphatidylinositol-3-phosphate binding)	K12190	VPS36, EAP45	map04144(Endocytosis)	ENOG410XR74(U:Intracellular trafficking, secretion, and vesicular transport)	ENOG410XR74(vacuolar protein sorting)	PF11605.8(Vps36_ESCRT-II:Vacuolar protein sorting protein 36 Vps36); PF04157.16(EAP30:EAP30/Vps36 family)	sp|Q9FF81|VPS36_ARATH(Vacuolar protein sorting-associated protein 36 OS=Arabidopsis thaliana OX=3702 GN=VPS36 PE=1 SV=1)
MSTRG.14800			425	0.67	0	0.37	0.94	0.81	0.33	0.37	0	0	0.34	2.87	0	0	0.7	0	0	0	0.98	0	1.17	0.72	1.28	0.29	1	0.33	0.69	0	0.4933	0.2233	0.3133	1.2033	0.2333	0.7233	0.35	0.0967	0.9833	PNT22101.1(hypothetical protein POPTR_008G013600 [Populus trichocarpa])	GO:0004674(molecular_function:protein serine/threonine kinase activity); GO:0016021(cellular_component:integral component of membrane); GO:0005524(molecular_function:ATP binding); GO:0004672(molecular_function:protein kinase activity)							sp|C0LGP4|Y3475_ARATH(Probable LRR receptor-like serine/threonine-protein kinase At3g47570 OS=Arabidopsis thaliana OX=3702 GN=At3g47570 PE=2 SV=1)
MSTRG.1482			2341	1.24	1.16	1.39	1.51	1.48	2.06	1.61	1.3	0.8	1.99	1.41	1.59	1.76	2.63	2.43	1.37	2.67	1.44	1.83	1.26	1.95	1.8	1.66	1.69	2.28	1.29	1.13	1.1733	1.7367	1.4667	1.47	2.2733	1.44	2.3	1.54	1.51	RVW89396.1(Retrovirus-related Pol polyprotein from transposon TNT 1-94 [Vitis vinifera])	GO:0000943(cellular_component:retrotransposon nucleocapsid); GO:0015074(biological_process:DNA integration); GO:0008270(molecular_function:zinc ion binding); GO:0003676(molecular_function:nucleic acid binding)				ENOG410XS4D(S:Function unknown)	ENOG410XS4D(positive regulation of collateral sprouting)	PF07727.14(RVT_2:Reverse transcriptase (RNA-dependent DNA polymerase))	sp|Q94HW2|POLR1_ARATH(Retrovirus-related Pol polyprotein from transposon RE1 OS=Arabidopsis thaliana OX=3702 GN=RE1 PE=2 SV=1)
MSTRG.14820			591	0.51	0	0.37	0.32	0.2	0	1.86	0.79	0.82	0.34	0.54	0.78	0	0.7	0.36	0.96	0.16	2.02	0.79	0.82	0	0.82	0.59	1.03	0.34	0.71	0.19	0.51	0.1133	0.63	0.9233	0.3533	0.9367	0.1667	0.5233	1.1833	PNT22136.1(hypothetical protein POPTR_008G015900, partial [Populus trichocarpa])
MSTRG.14902			865	1.62	2.34	1.52	2.48	1.39	1.36	1.87	1.62	1.59	1.21	1.72	2.06	2.1	1.54	2.36	2.1	1.22	2.38	1.5	1.88	1.18	1.36	2.93	2.46	0.77	2.09	2.74	1.5333	1.6367	2.0533	1.7033	2	2.1467	1.0567	2.39	1.9433	PNT22326.1(hypothetical protein POPTR_008G026500 [Populus trichocarpa])	GO:0003676(molecular_function:nucleic acid binding); GO:0005524(molecular_function:ATP binding); GO:0004386(molecular_function:helicase activity)				ENOG410XSQV(L:Replication, recombination and repair)	ENOG410XSQV(ATP-dependent RNA helicase)
MSTRG.14939			510	0.9	0.24	1.7	0.42	0.54	0.23	0.74	0	0.43	0.45	0.24	0	0	0.46	0.24	0.21	0	0.66	0	1.87	0	0.43	0	0	0.22	0.7	0.49	0.6233	0.3067	0.14	0.8933	0.2333	0.6933	0.0733	0.1633	0.5967	PNT22430.1(hypothetical protein POPTR_008G032400, partial [Populus trichocarpa])	GO:0005975(biological_process:carbohydrate metabolic process); GO:0009570(cellular_component:chloroplast stroma); GO:0016021(cellular_component:integral component of membrane); GO:0005983(biological_process:starch catabolic process); GO:0051060(molecular_function:pullulanase activity); GO:0010303(molecular_function:limit dextrinase activity); GO:0019252(biological_process:starch biosynthetic proc…				COG1523(S:Function unknown)	COG1523(Ras-related protein)		sp|Q8GTR4|PULA1_ARATH(Pullulanase 1, chloroplastic OS=Arabidopsis thaliana OX=3702 GN=PU1 PE=1 SV=2)
MSTRG.14940			208	0	0	0	0	0	0	0	0	0	0	9.78	0	0	0	0	7.98	0	0	0	0	0	4.3	0	0	0	0	0	0	0	0	3.26	0	2.66	0	0	1.4333	TKS17006.1(pullulanase 1, chloroplastic isoform X1 [Populus alba])	GO:0005975(biological_process:carbohydrate metabolic process); GO:0051060(molecular_function:pullulanase activity)				COG1523(G:Carbohydrate transport and metabolism)	COG1523(Glycogen debranching enzyme)		sp|Q8GTR4|PULA1_ARATH(Pullulanase 1, chloroplastic OS=Arabidopsis thaliana OX=3702 GN=PU1 PE=1 SV=2)
MSTRG.14951			1746	3.63	3.74	4.08	4.21	3.7	4.73	4.05	4.1	2.44	3.89	3.67	4.35	3.4	5.42	4.94	2.64	4.32	3.76	4.29	3.85	4.86	3.21	3.73	4.04	5.5	3.9	3.53	3.2567	4.12	4.22	3.9333	4.5867	3.51	4.8933	3.85	3.6233	PNT22460.1(hypothetical protein POPTR_008G033800 [Populus trichocarpa])	GO:0000159(cellular_component:protein phosphatase type 2A complex); GO:0019888(molecular_function:protein phosphatase regulator activity); GO:0006470(biological_process:protein dephosphorylation); GO:0005829(cellular_component:cytosol); GO:0031952(biological_process:regulation of protein autophosphorylation); GO:0072542(molecular_function:protein phosphatase activator activity); GO:0007165(biolog…	K11584	PPP2R5	map05165(Human papillomavirus infection); map03015(mRNA surveillance pathway)	ENOG410XQJW(S:Function unknown)	ENOG410XQJW(leucine Rich Repeat)	PF01603.20(B56:Protein phosphatase 2A regulatory B subunit (B56 family))
MSTRG.14952			1602	0.96	0.44	1.19	0.16	0.4	0.66	1.03	1.02	1.31	1.74	0.8	0.86	1.19	1.49	1.48	0.72	1	1.13	0.78	0.99	1.58	1.84	1.54	1.45	1.88	1.31	0.57	0.89	0.9467	0.68	1.0067	1.3867	1.0533	1.4867	0.9633	1.4267	PNT22460.1(hypothetical protein POPTR_008G033800 [Populus trichocarpa])							PF01603.20(B56:Protein phosphatase 2A regulatory B subunit (B56 family))
MSTRG.1496			701	0.77	0.68	0.41	0.17	0.97	0.87	0.89	1.27	0.49	0.52	0.57	0.45	1.67	3.15	1.06	0.48	0.49	1.4	1.53	0.94	1.83	0.89	1.48	1.53	0.95	0.41	1.63	0.7433	0.69	0.63	0.6233	1.96	0.9833	1.09	1.5467	0.9	XP_024444496.1(uncharacterized protein LOC112324672 [Populus trichocarpa])					ENOG4111SPB(S:Function unknown); ENOG4111XVU(S:Function unknown)	ENOG4111SPB(transposon protein); ENOG4111XVU(-)	PF05699.14(Dimer_Tnp_hAT:hAT family C-terminal dimerisation region)
MSTRG.14983			1391	0.51	3.17	1.51	0	0.76	3.6	0.91	0	0.55	3.09	2.03	0	2.65	4.28	3.17	0.32	3.26	1.8	0	0.34	4.65	2.06	0	1.34	2.24	1.36	0	0.6067	3.2867	0	1.4833	3.3667	0.6667	3.3833	0	1.74	RQO94129.1(hypothetical protein POPTR_008G037850 [Populus trichocarpa])	GO:0004802(molecular_function:transketolase activity); GO:0003824(molecular_function:catalytic activity); GO:0047896(molecular_function:formaldehyde transketolase activity)	K00615	E2.2.1.1, tktA, tktB	map00030(Pentose phosphate pathway); map00710(Carbon fixation in photosynthetic organisms)	COG0021(G:Carbohydrate transport and metabolism)	COG0021(Transketolase)	PF02779.24(Transket_pyr:Transketolase, pyrimidine binding domain)	sp|F4IW47|TKTC2_ARATH(Transketolase-2, chloroplastic OS=Arabidopsis thaliana OX=3702 GN=TKL-2 PE=1 SV=1)
MSTRG.1500			392	0.41	0	1.36	1.53	0	0	0.92	0.38	0	0	0	1.5	0	0	0	0.75	0.38	4.37	1.14	0	0.44	0.39	0.71	0	0	1.69	1.36	0.1367	0	1.1367	0.76	0	0.25	0.2733	1.07	2.15
MSTRG.1501			1310	2.44	1	3.94	2.03	2.84	1.63	4.54	2.35	3.14	2.8	2.97	2.79	3.95	4.39	3.47	2.69	3.01	2.5	2.77	3.34	4.12	3.56	3.52	5.9	3.8	3.95	1.77	2.8067	1.81	2.39	3.8167	3.9367	3.9767	3.6433	2.6867	3.3367	XP_024447864.1(zinc finger BED domain-containing protein RICESLEEPER 2 [Populus trichocarpa])	GO:0046983(molecular_function:protein dimerization activity); GO:0003677(molecular_function:DNA binding)				ENOG410ZT99(S:Function unknown); ENOG4111T8J(S:Function unknown)	ENOG410ZT99(Pfam:hATC); ENOG4111T8J(transposon protein)	PF14372.6(DUF4413:Domain of unknown function (DUF4413))	sp|Q6AVI0|RSLE2_ORYSJ(Zinc finger BED domain-containing protein RICESLEEPER 2 OS=Oryza sativa subsp. japonica OX=39947 GN=Os03g0733400 PE=2 SV=1)
MSTRG.15011			1013	1.86	0.33	1.62	3.8	1.06	0.54	2.52	2.19	3.43	0.22	1.57	5.84	0.93	1.36	0.21	1.31	0.48	0.85	5.37	1.63	0.75	1.14	2.48	1.46	0.33	1.8	2.01	2.1167	0.3633	3.9433	1.9033	0.8333	1.4667	0.52	3.2867	1.2633	PNT22621.1(hypothetical protein POPTR_008G040900 [Populus trichocarpa])	GO:0016021(cellular_component:integral component of membrane)
MSTRG.15025			482	0.5	0	0	0	0.91	0.25	0	0	0.73	0	0	0	1.41	0	0.27	0.23	0	0.25	0	1.19	0	0	0	0	0.5	0.52	0.55	0.7133	0.0833	0	0	0.56	0.4733	0.1667	0.1833	0.2567
MSTRG.15026			793	4.14	0.23	0.23	0.1	2.22	0.87	0.81	0.1	2.53	0.43	0.89	0	0.59	1.08	0.45	3.42	1.36	0.21	0	2.85	1.12	0.93	0.09	3.12	1.26	0.77	0	2.9633	0.51	0.0667	0.6433	0.7067	3.13	1.2467	0.03	0.6367	PNT22647.1(hypothetical protein POPTR_008G042200 [Populus trichocarpa])	GO:0005674(cellular_component:transcription factor TFIIF complex); GO:0006367(biological_process:transcription initiation from RNA polymerase II promoter)	K03139	TFIIF2, GTF2F2, TFG2	map03022(Basal transcription factors)	COG5090(S:Function unknown)	COG5090(-)
MSTRG.1505			398	0	1	0	0	0	0.95	0	0	0	0	0	0	0	0	0	0	0	0	0	0	0	0	0	0	0	0	0	0	0.65	0	0	0	0	0	0	0	PNT55291.1(hypothetical protein POPTR_001G184400, partial [Populus trichocarpa])	GO:0016620(molecular_function:oxidoreductase activity, acting on the aldehyde or oxo group of donors, NAD or NADP as acceptor); GO:0016491(molecular_function:oxidoreductase activity)	K00294	E1.2.1.88	map00250(Alanine, aspartate and glutamate metabolism); map00330(Arginine and proline metabolism)	COG4230(E:Amino acid transport and metabolism); COG1012(E:Amino acid transport and metabolism)	COG4230(proline dehydrogenase, pyrroline-5-carboxylate dehydrogenase); COG1012(proline dehydrogenase, pyrroline-5-carboxylate dehydrogenase)		sp|Q40255|ALDH_LINUS(Probable aldehyde dehydrogenase OS=Linum usitatissimum OX=4006 GN=FIS1 PE=2 SV=1)
MSTRG.15057			222	0	8.29	0	0	0	24.76	0	2.91	0	13.91	0	12.11	15.64	7.1	7.25	0	10.53	3.07	2.98	0	0	3.1	6	1.52	14.36	3.44	3.63	0	15.6533	5.0067	0	9.9967	0.5067	8.2967	4.2033	3.2033	PNX93464.1(hypothetical protein L195_g016618 [Trifolium pratense])	GO:0000943(cellular_component:retrotransposon nucleocapsid); GO:0043531(molecular_function:ADP binding)				COG2801(L:Replication, recombination and repair)	COG2801(Retrotransposon protein)		sp|Q94HW2|POLR1_ARATH(Retrovirus-related Pol polyprotein from transposon RE1 OS=Arabidopsis thaliana OX=3702 GN=RE1 PE=2 SV=1)
MSTRG.1506			1064	0.24	1.9	0.64	1.8	0.08	1.32	0.49	1.33	0.63	1.82	0.72	1.93	5.56	2.78	6.47	0.66	4.63	0.35	2.19	0.71	3.61	0.5	2.25	0.76	4.02	0.74	1.47	0.3167	1.68	1.6867	0.6167	4.9367	0.71	4.0867	1.97	0.53	PNT55293.1(hypothetical protein POPTR_001G184600 [Populus trichocarpa])	GO:0005525(molecular_function:GTP binding)				COG0138(F:Nucleotide transport and metabolism); COG0144(J:Translation, ribosomal structure and biogenesis)	COG0138(bifunctional purine biosynthesis protein PURH); COG0144(nOP2 Sun)		sp|O23755|EF2_BETVU(Elongation factor 2 OS=Beta vulgaris OX=161934 PE=2 SV=1)
MSTRG.15081			1132	3.38	3.89	2.51	5.1	3.68	5.75	4.81	4.72	3.54	5.43	4.35	5.21	8.2	6.45	7.23	4.38	8	5.38	4.43	4.76	7.18	5.85	4.94	6.23	9.3	6.08	5.03	3.5333	5.0233	5.01	3.89	7.2933	5.1233	8.16	4.8	5.77	XP_006379566.2(putative transferase At4g12130, mitochondrial [Populus trichocarpa] )	GO:0005759(cellular_component:mitochondrial matrix); GO:0008168(molecular_function:methyltransferase activity); GO:0016226(biological_process:iron-sulfur cluster assembly)				COG0354(S:Function unknown)	COG0354(Folate-binding protein involved in regulating the level of ATP-DnaA and in the modification of some tRNAs. It is probably a key factor in regulatory networks that act via tRNA modification, such as initiation of chromosomal replication (By similarity))		sp|Q8L733|Y4121_ARATH(Putative transferase At4g12130, mitochondrial OS=Arabidopsis thaliana OX=3702 GN=At4g12130 PE=1 SV=1)
MSTRG.15101			1851	2.6	3.37	3.41	4.98	3.02	4.47	3.8	5.45	3.99	4.89	3.96	4.76	3.05	2.99	2.47	3.9	2.91	3.22	4.73	3.1	3.62	2.7	5.33	2.37	2.94	3.6	4.56	3.2033	4.2433	5.0633	3.7233	2.8367	3.1233	3.1567	4.8733	3.1733	XP_002311148.1(protein ALP1-like [Populus trichocarpa])	GO:0043565(molecular_function:sequence-specific DNA binding)				ENOG411206Y(S:Function unknown)	ENOG411206Y(function DUF966 domain containing protein, expressed)	PF13359.6(DDE_Tnp_4:DDE superfamily endonuclease); PF04827.14(Plant_tran:Plant transposon protein); PF13613.6(HTH_Tnp_4:Helix-turn-helix of DDE superfamily endonuclease)	sp|Q9M2U3|ALPL_ARATH(Protein ALP1-like OS=Arabidopsis thaliana OX=3702 GN=At3g55350 PE=2 SV=1)
MSTRG.15153			517	3.64	1.19	3.1	5.99	2.37	2.06	4.48	5.96	5.73	4.28	4.39	11.89	15.52	19.21	21.47	9.64	6.05	7.53	6.87	15.2	14.07	7.54	10.05	15.12	19.91	8.67	4.39	3.9133	2.51	7.9467	3.99	18.7333	13.32	13.3433	7.1033	7.9133
MSTRG.15167			224	0	0	0	0	0	0	0	0	0	0	0	0	0	0	0	0	0	0	0	0	0	0	0	0	0	0	0	0	0	0	0	0	0	0	0	0
MSTRG.15168			236	0	0	0	2.32	0	0	3	4.46	0	0	0	0	2.99	2.68	0	0	0	4.63	0	0	0	0	0	12.13	4.95	0	2.82	0	0	2.26	1	1.89	4.0433	1.65	0.94	1.5433
MSTRG.15171			509	4.06	4.8	4.15	4.01	4.57	6.37	4.72	7.27	3.48	4.09	4.31	4.75	2.27	4.43	4.12	5.04	5.37	4.43	5.01	3.22	5.04	6.07	4.48	3.84	3.12	2.33	3.21	4.0367	5.0867	5.3433	4.3933	3.6067	4.0333	4.51	4.2333	4.2767
MSTRG.15196			328	0	0	0.78	0	0	0	0.79	0	0.68	0	0	0	0	0	0	0	0	1.32	0	0.77	0	0	0	0	0	2.13	0	0.2267	0	0	0.5233	0	0.2567	0	0	1.15	PSR93232.1(Laccase-12 like [Actinidia chinensis var. chinensis])	GO:0048046(cellular_component:apoplast); GO:0052716(molecular_function:hydroquinone:oxygen oxidoreductase activity); GO:0046274(biological_process:lignin catabolic process); GO:0005507(molecular_function:copper ion binding); GO:0055114(biological_process:oxidation-reduction process)	K05909	E1.10.3.2		COG2132(S:Function unknown)	COG2132(Solute carrier family 25)		sp|Q9FLB5|LAC12_ARATH(Laccase-12 OS=Arabidopsis thaliana OX=3702 GN=LAC12 PE=2 SV=1)
MSTRG.15197			594	1.18	0.54	2.18	0	0.4	0.34	0.74	0	1.29	0	0.89	0.31	0.38	0	0	0.79	0.46	1.5	0	0.41	0	0.82	0.15	1.7	0.5	0.17	0.55	0.9567	0.2933	0.1033	1.27	0.1267	0.9667	0.32	0.2333	0.83
MSTRG.15198			204	4.94	0	0	4.77	0	4.7	0	0	0	5.53	5.37	0	0	0	0	0	0	0	0	4.92	0	0	0	0	0	0	0	1.6467	3.41	1.59	1.79	0	1.64	0	0	0
MSTRG.15307			292	7.17	2.18	3.54	1.91	9.25	0.99	0	0	11.12	0	3.38	2.82	4.8	7.71	3.59	14.58	9.59	1.95	3.84	18.87	2.28	0	1.82	17.06	7.12	0	3.44	9.18	1.0567	1.5767	2.3067	5.3667	16.8367	6.33	3.0333	0.65	XP_024440956.1(uncharacterized protein LOC112324115 [Populus trichocarpa])					ENOG411206Y(U:Intracellular trafficking, secretion, and vesicular transport)	ENOG411206Y(Prenylated RAB acceptor)	PF13359.6(DDE_Tnp_4:DDE superfamily endonuclease)
MSTRG.1531			300	4.72	0.99	2.56	5.44	2.64	0.96	6.09	1.99	2.07	1.4	3.53	3.75	1.16	1.07	1.36	2.8	0	0.89	1.02	0	1.04	2.79	2.37	1.26	1.01	4.51	0	3.1433	1.1167	3.7267	4.06	1.1967	1.3533	0.6833	1.13	2.73	RQP00142.1(hypothetical protein POPTR_014G138700 [Populus trichocarpa])					ENOG410ZJIN(S:Function unknown); ENOG410Z7Z7(S:Function unknown); ENOG410ZJHJ(S:Function unknown)	ENOG410ZJIN(RPR); ENOG410Z7Z7(RPR); ENOG410ZJHJ(RPR)
MSTRG.15332			679	1.08	0.72	3.62	2.53	1.73	1.51	3.97	2	0.39	1.77	3.4	1.61	1.19	2.76	3.84	2.8	1.24	2.41	1.5	1.31	1.86	1.57	1.74	1.5	2	1.82	3.1	1.0667	1.3333	2.0467	3.6633	2.5967	1.87	1.7	2.1133	1.9333	TKS07627.1(hypothetical protein D5086_0000110930 [Populus alba])	GO:0000123(cellular_component:histone acetyltransferase complex)				ENOG410Y1DG(E:Amino acid transport and metabolism); ENOG410Y1DG(G:Carbohydrate transport and metabolism)	ENOG410Y1DG(membrane); ENOG410Y1DG(membrane)
MSTRG.15333			635	0.15	0	0.16	0.57	0	0.15	0.33	0.42	0	0.61	0.32	0	0	0.31	0.48	0.43	0.41	0.75	0.56	0	0	1.02	0.39	0.3	0	0.16	0.33	0.05	0.2533	0.33	0.27	0.2633	0.2433	0.1367	0.4267	0.6433
MSTRG.15334			700	2.82	2.74	3.58	2.41	3	4.18	1.82	1.9	2.09	3.62	2.83	3.18	9.38	2.76	4.33	3.64	3.41	1.66	1.07	2.34	3.81	2.37	3.65	5.07	7.63	3.59	1.97	2.6367	3.5133	2.4967	2.7433	5.49	3.6833	4.95	2.23	2.54	PNT23358.1(hypothetical protein POPTR_008G077600 [Populus trichocarpa])
MSTRG.15368			730	0.72	1.29	1.55	1.13	1.4	1.35	2.36	0.78	2.07	2.42	1.51	0.99	3.32	3.56	3.42	1.37	2.65	0.96	0.45	0.59	1.66	1.64	1.14	3.17	2.14	3.24	0.66	1.3967	1.6867	0.9667	1.8067	3.4333	1.71	2.15	0.75	1.9467	XP_024462546.1(succinate-semialdehyde dehydrogenase, mitochondrial isoform X1 [Populus trichocarpa] )	GO:0016620(molecular_function:oxidoreductase activity, acting on the aldehyde or oxo group of donors, NAD or NADP as acceptor)				COG1012(K:Transcription)	COG1012(MYB family transcription factor)
MSTRG.1537			207	0	0	0	0	0	8.74	0	0	0	10.24	0	0	17.15	0	0	0	4.64	0	0	13.77	0	0	0	0	37.82	0	0	0	6.3267	0	0	5.7167	4.59	14.1533	0	0	ABG37655.1(integrase [Populus trichocarpa])	GO:0015074(biological_process:DNA integration); GO:0003676(molecular_function:nucleic acid binding)
MSTRG.15413			1631	1.45	1.05	0.59	0.63	1.07	1.24	1.34	0.61	1.83	1	1.18	0.37	1.99	3.32	1.96	1.66	1.14	1.65	0.15	2.37	1.44	0.87	1.04	2.36	1.5	0.7	1.78	1.45	1.0967	0.5367	1.0367	2.4233	2.13	1.36	0.99	1.0733	TKS02888.1(hypothetical protein D5086_0000156790 [Populus alba])	GO:0016829(molecular_function:lyase activity); GO:0050660(molecular_function:flavin adenine dinucleotide binding); GO:0016614(molecular_function:oxidoreductase activity, acting on CH-OH group of donors); GO:0046593(molecular_function:mandelonitrile lyase activity)				COG2303(J:Translation, ribosomal structure and biogenesis)	COG2303(This is one of the proteins that binds and probably mediates the attachment of the 5S RNA into the large ribosomal subunit, where it forms part of the central protuberance (By similarity))	PF05199.13(GMC_oxred_C:GMC oxidoreductase)	sp|Q9S746|HTH_ARATH(Protein HOTHEAD OS=Arabidopsis thaliana OX=3702 GN=HTH PE=1 SV=1)
MSTRG.15480			405	0.76	0.4	0.83	7.39	1.84	0.75	2.11	5.87	0.37	0	3.25	2.07	1.28	1.98	0.42	0	0.69	5.13	2.44	0.44	0.81	2.15	6.23	0.37	1.12	3.5	1.25	0.99	0.3833	5.11	2.0633	1.2267	0.27	0.8733	3.3067	3.5933	APR63788.1(hypothetical protein [Populus tomentosa] )	GO:0016021(cellular_component:integral component of membrane); GO:0031625(molecular_function:ubiquitin protein ligase binding); GO:0005783(cellular_component:endoplasmic reticulum); GO:0030433(biological_process:ER-associated ubiquitin-dependent protein catabolic process)				ENOG410XQSH(O:Posttranslational modification, protein turnover, chaperones)	ENOG410XQSH(ER lipid raft associated)		sp|Q6DKC0|ERL2B_XENLA(Erlin-2-B OS=Xenopus laevis OX=8355 GN=erlin2-b PE=2 SV=1)
MSTRG.1554			268	0	0	0	0	0	0	0	0	5.63	0	1.57	0	1.69	1.54	5.08	0	0	0	0	0	0	0	0	0	0	0	0	1.8767	0	0	0.5233	2.77	0	0	0	0
MSTRG.15572			869	0.65	0.8	0.89	1.22	0.11	0.85	0.5	1.73	0.44	0.75	0.19	1.02	0.61	0.57	0.29	0.97	0.43	0.37	0.86	0.68	0.49	0.18	0.64	0.28	0.28	0.39	1.02	0.4	0.8	1.3233	0.5267	0.49	0.6433	0.4	0.84	0.3133	TKS02147.1(BTB/POZ domain-containing protein [Populus alba])					ENOG410YF5P(S:Function unknown)	ENOG410YF5P(BTB POZ domain-containing protein)		sp|Q94A73|Y5656_ARATH(BTB/POZ domain-containing protein At5g66560 OS=Arabidopsis thaliana OX=3702 GN=At5g66560 PE=2 SV=2)
MSTRG.15601			301	0	0	0	1.72	0	0	0	2.51	0	0	0	0.84	0	0	0	0	0	0	0.86	0	0	0	0.81	0	0	0	0	0	0	1.69	0	0	0	0	0.5567	0	PNT23987.1(hypothetical protein POPTR_008G110200 [Populus trichocarpa])
MSTRG.15608			411	2.18	1.93	0.97	1.36	1.33	1.09	2.03	1	1.41	2.57	1.95	1.66	2.47	2.28	4.4	1.67	1.85	2.62	3.03	3.37	0.39	2.08	1.26	0.36	0.36	3	1.6	1.64	1.8633	1.34	1.65	3.05	1.8	0.8667	1.9633	2.5667	PNT23998.1(hypothetical protein POPTR_008G110900, partial [Populus trichocarpa])	GO:0008270(molecular_function:zinc ion binding)	K17808	ZIM17, DNLZ, Tim15		ENOG41121WI(T:Signal transduction mechanisms)	ENOG41121WI(Xenotropic and polytropic retrovirus receptor 1)	PF05180.12(zf-DNL:DNL zinc finger)
MSTRG.15633			391	0	0.44	0	0.39	0	0	0	0	0.4	0	0	0	0	0	0	0	0.38	0	0.38	0	0	0	0.36	0	0.41	0	0.46	0.1333	0.1467	0.13	0	0	0	0.2633	0.4	0
MSTRG.15656			322	0	3.1	3.31	0	0	4.29	0.84	0.67	0	0.75	1.6	0	0.85	2.34	1.67	0.66	5.41	2.1	1.36	0.81	0.8	2.06	0.64	1.43	0.72	0	0.81	0	2.7133	0.2233	1.9167	1.62	0.9667	2.31	0.9367	1.3867
MSTRG.15657			505	5.45	5.3	5.22	7.09	4.5	5.94	9.44	3.68	7.19	5.78	7.76	4.55	4.35	5.45	2.47	6.15	3.96	6.12	5.08	5.66	7.35	6.63	5.61	5.08	6.24	4.8	3.12	5.7133	5.6733	5.1067	7.4733	4.09	5.63	5.85	4.6033	5.85
MSTRG.15659			1450	0.57	0.05	1.06	0.9	0.44	0.05	1.13	0.67	0.63	0.14	0.84	0.57	0.47	0.48	0.2	0.18	0.09	1.05	0.88	0.41	0.91	1.17	0.7	0.97	0.38	1.34	0.42	0.5467	0.08	0.7133	1.01	0.3833	0.52	0.46	0.6667	1.1867	PNT24094.1(hypothetical protein POPTR_008G116200 [Populus trichocarpa])	GO:0008270(molecular_function:zinc ion binding)				ENOG410ZJWA(S:Function unknown)	ENOG410ZJWA(-)
MSTRG.15660			374	0	0	0	0	0	0	0.52	0	0	0	1.51	1.28	0	0	0.52	0	0	0	0.43	0	0	0.44	0	1.38	0	0.96	0	0	0	0.4267	0.6767	0.1733	0.46	0	0.1433	0.4667	TKR84971.1(hypothetical protein D5086_0000253240 [Populus alba])	GO:0008270(molecular_function:zinc ion binding); GO:0003676(molecular_function:nucleic acid binding)				ENOG410ZJWA(S:Function unknown)	ENOG410ZJWA(-)
MSTRG.15698			224	6.25	13.63	15.58	0	12.74	2.98	7.71	2.85	12.31	3.4	3.43	0	3.84	16.36	19.36	11.05	0	2.95	9.14	9.52	0	5.94	2.88	3.12	6.36	3.32	10.88	10.4333	6.67	0.95	8.9067	13.1867	7.8967	2.12	7.6333	4.07
MSTRG.1570			328	0.69	0	0.78	0.76	0	1.33	0.68	1.25	0.68	1.41	0	1.89	0	0.69	1.73	2.47	0.64	2.11	1.23	4.15	1.89	0	0.71	1.74	3.22	0.71	0	0.4567	0.9133	1.3	0.4867	0.8067	2.7867	1.9167	0.6467	0.94	TKR90631.1(hypothetical protein D5086_0000231220 [Populus alba])					ENOG4111SPB(S:Function unknown); ENOG4111XVU(S:Function unknown)	ENOG4111SPB(transposon protein); ENOG4111XVU(transposon protein)	PF02892.15(zf-BED:BED zinc finger)
MSTRG.1571			696	1.86	0.9	1.58	1.14	1.28	1.32	1.42	2.71	1.13	1.25	1.63	1.19	2.3	3.86	2.14	1.67	1.09	2.45	1.93	1.7	1.01	2.43	2.21	3.02	2.37	2.4	2.53	1.4233	1.1567	1.68	1.5433	2.7667	2.13	1.49	2.2233	2.4267	XP_024437166.1(uncharacterized protein LOC112323389 [Populus trichocarpa])					ENOG4111SPB(S:Function unknown); ENOG4111XVU(S:Function unknown)	ENOG4111SPB(transposon protein); ENOG4111XVU(-)	PF04937.15(DUF659:Protein of unknown function (DUF 659))
MSTRG.15734			443	46.52	9.04	15.6	6.52	29.37	12.78	11.13	4.74	32.67	6.75	11.7	1.94	14.36	25.33	12.26	32.5	20.86	13.64	2.81	23.48	9.41	9.58	2.11	19.65	21.6	7.84	4.67	36.1867	9.5233	4.4	12.81	17.3167	25.21	17.29	3.1967	10.3533
MSTRG.15737			592	1.36	0.18	2.38	1.27	2.4	0.69	3.9	3.92	1.79	0	2.51	1.09	0	0.17	0	1.12	0.47	1.51	1.1	1.02	1.26	2.46	0.59	1.03	0	3.52	1.67	1.85	0.29	2.0933	2.93	0.0567	1.0567	0.5767	1.12	2.4967	PNT16048.1(hypothetical protein POPTR_010G118400 [Populus trichocarpa])
MSTRG.15742			205	0	0	0	0	0	0	0	0	0	0	0	0	0	0	0	0	0	0	0	0	0	13.9	0	0	0	0	0	0	0	0	0	0	0	0	0	4.6333	RDX90517.1(DExH-box ATP-dependent RNA helicase DExH5, mitochondrial, partial [Mucuna pruriens])	GO:0003676(molecular_function:nucleic acid binding); GO:0016021(cellular_component:integral component of membrane); GO:0003723(molecular_function:RNA binding); GO:0005524(molecular_function:ATP binding); GO:0004386(molecular_function:helicase activity)	K14442	DHX36, RHAU	map03018(RNA degradation)	COG1643(O:Posttranslational modification, protein turnover, chaperones)	COG1643(Procollagen-lysine 2-oxoglutarate 5-dioxygenase)		sp|F4IM84|DEXH5_ARATH(DExH-box ATP-dependent RNA helicase DExH5, mitochondrial OS=Arabidopsis thaliana OX=3702 GN=At2g01130 PE=3 SV=1)
MSTRG.15743			653	5.17	2.45	13.43	1.89	5.05	2.92	13.16	2.26	7.01	2.75	9.06	1.32	1.91	2.36	1.52	5.28	1.45	11.67	2.53	6.27	3.81	9.06	1.73	5.37	2.99	10.57	2.83	5.7433	2.7067	1.8233	11.8833	1.93	5.64	2.75	2.3633	10.4333	TKR84885.1(hypothetical protein D5086_0000252380 [Populus alba])
MSTRG.15746			394	0.41	0	0.45	1.51	1.99	1.61	0	0	1.18	0.82	0	0	0.92	1.28	0	1.48	1.11	0	0	2.33	0.44	0	0.7	2.8	0.8	0	0.45	1.1933	0.81	0.5033	0.15	0.7333	2.2033	0.7833	0.3833	0
MSTRG.1576			374	0	0.49	3.61	2.17	0.58	0.92	0	1.28	2.27	1.42	1.51	0.85	2.12	6.38	2.08	1.69	0.86	2.25	0.86	4.25	2.01	2.21	1.22	3.22	2.3	3.36	1.54	0.95	0.9433	1.4333	1.7067	3.5267	3.0533	1.7233	1.2067	2.6067
MSTRG.15767			412	0.36	0.38	0.4	0.34	1.32	3.24	0.4	1.66	0.7	0	0	0	1.23	2.27	0.79	0.66	1.32	0.7	0	0	1.94	0.69	0.94	0.36	2.5	0.37	1.59	0.7933	1.2067	0.6667	0.2667	1.43	0.34	1.92	0.8433	0.5867	RQO94597.1(hypothetical protein POPTR_008G128650 [Populus trichocarpa])
MSTRG.1577			228	0	0	0	0	2.8	5.21	0	0	0	0	0	0	2.5	15.11	0	0	0	0	0	0	0	0	0	2.86	7.21	0	0	0.9333	1.7367	0	0	5.87	0.9533	2.4033	0	0	XP_024463329.1(uncharacterized protein LOC112328490 [Populus trichocarpa])	GO:0015074(biological_process:DNA integration); GO:0003676(molecular_function:nucleic acid binding)						PF00665.26(rve:Integrase core domain)	sp|Q2F7J3|POL_XMRV3(Gag-Pol polyprotein OS=Xenotropic MuLV-related virus (isolate VP35) OX=356663 GN=gag-pol PE=1 SV=1)
MSTRG.1578			241	0	2.41	2.71	4.22	0	0	0	6.09	0	0	2.46	2.07	2.71	9.75	0	0	4.34	0	2.15	0	2.61	2.11	0	4.4	2.25	2.33	0	0	0.8033	4.1267	1.7233	4.1533	1.4667	3.0667	0.7167	1.48	XP_024463329.1(uncharacterized protein LOC112328490 [Populus trichocarpa])
MSTRG.15799			870	6.49	4.37	2.18	0.09	6.34	4.26	0.91	0.09	5.12	5.05	2.23	0.26	5.52	5.29	5.34	6.17	6.64	2.22	0.17	4.55	4.12	1.63	0.08	5.28	6.71	1.35	0.2	5.9833	4.56	0.1467	1.7733	5.3833	5.3333	5.8233	0.15	1.7333	PNT24372.1(hypothetical protein POPTR_008G132000 [Populus trichocarpa])	GO:0009535(cellular_component:chloroplast thylakoid membrane); GO:0010598(cellular_component:NAD(P)H dehydrogenase complex (plastoquinone)); GO:0009773(biological_process:photosynthetic electron transport in photosystem I)				ENOG410Y74U(S:Function unknown)	ENOG410Y74U(-)
MSTRG.15854			324	0.72	0	0	0	0.91	0	0.82	1.96	0	0	0	0	0	0	0	0	0	0	0.67	0	0	0	1.26	0	0.71	0	3.18	0.5433	0	0.6533	0.2733	0	0	0.2367	1.7033	0
MSTRG.15855			967	0.64	0.34	0.34	0.3	0.28	0.08	0.52	0.3	0.46	0.48	0.92	0.07	0.18	0.24	0.17	0.46	0.22	0.56	0.45	0.39	0	0.55	0.14	0.24	0.24	0.58	0.26	0.46	0.3	0.2233	0.5933	0.1967	0.3633	0.1533	0.2833	0.5633	RQO96521.1(hypothetical protein POPTR_010G102750 [Populus trichocarpa])
MSTRG.15856			806	0.21	0.44	0.44	0.58	0.6	0.42	0.67	0.19	0.69	0.21	0.98	0.67	0.23	0.32	0.22	1.08	0.19	0.41	0.38	0.25	0.22	0.3	0.45	0.11	0	0.32	0.34	0.5	0.3567	0.48	0.6967	0.2567	0.48	0.1367	0.39	0.3433
MSTRG.1587			286	10.63	9.33	19.2	14.15	8.59	7.44	9.07	15.07	8.73	10.22	27.58	12.19	1.3	8.9	6.32	13.61	4.16	18.28	14.5	7.16	3.53	17.68	11.72	12.1	6.13	26.21	9.89	9.3167	8.9967	13.8033	18.6167	5.5067	10.9567	4.6067	12.0367	20.7233	TKS03870.1(hypothetical protein D5086_0000148990 [Populus alba])	GO:0046658(cellular_component:anchored component of plasma membrane); GO:0016021(cellular_component:integral component of membrane); GO:0005975(biological_process:carbohydrate metabolic process); GO:0004553(molecular_function:hydrolase activity, hydrolyzing O-glycosyl compounds)	K19891	GN1_2_3	map00500(Starch and sucrose metabolism)	ENOG410YEGG(G:Carbohydrate transport and metabolism)	ENOG410YEGG(glucan endo-1-3-beta-glucosidase)
MSTRG.15878			1138	6.19	5.4	5.71	2.86	6.32	7.27	9.49	3.12	6.93	8.13	7.99	3.32	9.15	7.47	9.13	7.71	10.3	9.61	3.53	9.09	11.19	8.41	3.22	9.09	12.1	7.78	2.19	6.48	6.9333	3.1	7.73	8.5833	8.63	11.1967	2.98	8.6	PNT24561.1(hypothetical protein POPTR_008G140600 [Populus trichocarpa])	GO:0016021(cellular_component:integral component of membrane); GO:0016020(cellular_component:membrane); GO:0072657(biological_process:protein localization to membrane)				ENOG410XSVB(S:Function unknown)	ENOG410XSVB(transmembrane 9 superfamily member)	PF02990.16(EMP70:Endomembrane protein 70)	sp|Q940S0|TMN2_ARATH(Transmembrane 9 superfamily member 2 OS=Arabidopsis thaliana OX=3702 GN=TMN2 PE=2 SV=1)
MSTRG.15881			600	0.5	0	0.36	1.24	2.54	0.17	0.36	1.84	0.95	0.17	4.2	0.76	0	0	0	1.25	0	0.33	0.61	0.6	0	0	0.72	1.34	0	0.52	4.72	1.33	0.1133	1.28	1.64	0	1.0633	0	2.0167	0.2833
MSTRG.15935			1520	12.41	6.42	10.2	7.05	10.53	5.31	10.73	7.72	11.52	6.35	14.3	8.57	5.78	8.39	5.59	10.57	6.03	11.72	6.8	10.05	6.8	13.21	7.46	10.95	7.81	12.83	6.44	11.4867	6.0267	7.78	11.7433	6.5867	10.5233	6.88	6.9	12.5867	XP_024463050.1(uncharacterized protein LOC7471483 isoform X2 [Populus trichocarpa] )	GO:0004523(molecular_function:RNA-DNA hybrid ribonuclease activity); GO:0003676(molecular_function:nucleic acid binding)				COG0328(L:Replication, recombination and repair)	COG0328(ribonuclease H activity)	PF13456.6(RVT_3:Reverse transcriptase-like); PF00075.24(RNase_H:RNase H)	sp|P9WLH5|RNHPH_MYCTU(Bifunctional protein Rv2228c OS=Mycobacterium tuberculosis (strain ATCC 25618 / H37Rv) OX=83332 GN=Rv2228c PE=1 SV=1)
MSTRG.1595			266	0	0	0	0	1.93	0	0	0	0	1.53	3.23	0	0	0	0	2.59	0	4.16	0	6.21	3.33	1.38	0	2.88	4.39	3.04	0	0.6433	0.51	0	1.0767	0	3.8933	2.5733	0	2.86
MSTRG.15951			207	0	0	0	0	0	0	0	0	0	0	0	0	0	0	0	0	0	0	0	0	0	0	0	0	0	0	0	0	0	0	0	0	0	0	0	0	RQO94699.1(hypothetical protein POPTR_008G148700 [Populus trichocarpa])
MSTRG.15967			200	5.46	0	0	0	0	0	0	0	0	0	0	0	0	11.89	0	4.89	0	0	0	5.42	0	0	0	0	0	0	0	1.82	0	0	0	3.9633	3.4367	0	0	0	TKR83656.1(hypothetical protein D5086_0000264270 [Populus alba])	GO:0016021(cellular_component:integral component of membrane)
MSTRG.160			2086	4.76	3.4	7.16	16.86	4.9	1.98	8.17	11.34	5.03	2.91	7.12	12.62	4.08	3.77	4.24	3.99	3.45	7.15	11.83	6.5	3.84	6.32	11.32	5.32	3.82	5.79	10.89	4.8967	2.7633	13.6067	7.4833	4.03	5.27	3.7033	11.3467	6.42	XP_011037802.1(PREDICTED: probable glycerol-3-phosphate dehydrogenase [NAD(+)] 1, cytosolic [Populus euphratica])	GO:0004367(molecular_function:glycerol-3-phosphate dehydrogenase [NAD+] activity); GO:0005975(biological_process:carbohydrate metabolic process); GO:0009331(cellular_component:glycerol-3-phosphate dehydrogenase complex); GO:0046168(biological_process:glycerol-3-phosphate catabolic process); GO:0051287(molecular_function:NAD binding); GO:0005829(cellular_component:cytosol); GO:0006116(biological_p…	K00006	GPD1	map00564(Glycerophospholipid metabolism)	COG0240(C:Energy production and conversion)	COG0240(glycerol-3-phosphate dehydrogenase)	PF07479.14(NAD_Gly3P_dh_C:NAD-dependent glycerol-3-phosphate dehydrogenase C-terminus); PF01210.23(NAD_Gly3P_dh_N:NAD-dependent glycerol-3-phosphate dehydrogenase N-terminus)	sp|Q8S0G4|GPDH1_ORYSJ(Probable glycerol-3-phosphate dehydrogenase [NAD(+)] 1, cytosolic OS=Oryza sativa subsp. japonica OX=39947 GN=Os01g0939600 PE=2 SV=1)
MSTRG.16058			797	1.89	2.93	0.56	2.77	1.96	3.22	0.23	3.03	1	2.02	0	2.22	1.16	1.93	1.33	1.5	1.74	0.31	1.76	1.03	1.34	0	2.99	1.5	2.19	0	1.73	1.6167	2.7233	2.6733	0.2633	1.4733	1.3433	1.7567	2.16	0.1033
MSTRG.1606			613	0.32	0.34	0.69	0.3	1.69	0	1.57	0	0.77	0.32	1.01	0.59	0	0.49	0.17	0	0.73	1.11	0.15	0.77	0	3.25	0.55	0.97	0.16	1.16	0.35	0.9267	0.22	0.2967	1.09	0.22	0.58	0.2967	0.35	1.84
MSTRG.16080			280	0	0	1.39	1.12	0	0	0	1.09	0	0	0	2.2	0	0	0	0	0	0	0	0	0	2.25	2.13	0	0	0	2.69	0	0	1.47	0.4633	0	0	0	1.6067	0.75	RQO94781.1(hypothetical protein POPTR_008G164532 [Populus trichocarpa])
MSTRG.16084			1730	0.68	0.56	0.83	0.26	0.85	0	2.29	0.48	0.93	0.3	1.94	0.26	0.6	1.12	0.55	0.2	0.39	1.43	0.4	0.64	0.58	1.81	0.56	0.88	0.14	1.83	0.56	0.82	0.2867	0.3333	1.6867	0.7567	0.5733	0.37	0.5067	1.69	XP_015580945.1(DNA repair protein RAD5B isoform X2 [Ricinus communis])	GO:0016818(molecular_function:hydrolase activity, acting on acid anhydrides, in phosphorus-containing anhydrides); GO:0004386(molecular_function:helicase activity); GO:0016740(molecular_function:transferase activity); GO:0008270(molecular_function:zinc ion binding); GO:0003676(molecular_function:nucleic acid binding); GO:0005524(molecular_function:ATP binding)	K15505	RAD5		COG0553(L:Replication, recombination and repair); ENOG410XPDU(L:Replication, recombination and repair)	COG0553(helicase); ENOG410XPDU(helicase)		sp|Q9FIY7|SM3L3_ARATH(DNA repair protein RAD5B OS=Arabidopsis thaliana OX=3702 GN=RAD5B PE=3 SV=1)
MSTRG.16085			863	1.47	0.53	2.63	0.36	1.3	0.82	4.12	0.75	0.91	1.27	2.65	0.31	0.62	1.42	0.16	0.42	0.93	2.63	1.18	0.56	0.57	3.4	0.19	2.33	0	3.24	1.91	1.2267	0.8733	0.4733	3.1333	0.7333	1.1033	0.5	1.0933	3.09	TKR83777.1(hypothetical protein D5086_0000265480 [Populus alba])	GO:0016740(molecular_function:transferase activity); GO:0008270(molecular_function:zinc ion binding); GO:0003676(molecular_function:nucleic acid binding); GO:0005524(molecular_function:ATP binding); GO:0004386(molecular_function:helicase activity)
MSTRG.16098			371	4.77	1.01	15.85	4.44	6.48	1.89	20.41	2.61	4.18	5.79	14.43	4.35	2.71	5.52	1.59	3.89	7.87	17.93	0.88	7.05	8.74	19.84	7.06	8.45	2.35	22.57	1.05	5.1433	2.8967	3.8	16.8967	3.2733	6.4633	6.32	2.9967	20.1133	XP_028949318.1(uncharacterized protein LOC114821401 [Malus domestica])	GO:0000943(cellular_component:retrotransposon nucleocapsid); GO:0015074(biological_process:DNA integration); GO:0008270(molecular_function:zinc ion binding); GO:0003676(molecular_function:nucleic acid binding)						PF16588.5(zf-C2H2_10:C2H2 zinc-finger)
MSTRG.161			378	4.53	0.96	3.51	2.11	1.67	1.79	5.6	0.83	5.29	2.75	2.44	2.89	0	0.95	5.31	2.47	1.25	6.12	3.35	3.1	2.92	2.57	1.97	2.68	2.23	3.73	1.5	3.83	1.8333	1.9433	3.85	2.0867	2.75	2.1333	2.2733	4.14
MSTRG.16137			229	0	0	3.48	0	0	2.69	3.46	0	0	0	12.4	0	0	0	0	0	0	15.95	0	0	0	2.67	0	2.8	0	0	0	0	0.8967	0	6.4467	0	0.9333	0	0	6.2067
MSTRG.16153			539	4.84	1.16	1.11	41.54	1.25	2.47	2.21	41.06	0.96	1.09	2.14	37.46	2.02	1.57	2.37	2.09	1.88	0.78	28.43	1.42	1.85	1.72	34.33	2.81	4.54	3.27	46.66	2.35	1.5733	40.02	1.82	1.9867	2.1067	2.7567	36.4733	1.9233	TEY43238.1(hypothetical protein Saspl_036583 [Salvia splendens])	GO:0000943(cellular_component:retrotransposon nucleocapsid); GO:0015074(biological_process:DNA integration); GO:0004491(molecular_function:methylmalonate-semialdehyde dehydrogenase (acylating) activity); GO:0008270(molecular_function:zinc ion binding); GO:0003676(molecular_function:nucleic acid binding)				COG2801(L:Replication, recombination and repair); ENOG410ZXEB(S:Function unknown)	COG2801(Retrotransposon protein); ENOG410ZXEB(Integrase core domain)		sp|P10978|POLX_TOBAC(Retrovirus-related Pol polyprotein from transposon TNT 1-94 OS=Nicotiana tabacum OX=4097 PE=2 SV=1)
MSTRG.16154			300	0	1.58	4.33	24.44	0.81	0	0.71	20.91	0	0.34	1.02	15.24	0.8	0.29	0	1.18	0	0	22.69	0	1.21	0	19.77	2.22	2.76	0.92	31.72	0.27	0.64	20.1967	2.02	0.3633	1.1333	1.3233	24.7267	0.3067	XP_024445362.1(uncharacterized protein LOC112324933 [Populus trichocarpa])	GO:0000943(cellular_component:retrotransposon nucleocapsid); GO:0015074(biological_process:DNA integration); GO:0008270(molecular_function:zinc ion binding); GO:0003676(molecular_function:nucleic acid binding)
MSTRG.1617			295	0.99	0	5.21	3.8	1.2	0	2.85	3.63	0	0	2.17	4.63	0	1.06	0	0.99	0	0	6.21	1.05	0.67	0	6.66	0	1.84	1.51	2.28	0.73	0	4.02	3.41	0.3533	0.68	0.8367	5.05	0.5033	XP_024453248.1(uncharacterized protein LOC112326930 [Populus trichocarpa])	GO:0016779(molecular_function:nucleotidyltransferase activity); GO:0005840(cellular_component:ribosome); GO:0005634(cellular_component:nucleus); GO:0004523(molecular_function:RNA-DNA hybrid ribonuclease activity); GO:0015074(biological_process:DNA integration); GO:0003676(molecular_function:nucleic acid binding); GO:0008168(molecular_function:methyltransferase activity)
MSTRG.1624			1962	18.69	17	16.39	16.96	16.4	16.88	16.13	16.98	20.05	16.25	17.97	14.98	18.52	18.89	18.99	17.68	18.12	17.41	15.64	20.22	18.35	17.74	15.72	20.94	20.41	19.37	15.68	18.38	16.71	16.3067	16.83	18.8	19.6133	18.96	15.68	18.1733	XP_011011326.1(PREDICTED: serine/threonine-protein phosphatase 7 long form homolog [Populus euphratica] )					ENOG410YC97(S:Function unknown)	ENOG410YC97(Serine threonine-protein phosphatase 7 long form)	PF10536.9(PMD:Plant mobile domain)	sp|F4IFD0|MAIL2_ARATH(Protein MAIN-LIKE 2 OS=Arabidopsis thaliana OX=3702 GN=At2g04865 PE=1 SV=1)
MSTRG.16283			1090	1.64	0.55	1.19	0.79	1.24	0.63	1.28	0.9	2.32	0.4	1.14	0.59	0.27	1.05	0.44	1.58	0.66	1.66	1.09	1.07	0.45	1.45	0.57	2.1	0.65	1.75	0.24	1.7333	0.5267	0.76	1.2033	0.5867	1.5833	0.5867	0.6333	1.62	PNS22112.1(hypothetical protein POPTR_T171400, partial [Populus trichocarpa])	GO:0006298(biological_process:mismatch repair); GO:0005524(molecular_function:ATP binding); GO:0030983(molecular_function:mismatched DNA binding)	K08737	MSH6	map03430(Mismatch repair)	COG0249(S:Function unknown)	COG0249(-)		sp|O04716|MSH6_ARATH(DNA mismatch repair protein MSH6 OS=Arabidopsis thaliana OX=3702 GN=MSH6 PE=1 SV=2)
MSTRG.16285			368	9.44	2.07	8.16	1.13	8.73	3.89	7.03	0.57	10.05	5.2	9.64	2.81	5.04	6.66	4.35	3.55	3.13	13	2.68	9	3.16	9.15	4.24	10.52	3.2	5.5	2.15	9.4067	3.72	1.5033	8.2767	5.35	7.69	3.1633	3.0233	9.2167	RQO94933.1(hypothetical protein POPTR_008G191001 [Populus trichocarpa])	GO:0016021(cellular_component:integral component of membrane); GO:0006298(biological_process:mismatch repair); GO:0005524(molecular_function:ATP binding); GO:0030983(molecular_function:mismatched DNA binding)	K08737	MSH6	map03430(Mismatch repair)	COG0249(L:Replication, recombination and repair)	COG0249(that it carries out the mismatch recognition step. This protein has a weak ATPase activity (By similarity))		sp|O04716|MSH6_ARATH(DNA mismatch repair protein MSH6 OS=Arabidopsis thaliana OX=3702 GN=MSH6 PE=1 SV=2)
MSTRG.1629			262	0	0	0	0	0	1.5	3.72	1.42	0	0	3.44	5.76	0	0	0	1.38	0	2.95	1.48	0	0	4.41	0	3.06	0	3.24	0	0	0.5	2.3933	2.3867	0	1.48	0	0.4933	3.5333	XP_011044873.1(PREDICTED: uncharacterized protein LOC105139931 isoform X1 [Populus euphratica])					ENOG41117JX(S:Function unknown)	ENOG41117JX(-)
MSTRG.163			609	1.29	0.34	0.17	0	0	0.49	0.35	0.3	0.31	0	0.34	0.15	0.36	0.33	0.69	0	0.3	0.64	0.6	0.39	0	0.47	0.14	1.14	0.8	0.67	0.18	0.5333	0.2767	0.15	0.2867	0.46	0.51	0.3667	0.3067	0.5933
MSTRG.16317			623	2.02	1.83	1.34	2.33	1.09	2.21	4.41	2.44	1.79	2.04	2.78	1.43	1.21	2.55	2.97	2.19	1.71	2.15	1.87	1.69	1.98	2.86	3.48	1.26	2	0.97	2.55	1.6333	2.0267	2.0667	2.8433	2.2433	1.7133	1.8967	2.6333	1.9933	XP_011010794.1(PREDICTED: uncharacterized protein LOC105115567 [Populus euphratica] )
MSTRG.16338			210	17.1	0	10.9	8.22	17.54	0	26.68	19.52	12.54	9.49	14	12.08	10.62	14.01	5.35	19	4.31	0	12.67	17.14	5.24	16.38	11.99	30.25	4.39	27.23	5.02	15.7267	3.1633	13.2733	17.1933	9.9933	22.13	4.6467	9.8933	14.5367
MSTRG.1636			564	35.78	25.63	43.52	32.35	47.33	40.81	46.3	29.9	46.13	34.43	34.26	30.06	39.52	31.82	29.28	36.92	27.28	36.66	27.32	42.53	32.74	35.2	30.23	42.29	37.01	39.56	34.17	43.08	33.6233	30.77	41.36	33.54	40.58	32.3433	30.5733	37.14	XP_006369308.2(zinc finger BED domain-containing protein DAYSLEEPER isoform X1 [Populus trichocarpa] )					ENOG4111T8J(S:Function unknown); ENOG410Y37V(S:Function unknown)	ENOG4111T8J(transposon protein); ENOG410Y37V(transposon protein)	PF05699.14(Dimer_Tnp_hAT:hAT family C-terminal dimerisation region)	sp|Q9M2N5|DSLE_ARATH(Zinc finger BED domain-containing protein DAYSLEEPER OS=Arabidopsis thaliana OX=3702 GN=HAT PE=1 SV=1)
MSTRG.16364			3103	2.99	2.67	3.12	3.08	3.43	2.94	4.66	3.18	3.2	3.43	4.22	2.63	6.83	7.97	6.35	4	4.63	4.91	3.59	4.82	3.96	4.67	2.81	5.95	5.71	3.14	2.96	3.2067	3.0133	2.9633	4	7.05	4.9233	4.7667	3.12	4.24	PNT25756.1(hypothetical protein POPTR_008G200200 [Populus trichocarpa])
MSTRG.1637			2406	15.21	8.48	15.53	13.15	13.9	11.2	16.43	10.31	15.8	10.1	14.98	10.43	14.01	12.57	11.53	13.57	12.36	14.79	11.79	14.66	11.25	16.21	9.99	19.97	12.02	15.91	9.49	14.97	9.9267	11.2967	15.6467	12.7033	16.0667	11.8767	10.4233	15.6367	XP_006369308.2(zinc finger BED domain-containing protein DAYSLEEPER isoform X1 [Populus trichocarpa] )					ENOG4111T8J(S:Function unknown); ENOG410Y37V(S:Function unknown)	ENOG4111T8J(transposon protein); ENOG410Y37V(transposon protein)	PF14372.6(DUF4413:Domain of unknown function (DUF4413))	sp|Q9M2N5|DSLE_ARATH(Zinc finger BED domain-containing protein DAYSLEEPER OS=Arabidopsis thaliana OX=3702 GN=HAT PE=1 SV=1)
MSTRG.1641			889	1.44	0.48	0.38	0.85	1.04	1.1	1.37	0.5	0.51	0.91	0.09	0.17	0.69	1.1	0.75	1.2	1.16	0.45	0.58	0.44	0.76	0.62	0.15	0.64	0.62	0.09	0.2	0.9967	0.83	0.5067	0.6133	0.8467	0.76	0.8467	0.31	0.3867	XP_024439064.1(uncharacterized protein LOC112323807 [Populus trichocarpa])	GO:0000326(cellular_component:protein storage vacuole); GO:0000943(cellular_component:retrotransposon nucleocapsid); GO:0016021(cellular_component:integral component of membrane); GO:0005802(cellular_component:trans-Golgi network); GO:0015074(biological_process:DNA integration); GO:0008270(molecular_function:zinc ion binding); GO:0003676(molecular_function:nucleic acid binding); GO:0006886(biolog…						PF03732.17(Retrotrans_gag:Retrotransposon gag protein); PF14223.6(Retrotran_gag_2:gag-polypeptide of LTR copia-type)
MSTRG.16412			3016	8	7.17	10.1	8.13	9	7.07	10.22	7.94	8.44	7.41	9.83	7.78	8.09	7.68	9.17	6.84	7.38	10.6	7.81	9.28	6.78	11.11	7.46	10.75	7.28	11.26	8.55	8.48	7.2167	7.95	10.05	8.3133	8.9567	7.1467	7.94	10.99	XP_024462926.1(uncharacterized protein LOC7481647 isoform X1 [Populus trichocarpa] )	GO:0008270(molecular_function:zinc ion binding)				ENOG410YFHW(J:Translation, ribosomal structure and biogenesis)	ENOG410YFHW(Formation of pseudouridine at positions 38, 39 and 40 in the anticodon stem and loop of transfer RNAs (By similarity))	PF03108.15(DBD_Tnp_Mut:MuDR family transposase); PF10551.9(MULE:MULE transposase domain); PF00564.24(PB1:PB1 domain); PF04434.17(SWIM:SWIM zinc finger)
MSTRG.16418			227	0	0	0	0	0	0	0	0	0	0	0	0	0	0	0	0	0	0	0	0	0	0	0	0	0	0	0	0	0	0	0	0	0	0	0	0	XP_022576162.1(uncharacterized protein LOC106373317 [Brassica napus])	GO:0015074(biological_process:DNA integration); GO:0008270(molecular_function:zinc ion binding); GO:0003676(molecular_function:nucleic acid binding)						PF00078.27(RVT_1:Reverse transcriptase (RNA-dependent DNA polymerase))	sp|P31843|RRPO_OENBE(RNA-directed DNA polymerase homolog OS=Oenothera berteroana OX=3950 PE=4 SV=1)
MSTRG.1642			287	0	0	0	1.02	0	1.06	0	1.98	1.08	0	0	0	1.28	0	0	7.76	0	0	0	0	4.87	0	0.97	0	0	1.13	1.22	0.36	0.3533	1	0	0.4267	2.5867	1.6233	0.73	0.3767	RVW16050.1(Retrovirus-related Pol polyprotein from transposon RE1 [Vitis vinifera])	GO:0000943(cellular_component:retrotransposon nucleocapsid); GO:0015074(biological_process:DNA integration); GO:0016021(cellular_component:integral component of membrane); GO:0008270(molecular_function:zinc ion binding); GO:0003676(molecular_function:nucleic acid binding)
MSTRG.16420			284	1.14	0	6.59	4.25	1.47	0	9.34	3.1	2.24	0	2.5	4.17	0	2.45	2.67	3.02	0	6.47	5.33	2.44	3.81	2.14	6.06	4.45	1.13	2.35	3.82	1.6167	0	3.84	6.1433	1.7067	3.3033	1.6467	5.07	3.6533	RVW19408.1(Transposon Ty3-G Gag-Pol polyprotein [Vitis vinifera])	GO:0010581(biological_process:regulation of starch biosynthetic process); GO:0015074(biological_process:DNA integration); GO:0008270(molecular_function:zinc ion binding); GO:0003676(molecular_function:nucleic acid binding); GO:0019252(biological_process:starch biosynthetic process); GO:0009507(cellular_component:chloroplast)				COG2801(L:Replication, recombination and repair)	COG2801(Retrotransposon protein)	PF17921.1(Integrase_H2C2:Integrase zinc binding domain); PF09337.10(zf-H2C2:H2C2 zinc finger)
MSTRG.16421			203	0	0	0	0	0	0	0	0	9.86	0	5.51	0	18.96	0	0	0	0	0	0	0	0	0	0	0	0	0	0	3.2867	0	0	1.8367	6.32	0	0	0	0	ABG37658.1(integrase [Populus trichocarpa])	GO:0003964(molecular_function:RNA-directed DNA polymerase activity); GO:0015074(biological_process:DNA integration); GO:0016779(molecular_function:nucleotidyltransferase activity); GO:0004523(molecular_function:RNA-DNA hybrid ribonuclease activity); GO:0003676(molecular_function:nucleic acid binding)						PF00078.27(RVT_1:Reverse transcriptase (RNA-dependent DNA polymerase))
MSTRG.1644			460	0	0.34	0	1.01	0	0.33	0	1.01	0.33	0.31	0	1.81	0.44	0	0.36	1.35	0.31	0.71	0.29	0.81	0	0	0	0.64	0	0.34	1.13	0.11	0.3267	1.2767	0	0.2667	0.9333	0.1033	0.4733	0.35	PNT55636.1(hypothetical protein POPTR_001G203100 [Populus trichocarpa])	GO:0004674(molecular_function:protein serine/threonine kinase activity); GO:0005524(molecular_function:ATP binding); GO:0004672(molecular_function:protein kinase activity)	K04733	IRAK4		COG0515(S:Function unknown)	COG0515(Domain-Containing protein)		sp|Q9LSC2|Y3589_ARATH(PTI1-like tyrosine-protein kinase At3g15890 OS=Arabidopsis thaliana OX=3702 GN=At3g15890 PE=2 SV=1)
MSTRG.16440			455	1.72	0.3	0	0	0.34	0.57	0	0	7.47	0.29	0.31	0	0.64	0.89	0	5.28	0.26	0	0	3.36	1.22	0.55	0	4.84	1.13	0	0	3.1767	0.3867	0	0.1033	0.51	4.4933	0.87	0	0.1833	PNT26030.1(hypothetical protein POPTR_008G216300, partial [Populus trichocarpa])	GO:0016021(cellular_component:integral component of membrane); GO:0016298(molecular_function:lipase activity); GO:0006629(biological_process:lipid metabolic process); GO:0016788(molecular_function:hydrolase activity, acting on ester bonds)							sp|O23470|GDL64_ARATH(GDSL esterase/lipase At4g16230 OS=Arabidopsis thaliana OX=3702 GN=At4g16230 PE=3 SV=2)
MSTRG.16444			772	1.77	0.71	0.83	0.31	1.03	0.34	0.72	0.51	2.42	0.33	0.92	0.2	0.24	0.68	0.12	0.42	0.1	0.55	0.51	1.35	0	0.11	0.29	1.23	0	0.8	0.12	1.74	0.46	0.34	0.8233	0.3467	1	0.0333	0.3067	0.4867	PNT26020.1(hypothetical protein POPTR_008G215400 [Populus trichocarpa])	GO:0009706(cellular_component:chloroplast inner membrane); GO:0000287(molecular_function:magnesium ion binding); GO:0003924(molecular_function:GTPase activity); GO:0009658(biological_process:chloroplast organization); GO:0009793(biological_process:embryo development ending in seed dormancy); GO:0009416(biological_process:response to light stimulus); GO:0006364(biological_process:rRNA processing);…				COG0536(S:Function unknown)	COG0536(mitochondrial transcription termination)	PF01018.22(GTP1_OBG:GTP1/OBG)	sp|A2YPR8|OBGC1_ORYSI(Probable GTP-binding protein OBGC1, chloroplastic OS=Oryza sativa subsp. indica OX=39946 GN=OBGC1 PE=3 SV=1)
MSTRG.16453			1404	0.57	0.54	0.76	0.87	0.68	1.12	0.91	1.14	0.94	0.88	1.08	0.82	1.7	2.02	1.46	0.79	0.94	1.37	1.22	1.35	2.78	1.89	0.56	1.69	1.18	1.11	1.42	0.73	0.8467	0.9433	0.9167	1.7267	1.2767	1.6333	1.0667	1.4567	XP_024463329.1(uncharacterized protein LOC112328490 [Populus trichocarpa])	GO:0003887(molecular_function:DNA-directed DNA polymerase activity); GO:0015074(biological_process:DNA integration); GO:0003964(molecular_function:RNA-directed DNA polymerase activity); GO:0008270(molecular_function:zinc ion binding); GO:0003676(molecular_function:nucleic acid binding)						PF00665.26(rve:Integrase core domain); PF17921.1(Integrase_H2C2:Integrase zinc binding domain)	sp|P26810|POL_MLVF5(Gag-Pol polyprotein OS=Friend murine leukemia virus (isolate 57) OX=11796 GN=pol PE=3 SV=2)
MSTRG.1646			271	1.36	0	1.45	7.29	2.95	0	8.65	4.23	0	0	5.95	5.74	0	2.95	6.18	0	0	0	2.45	1.35	0	1.46	1.8	1.33	0	0	4.61	1.4367	0	5.7533	5.35	3.0433	0.8933	0	2.9533	0.4867	XP_024453248.1(uncharacterized protein LOC112326930 [Populus trichocarpa])	GO:0016779(molecular_function:nucleotidyltransferase activity); GO:0005840(cellular_component:ribosome); GO:0005634(cellular_component:nucleus); GO:0004523(molecular_function:RNA-DNA hybrid ribonuclease activity); GO:0015074(biological_process:DNA integration); GO:0003676(molecular_function:nucleic acid binding)
MSTRG.16483			304	0	0	0	0	1.14	0	6.17	1.61	0.87	0	0.97	0.81	1.03	0.95	0	0	0	0.85	0	0	0	0	0	0	0	0.92	1.98	0.67	0	0.8067	2.38	0.66	0	0	0.66	0.59	KFK33814.1(hypothetical protein AALP_AA5G063400 [Arabis alpina])	GO:0000943(cellular_component:retrotransposon nucleocapsid); GO:0015074(biological_process:DNA integration); GO:0008270(molecular_function:zinc ion binding); GO:0003676(molecular_function:nucleic acid binding)				ENOG410ZK3M(S:Function unknown); COG2801(L:Replication, recombination and repair)	ENOG410ZK3M(-); COG2801(Retrotransposon protein)	PF07727.14(RVT_2:Reverse transcriptase (RNA-dependent DNA polymerase))	sp|Q9ZT94|POLR2_ARATH(Retrovirus-related Pol polyprotein from transposon RE2 OS=Arabidopsis thaliana OX=3702 GN=RE2 PE=4 SV=1)
MSTRG.16496			235	0	0	0	0	0	4.78	0	0	0	2.69	0	0	0	2.73	6.14	2.2	0	0	0	0	0	0	0	0	2.53	0	0	0	2.49	0	0	2.9567	0.7333	0.8433	0	0
MSTRG.16498			254	1.77	0	10.61	0	0	1.7	4.27	3.23	0	0	0	0	4.27	1.93	0	1.57	0	1.68	3.38	5.58	0	6.69	0	0	3.56	5.54	0	0.59	0.5667	1.0767	4.96	2.0667	2.3833	1.1867	1.1267	4.6367
MSTRG.16502			816	0.1	0.22	0.11	0.19	0.12	0.1	0.11	0.19	0	0.41	0	0.47	0.45	0.52	0.32	0.1	0.19	0.2	0	0.25	0.43	0.2	0.18	0.52	0.1	0.32	0.33	0.0733	0.2433	0.2833	0.0733	0.43	0.29	0.24	0.17	0.24	XP_011009833.1(PREDICTED: LOW QUALITY PROTEIN: uncharacterized protein LOC105114840 [Populus euphratica])	GO:0007076(biological_process:mitotic chromosome condensation)	K11491	NCAPD3		ENOG410XSGK(S:Function unknown)	ENOG410XSGK(Non-SMC condensin II complex, subunit D3)
MSTRG.16503			312	0.81	2.59	3.69	2.27	2.07	0	1.87	0.74	1.6	1.66	2.66	0	0.94	0.87	3.74	1.45	1.51	1.55	0	8.04	1.79	1.53	0.72	3.18	0.8	0	0.9	1.4933	1.4167	1.0033	2.74	1.85	4.2233	1.3667	0.54	1.0267	XP_011009833.1(PREDICTED: LOW QUALITY PROTEIN: uncharacterized protein LOC105114840 [Populus euphratica])	GO:0007076(biological_process:mitotic chromosome condensation); GO:0010032(biological_process:meiotic chromosome condensation); GO:0009556(biological_process:microsporogenesis)	K11491	NCAPD3		ENOG410XSGK(S:Function unknown)	ENOG410XSGK(Non-SMC condensin II complex, subunit D3)
MSTRG.16504			221	3.33	0	4.17	0	0	0	8.25	0	0	0	0	0	0	0	0	2.95	3.31	0	0	0	0	6.35	0	9.99	3.4	14.06	0	1.11	0	0	4.14	0	4.3133	2.2367	0	6.8033	TKR90476.1(hypothetical protein D5086_0000232900 [Populus alba])		K11491	NCAPD3		ENOG410XSGK(S:Function unknown)	ENOG410XSGK(Non-SMC condensin II complex, subunit D3)
MSTRG.16506			291	0	5.52	0	0	1.34	1.01	0	0	2.05	0	1.14	0	1.63	0	2.87	0.93	0.97	0	0	3.37	0	0.98	0	2.03	1.03	1.07	0	1.13	2.1767	0	0.38	1.5	2.11	0.6667	0	0.6833	RQO95106.1(hypothetical protein POPTR_008G221250 [Populus trichocarpa])
MSTRG.16516			394	0	0.43	3.13	0	0	0	0.45	0	0.79	0	1.31	0	0.46	0.43	0.45	0.37	0	0	0	0	0	0.38	0.7	0	0.8	0	0	0.2633	0.1433	0	1.63	0.4467	0.1233	0.2667	0.2333	0.1267	XP_011005089.1(PREDICTED: probable isoleucine--tRNA ligase, mitochondrial isoform X1 [Populus euphratica] )	GO:0006428(biological_process:isoleucyl-tRNA aminoacylation); GO:0004822(molecular_function:isoleucine-tRNA ligase activity); GO:0000049(molecular_function:tRNA binding); GO:0005524(molecular_function:ATP binding); GO:0002161(molecular_function:aminoacyl-tRNA editing activity)	K01870	IARS, ileS	map00970(Aminoacyl-tRNA biosynthesis)	COG0060(J:Translation, ribosomal structure and biogenesis)	COG0060(amino acids such as valine, to avoid such errors it has two additional distinct tRNA(Ile)-dependent editing activities. One activity is designated as 'pretransfer' editing and involves the hydrolysis of activated Val-AMP. The other activity is designated 'posttransfer' editing and involves deacylation of mischarged Val-tRNA(Ile) (By similarity))		sp|Q8RXK8|SYIM_ARATH(Isoleucine--tRNA ligase, chloroplastic/mitochondrial OS=Arabidopsis thaliana OX=3702 GN=OVA2 PE=2 SV=1)
MSTRG.16526			275	0	0	0	0	0	0	0	0	0	0	0	0	0	0	0	0	0	0	0	0	0	0	0	0	0	0	0	0	0	0	0	0	0	0	0	0	XP_021648209.1(uncharacterized protein LOC110640953 isoform X1 [Hevea brasiliensis])					ENOG4111DBJ(S:Function unknown); ENOG4111JHC(S:Function unknown); ENOG410ZQPG(S:Function unknown)	ENOG4111DBJ(-); ENOG4111JHC(senescence-associated protein); ENOG410ZQPG(-)
MSTRG.16532			340	719.58	929.92	769.04	986.68	613.05	822.28	630.13	2010.4	925.61	611.53	872.3	927.83	1023.39	1121.67	985.13	598.81	696.99	664.8	812.92	664.3	882.96	735.15	1811.31	427.5	837.26	962.7	924.25	752.747	787.91	1308.3	757.157	1043.4	563.537	805.737	1182.83	787.55	XP_022735763.1(uncharacterized protein LOC111289175 [Durio zibethinus])					ENOG410Y1GU(S:Function unknown)	ENOG410Y1GU(-)
MSTRG.16545			718	544.88	429.45	363.1	710.14	434.3	312.81	270.64	1023.65	750.09	293.59	498.33	417.55	498.75	661.27	647.38	398.24	382.84	424.79	506.22	379.17	453.97	437.05	1018.98	378.49	423.89	541.68	424.87	576.423	345.283	717.113	377.357	602.467	385.3	420.233	650.023	467.84	RCW19058.1(hypothetical protein GLYMA_13G017100 [Glycine max])
MSTRG.16548			1094	431.66	507.74	602.74	797.28	435.96	609.5	492.79	1605.19	787.9	373.83	706.5	771.83	567.36	595.34	564.61	454.36	458.9	474.66	630.19	438.91	537.3	544.08	1505.36	262.55	490.1	657.52	701.58	551.84	497.023	1058.1	600.677	575.77	385.273	495.433	945.71	558.753	PPD75269.1(hypothetical protein GOBAR_DD27809 [Gossypium barbadense])					ENOG410Y1GU(S:Function unknown)	ENOG410Y1GU(-)
MSTRG.16549			1094	926.4	772.98	772.84	1291.1	789.75	673.64	566.88	1897.89	1300.12	600.77	1055.93	792.49	863.19	1104.09	1248.89	865.05	735.57	867.54	965.17	714.35	830.07	781.43	1919.58	679.03	824	956.56	884.78	1005.42	682.463	1327.16	798.55	1072.06	752.81	796.547	1256.51	868.51	PPD75269.1(hypothetical protein GOBAR_DD27809 [Gossypium barbadense])					ENOG410Y1GU(S:Function unknown)	ENOG410Y1GU(-)
MSTRG.1655			318	0.77	0.81	3.37	4.57	0	1.49	6.18	4.85	2.99	5.52	4.99	2.09	1.76	0.81	4.11	2.73	2.38	4.81	2.12	2.52	2.5	5.45	5.86	4.18	0	5.49	4.59	1.2533	2.6067	3.8367	4.8467	2.2267	3.1433	1.6267	4.19	5.25	TKR98360.1(hypothetical protein D5086_0000204950 [Populus alba])	GO:0005524(molecular_function:ATP binding); GO:0004672(molecular_function:protein kinase activity)	K08857	NEK1_4_5		ENOG410Y7JF(S:Function unknown)	ENOG410Y7JF(-)	PF00069.25(Pkinase:Protein kinase domain); PF07714.17(Pkinase_Tyr:Protein tyrosine kinase)	sp|Q9LT35|NEK6_ARATH(Serine/threonine-protein kinase Nek6 OS=Arabidopsis thaliana OX=3702 GN=NEK6 PE=3 SV=1)
MSTRG.16551			550	85.33	60.1	42.34	92.83	103.74	22.25	42.12	145	104.33	27.46	76.63	36.91	73.11	137.02	109.82	45.71	43.14	54.71	32.29	35.57	54.32	64.39	35.03	18.64	58	71.4	21.76	97.8	36.6033	91.58	53.6967	106.65	33.3067	51.82	29.6933	63.5	XP_011013113.1(PREDICTED: LOW QUALITY PROTEIN: uncharacterized protein LOC105117228 [Populus euphratica])					ENOG4111JHC(S:Function unknown)	ENOG4111JHC(senescence-associated protein)
MSTRG.16552			1578	3.23	0	1.17	0.8	0.57	6.43	0	3.56	0.84	0.43	0.5	2.92	2.99	1.78	1.38	0.59	0.49	2.42	0	2.91	0	0	2.37	1.18	1.18	0	1.55	1.5467	2.2867	2.4267	0.5567	2.05	1.56	0.5567	1.3067	0.8067	THG08421.1(hypothetical protein TEA_015079 [Camellia sinensis var. sinensis])					ENOG410Y1GU(S:Function unknown)	ENOG410Y1GU(-)
MSTRG.16553			1578	0	0	0.56	0	0	0	0.12	0	0	0	0	0	0	0	0	0	0	0	0	0	0	0	0	0	0	0	0	0	0	0	0.2267	0	0	0	0	0	THG08421.1(hypothetical protein TEA_015079 [Camellia sinensis var. sinensis])					ENOG410Y1GU(S:Function unknown)	ENOG410Y1GU(-)
MSTRG.16555			619	0	0	0	0	0	0	0	0	0	0	0	0	0	0	0	0	0	0	0	0	0	0	0	0	0	0	0	0	0	0	0	0	0	0	0	0	RDY08055.1(hypothetical protein CR513_07769, partial [Mucuna pruriens])
MSTRG.16557			891	446.7	431.37	381.58	692.51	396.15	363.56	362	1182.29	756.26	314.63	588.72	542.87	401.81	530.1	552.9	474.56	368.74	444.9	620.45	388.06	443.21	345.31	1104.3	362.17	423.44	489.35	564.39	533.037	369.853	805.89	444.1	494.937	408.263	411.797	763.047	426.52	RCW19058.1(hypothetical protein GLYMA_13G017100 [Glycine max])					ENOG410Y1GU(S:Function unknown)	ENOG410Y1GU(-)
MSTRG.16558			891	0	0	0	0	0	0	0	0	0	0	0	0	0	0	0	0	0	0	0	0	0	0	0	0	0	0	0	0	0	0	0	0	0	0	0	0	RCW19058.1(hypothetical protein GLYMA_13G017100 [Glycine max])					ENOG410Y1GU(S:Function unknown)	ENOG410Y1GU(-)
MSTRG.1656			248	0	0	0	0	0.82	0	0	0	0	0.25	0	0	0	0	0	1.98	0	0	0	0	0	0	0	0	0	0	0	0.2733	0.0833	0	0	0	0.66	0	0	0	ABG37655.1(integrase [Populus trichocarpa])	GO:0015074(biological_process:DNA integration); GO:0003676(molecular_function:nucleic acid binding)
MSTRG.16560			448	0.59	0	0	0	1.74	0	0.52	0.35	0	0	0.62	0.74	0	0	1.18	0	0	0	0	0	0	0.58	0	1.68	0	0	0	0.7767	0	0.3633	0.38	0.3933	0.56	0	0	0.1933	KRH17766.1(hypothetical protein GLYMA_13G013900 [Glycine max] )					ENOG410ZV8G(S:Function unknown); ENOG4111JHC(S:Function unknown)	ENOG410ZV8G(-); ENOG4111JHC(senescence-associated protein)
MSTRG.16566			258	0	0	0	4.48	0	0	0	7.58	1.64	1.75	0	7.66	3.61	5.42	0	0	0	0	5.3	4.17	1.9	3.13	3.39	1.63	1.66	1.73	5.66	0.5467	0.5833	6.5733	0	3.01	1.9333	1.1867	4.7833	1.62	AAD13304.1(polyprotein [Solanum lycopersicum])	GO:0015074(biological_process:DNA integration); GO:0005634(cellular_component:nucleus); GO:0004190(molecular_function:aspartic-type endopeptidase activity); GO:0003676(molecular_function:nucleic acid binding)				COG2801(L:Replication, recombination and repair)	COG2801(Retrotransposon protein)
MSTRG.16567			754	0	0	0	0	0	0	0	0	0	0	0	0	0	0	0	0	0	0	0	0	0	0	0	0	0	0	0	0	0	0	0	0	0	0	0	0	PHT29099.1(hypothetical protein CQW23_31306 [Capsicum baccatum])					ENOG410Y1GU(S:Function unknown)	ENOG410Y1GU(-)
MSTRG.16568			754	0	0.42	0	0.94	0.21	0	0	0	0.79	0	0.29	0	0.32	0	0.96	0	0.68	0.9	0.55	1.01	0	0.4	0.52	0	0.2	0	0	0.3333	0.14	0.3133	0.0967	0.4267	0.3367	0.2933	0.3567	0.4333	PHT29099.1(hypothetical protein CQW23_31306 [Capsicum baccatum])					ENOG410Y1GU(S:Function unknown)	ENOG410Y1GU(-)
MSTRG.16574			871	116.32	108.94	118.83	157.32	123.48	151.73	102.66	312.51	179.3	98.2	156.74	143.56	166.79	143.38	151.54	130.28	82.35	144.26	115.17	117.8	120.84	134.02	329.26	86.58	115.72	152.99	177.15	139.7	119.623	204.463	126.077	153.903	111.553	106.303	207.193	143.757	PHT29099.1(hypothetical protein CQW23_31306 [Capsicum baccatum])					ENOG410Y1GU(S:Function unknown); ENOG4111DBJ(S:Function unknown)	ENOG410Y1GU(-); ENOG4111DBJ(-)
MSTRG.16581			1254	243.44	229.83	244.68	416.62	233.75	297.1	178.04	788.68	387.13	216.74	285.33	396	345.36	447.86	432.16	215.89	223.07	190.36	354.16	233.31	297.44	205.93	921.52	176.19	266.68	286.96	450.47	288.107	247.89	533.767	236.017	408.46	208.463	262.397	575.383	227.75	TKS01559.1(hypothetical protein D5086_0000171980 [Populus alba] )					ENOG4111JHC(S:Function unknown)	ENOG4111JHC(senescence-associated protein)		sp|Q6CQE5|TAR1_KLULA(Protein TAR1 OS=Kluyveromyces lactis (strain ATCC 8585 / CBS 2359 / DSM 70799 / NBRC 1267 / NRRL Y-1140 / WM37) OX=284590 GN=TAR1-A PE=4 SV=2)
MSTRG.16585			270	0	14.68	1.73	5.79	4.58	10.13	0	4.16	2.93	7.74	0	4.15	1.78	14.63	1.74	3.97	4.13	4.2	2.69	11.17	3.34	8.11	1.32	13.26	4.51	0	0	2.5033	10.85	4.7	0.5767	6.05	9.4667	3.9933	1.3367	4.1033	RZB41102.1(hypothetical protein D0Y65_055488 [Glycine soja])
MSTRG.16586			256	0	12.92	0	0	0	18.14	0	0	1.7	3.62	0	0	6.18	0	6.21	0	14.81	0	0	0	9.85	0	0	0	3.44	0	1.95	0.5667	11.56	0	0	4.13	0	9.3667	0.65	0
MSTRG.16587			454	3.16	8.55	0	1.07	1.04	8.36	0	0.26	0.56	13.05	0.61	1.31	8.72	6.28	15.31	4.78	18.94	0	1.33	1.69	15.95	0	1.24	0.29	13.62	0	2.21	1.5867	9.9867	0.88	0.2033	10.1033	2.2533	16.17	1.5933	0	PSS05945.1(Integrase [Actinidia chinensis var. chinensis])	GO:0003964(molecular_function:RNA-directed DNA polymerase activity); GO:0015074(biological_process:DNA integration); GO:0008270(molecular_function:zinc ion binding); GO:0003676(molecular_function:nucleic acid binding)						PF00078.27(RVT_1:Reverse transcriptase (RNA-dependent DNA polymerase))	sp|Q99315|YG31B_YEAST(Transposon Ty3-G Gag-Pol polyprotein OS=Saccharomyces cerevisiae (strain ATCC 204508 / S288c) OX=559292 GN=TY3B-G PE=1 SV=3)
MSTRG.16589			510	28.94	19.6	13.43	4.98	19.88	25.26	9.59	5.52	11.9	20.03	8.78	5.77	20.65	26.46	19.89	22.05	15.66	11.91	9.46	14.65	20.94	11.27	5.25	21.51	17.05	8.03	6.41	20.24	21.63	5.4233	10.6	22.3333	19.4033	17.8833	7.04	10.4033	YP_009054181.1(NADH-plastoquinone oxidoreductase chain 5 (chloroplast) [Populus balsamifera] )	GO:0009535(cellular_component:chloroplast thylakoid membrane); GO:0008137(molecular_function:NADH dehydrogenase (ubiquinone) activity); GO:0016021(cellular_component:integral component of membrane); GO:0048038(molecular_function:quinone binding); GO:0042773(biological_process:ATP synthesis coupled electron transport)	K05577	ndhF	map00190(Oxidative phosphorylation)	COG1009(C:Energy production and conversion)	COG1009(subunit l)	PF01010.19(Proton_antipo_C:NADH-dehyrogenase subunit F, TMs, (complex I) C-terminus)	sp|A4GYW4|NU5C_POPTR(NAD(P)H-quinone oxidoreductase subunit 5, chloroplastic OS=Populus trichocarpa OX=3694 GN=ndhF PE=3 SV=1)
MSTRG.16590			238	0	0	0	4.47	3.18	0	0	2.15	0	5.06	0	2.2	0	2.58	0	2.08	0	0	0	0	0	2.23	0	9.33	0	2.47	2.71	1.06	1.6867	2.94	0	0.86	3.8033	0	0.9033	1.5667	RVW18297.1(Transposon Ty3-G Gag-Pol polyprotein [Vitis vinifera])	GO:0015074(biological_process:DNA integration); GO:0008270(molecular_function:zinc ion binding); GO:0003676(molecular_function:nucleic acid binding)						PF17919.1(RT_RNaseH_2:RNase H-like domain found in reverse transcriptase); PF17917.1(RT_RNaseH:RNase H-like domain found in reverse transcriptase)	sp|P04323|POL3_DROME(Retrovirus-related Pol polyprotein from transposon 17.6 OS=Drosophila melanogaster OX=7227 GN=pol PE=4 SV=1)
MSTRG.16591			232	0	0	0	2.52	0	2.53	0	7.24	2.62	0	2.92	7.42	0	0	9.79	0	0	12.51	5.14	5.43	0	0	7.29	5.26	5.37	2.78	6.12	0.8733	0.8433	5.7267	0.9733	3.2633	3.5633	1.79	6.1833	5.0967	ABG37664.1(unknown [Populus trichocarpa])	GO:0043565(molecular_function:sequence-specific DNA binding); GO:0016788(molecular_function:hydrolase activity, acting on ester bonds); GO:0006355(biological_process:regulation of transcription, DNA-templated); GO:0007165(biological_process:signal transduction); GO:0003677(molecular_function:DNA binding); GO:0008270(molecular_function:zinc ion binding)
MSTRG.16599			229	0	0	0	2.67	0	2.69	0	0	0	0	0	0	0	0	0	0	0	0	0	0	0	0	2.58	8.56	0	0	0	0	0.8967	0.89	0	0	2.8533	0	0.86	0	PNS22164.1(hypothetical protein POPTR_T166900 [Populus trichocarpa])	GO:0003678(molecular_function:DNA helicase activity); GO:0006310(biological_process:DNA recombination); GO:0000723(biological_process:telomere maintenance); GO:0005524(molecular_function:ATP binding); GO:0006281(biological_process:DNA repair)	K07466	RFA1, RPA1, rpa	map03430(Mismatch repair); map03440(Homologous recombination); map03420(Nucleotide excision repair); map03030(DNA replication)	ENOG41113RA(S:Function unknown); ENOG410Y4KS(S:Function unknown); ENOG4111CXX(S:Function unknown); COG0507(L:Replication, recombination and repair)	ENOG41113RA(-); ENOG410Y4KS(helicase-like protein); ENOG4111CXX(-); COG0507(exodeoxyribonuclease v alpha)
MSTRG.16629			267	0	0	0	5.42	1.9	1.39	5.15	13.12	0	0	0	10.65	1.72	0	0	0	0	0	10.93	0	0	1.36	10.35	0	0	2.99	9.79	0.6333	0.4633	9.73	1.7167	0.5733	0	0	10.3567	1.45
MSTRG.16630			421	0	0	0.75	0.64	0	0	0	0.94	0	0	0	0.94	0.39	0	0	0	0.63	0	0.95	0	0	0	3.27	0	0	0.35	1.13	0	0	0.84	0.25	0.13	0	0.21	1.7833	0.1167
MSTRG.16693			245	0	0	2.51	17.63	2.78	0	5.03	11.32	4.1	0	0	28.89	0	2.26	0	0	0	0	15.91	2.15	0	3.92	16.95	0	0	0	21.35	2.2933	0	19.28	2.5133	0.7533	0.7167	0	18.07	1.3067
MSTRG.1670			479	1.53	1.36	1.11	0	0.61	0.77	0.85	0.71	1.97	1.8	1.91	0.7	2.01	0.53	0.55	1.66	1.4	1.75	0.47	1.21	1.91	0.98	1.11	1.53	2.27	0.53	1.4	1.37	1.31	0.47	1.29	1.03	1.4667	1.86	0.9933	1.0867	PNT55710.1(hypothetical protein POPTR_001G207300, partial [Populus trichocarpa] )	GO:0000781(cellular_component:chromosome, telomeric region); GO:0005634(cellular_component:nucleus); GO:0046872(molecular_function:metal ion binding); GO:0003721(molecular_function:telomerase RNA reverse transcriptase activity); GO:0003677(molecular_function:DNA binding)	K11126	TERT, EST2	map05225(Hepatocellular carcinoma); map05165(Human papillomavirus infection); map05226(Gastric cancer)
MSTRG.16709			576	4.33	5.02	8.02	6.8	3.57	3.37	8.66	6.23	2.2	4.14	6.91	5.56	4.86	6.4	3.08	3.23	4.4	6.66	9.2	6.42	4.89	7.8	6.83	6.48	3.67	6.92	5.54	3.3667	4.1767	6.1967	7.8633	4.78	5.3767	4.32	7.19	7.1267	RQO95426.1(hypothetical protein POPTR_009G018100 [Populus trichocarpa] )	GO:0003723(molecular_function:RNA binding)	K18757	LARP1		COG5193(S:Function unknown)	COG5193(expressed protein)
MSTRG.16718			279	0	0	0	0	1.58	1.18	0	0	1.2	0	0	0	0	0	0	1.08	0	2.3	0	0	0	0	0	2.38	2.42	0	1.37	0.9267	0.3933	0	0	0	1.1533	0.8067	0.4567	0.7667
MSTRG.16779			248	14.65	19.74	4.74	10.38	16.75	13.88	4.07	7.95	10.93	27.4	15.32	7.54	14.31	11.48	20.41	19.69	15.15	8.26	5.11	7.11	68.77	10.92	1.27	14.95	27.46	6.15	2.25	14.11	20.34	8.6233	8.0433	15.4	13.9167	37.1267	2.8767	8.4433	XP_024464736.1(serine/threonine-protein kinase GRIK2 isoform X1 [Populus trichocarpa])	GO:0005737(cellular_component:cytoplasm); GO:0004674(molecular_function:protein serine/threonine kinase activity); GO:0035556(biological_process:intracellular signal transduction); GO:0005524(molecular_function:ATP binding)	K07359	CAMKK2		ENOG410YHHF(T:Signal transduction mechanisms)	ENOG410YHHF(Calcium calmodulin-dependent protein kinase kinase)
MSTRG.16793			540	5.23	7.71	2.61	6.21	5.96	10.35	4.85	3.34	4.64	9.32	3.19	3.5	11.42	5.8	13.11	5.64	7.18	4.55	4.46	6.01	4.91	3.1	5.9	8.68	9.54	3.74	6.39	5.2767	9.1267	4.35	3.55	10.11	6.7767	7.21	5.5833	3.7967	XP_011000290.1(PREDICTED: polyadenylate-binding protein 3 [Populus euphratica])	GO:0003723(molecular_function:RNA binding)	K13195	CIRBP		COG0724(S:Function unknown)	COG0724(Rna-binding protein)
MSTRG.16797			448	0.89	1.26	0.65	1.38	0.36	1.78	1.31	1.9	0.29	0.3	1.58	2.17	1.68	0.93	0.64	0.82	1.08	0.58	1.64	2.43	0.95	0.85	1.8	0.88	1.46	0.92	1.63	0.5133	1.1133	1.8167	1.18	1.0833	1.3767	1.1633	1.69	0.7833	TKS09288.1(hypothetical protein D5086_0000094150 [Populus alba])
MSTRG.16862			244	4.22	2.28	0	5.99	0	0	0	3.84	2.09	2.25	9.32	3.92	7.67	2.31	0	7.45	4.09	3.98	2.03	0	2.46	7.98	9.59	2.08	6.37	0	0	2.1033	1.51	4.5833	3.1067	3.3267	3.1767	4.3067	3.8733	3.9867	RQO95523.1(hypothetical protein POPTR_009G037750 [Populus trichocarpa])
MSTRG.16875			246	0	2.2	0	0	0	11.71	0	0	4.03	0	0	0	4.93	0	7.43	0	3.94	0	1.95	0	4.73	7.69	0	2.01	6.14	0	2.33	1.3433	4.6367	0	0	4.12	0.67	4.9367	1.4267	2.5633
MSTRG.16893			688	2.35	3.14	2.33	0.37	1.08	3.14	1.69	1.59	2.96	1.84	1.51	0.85	3.69	3.18	2.47	1.9	2.89	2.39	2.2	2.6	1.68	2.88	1.77	3.16	4.03	1.52	3.63	2.13	2.7067	0.9367	1.8433	3.1133	2.5533	2.8667	2.5333	2.2633	RQO95543.1(hypothetical protein POPTR_009G042001 [Populus trichocarpa])	GO:0016021(cellular_component:integral component of membrane); GO:0055085(biological_process:transmembrane transport)	K08193	SLC17A		ENOG410XPWC(S:Function unknown)	ENOG410XPWC(RNA binding motif protein)		sp|Q66GI9|ANTR4_ARATH(Probable anion transporter 4, chloroplastic OS=Arabidopsis thaliana OX=3702 GN=ANTR4 PE=2 SV=1)
MSTRG.16894			859	9.06	6.16	6.87	6.03	5.6	5.4	7.65	4.48	7.41	8.25	8.05	6.14	10.03	11.52	13.24	5.56	7.86	10.29	7.61	7.65	8.76	8.32	7.24	9.28	8.29	7.05	3.51	7.3567	6.6033	5.55	7.5233	11.5967	7.4967	8.3033	6.12	8.5533	TKS16273.1(hypothetical protein D5086_0000025660 [Populus alba])	GO:0016021(cellular_component:integral component of membrane); GO:0055085(biological_process:transmembrane transport)				ENOG410XPWC(G:Carbohydrate transport and metabolism)	ENOG410XPWC(solute carrier family 17)		sp|Q66GI9|ANTR4_ARATH(Probable anion transporter 4, chloroplastic OS=Arabidopsis thaliana OX=3702 GN=ANTR4 PE=2 SV=1)
MSTRG.16930			212	0	0	0	0	0	0	0	0	0	0	0	0	0	0	0	0	0	0	4.02	0	0	0	0	0	0	0	4.78	0	0	0	0	0	0	0	2.9333	0
MSTRG.17044			887	2.71	2.61	0.87	1.26	2.51	2.21	1.96	3.1	0.49	0.96	0.94	2.57	3.78	2.81	2.74	3.18	2.57	1.44	2.01	3.99	3.34	1.06	1.94	1.75	3.13	1.22	1.38	1.9033	1.9267	2.31	1.2567	3.11	2.9733	3.0133	1.7767	1.24	RQO95618.1(hypothetical protein POPTR_009G060750 [Populus trichocarpa])		K13121	FRA10AC1		ENOG410YN91(Q:Secondary metabolites biosynthesis, transport and catabolism)	ENOG410YN91(dioxygenase)
MSTRG.17045			887	0	0	0	1.11	0	0	0	0	2.26	0.86	0	0	0	0.32	0	0	0	0	0	0	0	0	0	1.19	0	0	0	0.7533	0.2867	0.37	0	0.1067	0.3967	0	0	0	RQO95618.1(hypothetical protein POPTR_009G060750 [Populus trichocarpa])		K13121	FRA10AC1		ENOG410YN91(S:Function unknown)	ENOG410YN91(Fragile site, folic acid type, rare, fra(10)(Q23.3) or fra(10)(Q24.2) candidate 1)
MSTRG.17046			576	2.14	2.66	0.58	1.67	1.26	2.17	0.59	1.65	1.71	0.72	0.94	1.8	3.77	2.94	1.9	1.84	1.14	0.53	1.98	2.36	1.52	1.03	2	1.44	2.29	0.37	1.95	1.7033	1.85	1.7067	0.7033	2.87	1.88	1.65	1.9767	0.6433	PNT19887.1(hypothetical protein POPTR_009G060700, partial [Populus trichocarpa])		K13121	FRA10AC1		ENOG410YN91(S:Function unknown)	ENOG410YN91(Fragile site, folic acid type, rare, fra(10)(Q23.3) or fra(10)(Q24.2) candidate 1)
MSTRG.17061			1175	0.33	1.75	1.36	264.22	0.57	0.54	2.09	112.26	0.45	0.06	1.87	1033.68	0.2	0.13	0.06	0.95	0.43	0.54	106.17	0.23	1.13	0.67	112.32	1.35	0.16	8.81	156.39	0.45	0.7833	470.053	1.7733	0.13	0.8433	0.5733	124.96	3.34	XP_006379103.2(probable mannitol dehydrogenase isoform X1 [Populus trichocarpa] )	GO:0045551(molecular_function:cinnamyl-alcohol dehydrogenase activity); GO:0009809(biological_process:lignin biosynthetic process); GO:0008270(molecular_function:zinc ion binding); GO:0016616(molecular_function:oxidoreductase activity, acting on the CH-OH group of donors, NAD or NADP as acceptor); GO:0016491(molecular_function:oxidoreductase activity)	K00083	E1.1.1.195	map00940(Phenylpropanoid biosynthesis)	COG1064(C:Energy production and conversion)	COG1064(alcohol dehydrogenase)	PF08240.12(ADH_N:Alcohol dehydrogenase GroES-like domain); PF00107.26(ADH_zinc_N:Zinc-binding dehydrogenase); PF02826.19(2-Hacid_dh_C:D-isomer specific 2-hydroxyacid dehydrogenase, NAD binding domain); PF01262.21(AlaDh_PNT_C:Alanine dehydrogenase/PNT, C-terminal domain)	sp|Q9ZRF1|MTDH_FRAAN(Probable mannitol dehydrogenase OS=Fragaria ananassa OX=3747 GN=CAD PE=2 SV=1)
MSTRG.17082			294	0	0.49	0	0	1.62	1.33	0	0	0	0	0	0	1.93	0	0	0	0	0	0	0	0	0	0	0	0	0	0	0.54	0.6067	0	0	0.6433	0	0	0	0	PNT19958.1(hypothetical protein POPTR_009G065100 [Populus trichocarpa])	GO:0004497(molecular_function:monooxygenase activity); GO:0016020(cellular_component:membrane); GO:0020037(molecular_function:heme binding); GO:0016709(molecular_function:oxidoreductase activity, acting on paired donors, with incorporation or reduction of molecular oxygen, NAD(P)H as one donor, and incorporation of one atom of oxygen); GO:0016021(cellular_component:integral component of membrane)…				COG2124(Q:Secondary metabolites biosynthesis, transport and catabolism)	COG2124(Cytochrome p450)	PF00067.22(p450:Cytochrome P450)	sp|Q0WQ07|C7051_ARATH(Cytochrome P450 705A1 OS=Arabidopsis thaliana OX=3702 GN=CYP705A1 PE=2 SV=1)
MSTRG.17102			1663	31.13	25.22	164.41	76.61	30.65	26.36	187.73	80.33	35.68	28.6	137.73	87.25	27.5	29.45	22.95	40.51	30.93	279.7	92.42	36.22	33.31	327.87	70.41	45.8	24.59	237.01	89.48	32.4867	26.7267	81.3967	163.29	26.6333	40.8433	29.61	84.1033	281.527	XP_011036386.1(PREDICTED: tubulin beta-5 chain [Populus euphratica])	GO:0005737(cellular_component:cytoplasm); GO:0007017(biological_process:microtubule-based process); GO:0000278(biological_process:mitotic cell cycle); GO:0003924(molecular_function:GTPase activity); GO:0005200(molecular_function:structural constituent of cytoskeleton); GO:0000226(biological_process:microtubule cytoskeleton organization); GO:0005874(cellular_component:microtubule); GO:0005525(mole…	K07375	TUBB	map04145(Phagosome)	COG5023(Z:Cytoskeleton)	COG5023(protein polymerization)	PF00091.25(Tubulin:Tubulin/FtsZ family, GTPase domain); PF03953.17(Tubulin_C:Tubulin C-terminal domain); PF13809.6(Tubulin_2:Tubulin like)	sp|Q43594|TBB1_ORYSJ(Tubulin beta-1 chain OS=Oryza sativa subsp. japonica OX=39947 GN=TUBB1 PE=2 SV=2)
MSTRG.17160			374	4.66	3.46	1.55	3.91	1.73	6	7.87	3.4	6.36	0.94	4.53	5.97	0.53	4.42	3.11	5.08	1.28	6.3	2.15	3.72	4.02	3.97	3.65	5.05	2.79	4.8	5.14	4.25	3.4667	4.4267	4.65	2.6867	4.6167	2.6967	3.6467	5.0233	TKS01784.1(hypothetical protein D5086_0000168910 [Populus alba])
MSTRG.17166			440	1.85	1.31	0	0	1.12	4.02	0	0	1.79	2.18	0.66	0.28	3.13	2.9	2.36	1.99	3.67	0.3	0	0.36	3.3	0	0	0.61	0.61	0.64	0	1.5867	2.5033	0.0933	0.22	2.7967	0.9867	2.5267	0	0.3133
MSTRG.17167			1188	0.49	0.85	0.07	0	0.91	0.88	0	0	1.04	1.48	0	0	0.67	0.56	2.54	1.52	1.29	0	0	1.13	2.2	0.06	0	0.69	2	0.06	0	0.8133	1.07	0	0.0233	1.2567	1.1133	1.83	0	0.04	PNT20124.1(hypothetical protein POPTR_009G074600 [Populus trichocarpa])
MSTRG.17181			215	0	0	0	3.65	0	0	0	24.32	0	0	0	21.47	0	0	0	0	0	3.61	14.98	0	0	0	21.26	0	0	0	40.08	0	0	16.48	0	0	0	0	25.44	1.2033
MSTRG.17195			249	1.93	4.16	0	0	0	1.85	0	0	0	2.05	0	0	2.33	2.11	7.03	1.7	0	0	0	4.03	0	0	0	1.9	0	0	0	0.6433	2.6867	0	0	3.8233	2.5433	0	0	0	XP_024464838.1(probable protein phosphatase 2C 26 [Populus trichocarpa])
MSTRG.17234			2139	10.53	9.56	7.7	4.85	10.95	12.13	7.58	5.13	10.18	10.35	7.51	5.45	17.1	15.67	16.72	13.52	13.34	7.33	6.13	11.92	12.02	7.6	7.39	11.72	15.47	7.26	6.4	10.5533	10.68	5.1433	7.5967	16.4967	12.3867	13.61	6.64	7.3967	XP_002313941.2(uncharacterized protein LOC7478766 [Populus trichocarpa] )	GO:0008270(molecular_function:zinc ion binding)				ENOG41114NJ(S:Function unknown)	ENOG41114NJ(Pfam:MuDR)	PF03108.15(DBD_Tnp_Mut:MuDR family transposase); PF10551.9(MULE:MULE transposase domain); PF04434.17(SWIM:SWIM zinc finger); PF00872.18(Transposase_mut:Transposase, Mutator family)
MSTRG.1733			257	0	0	0	0	0	0	0	0	0	0	0	0	3.04	1.96	0	0	0	0	0	0	0	0	0	0	0	0	0	0	0	0	0	1.6667	0	0	0	0
MSTRG.1734			279	0	0	0	0	0	0	0	0	0	0	0	0	0	1.31	0	0	0	1.15	0	0	0	2.29	0	0	0	2.51	0	0	0	0	0	0.4367	0	0	0	1.9833
MSTRG.17411			2288	11.87	8.71	10.45	10.47	9.69	9.23	11.1	9.95	12.11	9.49	10.6	10.19	9.23	8.2	8.98	10.8	10.84	8.84	9.78	10.03	9.65	9.84	9.33	10.76	7.96	10.13	9.58	11.2233	9.1433	10.2033	10.7167	8.8033	10.53	9.4833	9.5633	9.6033	XP_002313838.1(protein ANTAGONIST OF LIKE HETEROCHROMATIN PROTEIN 1 [Populus trichocarpa])					ENOG411206Y(S:Function unknown)	ENOG411206Y(transposon protein)	PF13359.6(DDE_Tnp_4:DDE superfamily endonuclease); PF04827.14(Plant_tran:Plant transposon protein)	sp|Q94K49|ALP1_ARATH(Protein ANTAGONIST OF LIKE HETEROCHROMATIN PROTEIN 1 OS=Arabidopsis thaliana OX=3702 GN=ALP1 PE=1 SV=1)
MSTRG.1742			212	0	0	0	0	0	0	0	0	0	0	0	0	0	4.46	5.1	0	0	0	0	0	4.98	0	0	0	0	0	0	0	0	0	0	3.1867	0	1.66	0	0	ABG37638.1(transposase [Populus trichocarpa])
MSTRG.17432			1337	28.78	13.6	12.36	7.09	16.25	5.28	28.73	15.31	23.29	13.3	19.72	13.18	16.22	10.12	11.16	5.75	8.58	25.06	14.95	8.58	6.18	30.6	16.76	8.99	7.4	41.15	15.57	22.7733	10.7267	11.86	20.27	12.5	7.7733	7.3867	15.76	32.27	XP_024464363.1(protein DMR6-LIKE OXYGENASE 2 isoform X1 [Populus trichocarpa] )	GO:0046872(molecular_function:metal ion binding); GO:0016491(molecular_function:oxidoreductase activity)				COG3491(S:Function unknown)	COG3491(2OGFe(II) oxygenase)	PF14226.6(DIOX_N:non-haem dioxygenase in morphine synthesis N-terminal); PF03171.20(2OG-FeII_Oxy:2OG-Fe(II) oxygenase superfamily)	sp|Q9ZSA7|DLO2_ARATH(Protein DMR6-LIKE OXYGENASE 2 OS=Arabidopsis thaliana OX=3702 GN=DLO2 PE=2 SV=1)
MSTRG.1744			287	0	0	0	0	0	2.09	0	0	0	1.13	0	0	0	3.42	0	0	0	0	0	0.66	3.56	0	0	0	0	0	0	0	1.0733	0	0	1.14	0.22	1.1867	0	0	RVW62132.1(Retrovirus-related Pol polyprotein from transposon TNT 1-94 [Vitis vinifera])	GO:0000943(cellular_component:retrotransposon nucleocapsid); GO:0015074(biological_process:DNA integration); GO:0008270(molecular_function:zinc ion binding); GO:0003676(molecular_function:nucleic acid binding)	K01209	abfA	map00520(Amino sugar and nucleotide sugar metabolism)	ENOG410Y4C5(S:Function unknown); COG2801(S:Function unknown); ENOG410XS4D(S:Function unknown); ENOG410ZPTD(S:Function unknown)	ENOG410Y4C5(Retrotransposon protein); COG2801(Retrotransposon protein); ENOG410XS4D(Retrotransposon protein); ENOG410ZPTD(Zinc knuckle)		sp|P10978|POLX_TOBAC(Retrovirus-related Pol polyprotein from transposon TNT 1-94 OS=Nicotiana tabacum OX=4097 PE=2 SV=1)
MSTRG.17447			263	0	0	0	0	0	0	0	0	0	0	0	0	0	0	0	0	2.93	0	0	0	0	0	0	0	0	0	0	0	0	0	0	0	0	0.9767	0	0	TKS11478.1(hypothetical protein D5086_0000074210 [Populus alba])	GO:0000502(cellular_component:proteasome complex); GO:0005829(cellular_component:cytosol); GO:0005634(cellular_component:nucleus); GO:0043248(biological_process:proteasome assembly)	K11876	PSMG2, PAC2		ENOG410XRHJ(O:Posttranslational modification, protein turnover, chaperones)	ENOG410XRHJ(Proteasome (Prosome, macropain) assembly chaperone 2)
MSTRG.17448			267	8.66	3.09	0	4.07	3.8	2.78	3.44	0	5.71	1.51	1.59	0	1.72	6.26	6.89	7.66	1.37	4.1	8.2	6.12	6.55	4.08	0	2.83	1.44	2.99	0	6.0567	2.46	1.3567	1.6767	4.9567	5.5367	3.12	2.7333	3.7233	TKS05307.1(hypothetical protein D5086_0000134040 [Populus alba])
MSTRG.1745			340	0.62	1.31	2.76	2.29	0.77	2.42	1.4	1.12	0.6	1.25	0	1.12	2.12	5.22	1.39	0	1.13	0.59	1.71	0	5.35	0.58	2.15	0	3.04	3.17	0.68	0.6633	1.66	1.51	1.3867	2.91	0	3.1733	1.5133	1.4467	RVW16102.1(Retrovirus-related Pol polyprotein from transposon TNT 1-94 [Vitis vinifera])	GO:0000943(cellular_component:retrotransposon nucleocapsid); GO:0015074(biological_process:DNA integration); GO:0004491(molecular_function:methylmalonate-semialdehyde dehydrogenase (acylating) activity); GO:0008270(molecular_function:zinc ion binding); GO:0003676(molecular_function:nucleic acid binding)	K03644	lipA	map00785(Lipoic acid metabolism)	COG2801(L:Replication, recombination and repair); ENOG4111WQF(S:Function unknown); ENOG410XS4D(S:Function unknown)	COG2801(Retrotransposon protein); ENOG4111WQF(-); ENOG410XS4D(Retrotransposon protein)		sp|P10978|POLX_TOBAC(Retrovirus-related Pol polyprotein from transposon TNT 1-94 OS=Nicotiana tabacum OX=4097 PE=2 SV=1)
MSTRG.17474			1281	1.38	1.31	1.03	0.63	0.88	2.47	0.98	0.62	0.73	1.66	1.79	1.18	2.89	2.37	2.43	0.69	1.28	1.17	1.44	0.83	2.3	1.1	0.8	1.25	1.36	1.33	0.91	0.9967	1.8133	0.81	1.2667	2.5633	0.9233	1.6467	1.05	1.2	XP_027355550.1(dolichyl-diphosphooligosaccharide--protein glycosyltransferase 48 kDa subunit [Abrus precatorius])	GO:0016740(molecular_function:transferase activity); GO:0016021(cellular_component:integral component of membrane); GO:0018279(biological_process:protein N-linked glycosylation via asparagine); GO:0005789(cellular_component:endoplasmic reticulum membrane)	K12670	WBP1	map00510(N-Glycan biosynthesis); map04141(Protein processing in endoplasmic reticulum)	ENOG410XSF3(S:Function unknown)	ENOG410XSF3(Dolichyl-diphosphooligosaccharide--protein glycosyltransferase)		sp|Q944K2|OST48_ARATH(Dolichyl-diphosphooligosaccharide--protein glycosyltransferase 48 kDa subunit OS=Arabidopsis thaliana OX=3702 GN=OST48 PE=2 SV=1)
MSTRG.17475			448	0.3	0.63	0	0.28	0.36	0.3	0.99	0	0.86	0.6	0	0	1.67	1.23	0.32	0	0.27	0.29	0.27	0.69	0.63	0.28	0.26	0.88	0.88	0.31	0.33	0.5067	0.51	0.0933	0.33	1.0733	0.5233	0.5933	0.2867	0.2933	XP_024464552.1(dolichyl-diphosphooligosaccharide--protein glycosyltransferase 48 kDa subunit [Populus trichocarpa])	GO:0016021(cellular_component:integral component of membrane); GO:0016740(molecular_function:transferase activity); GO:0018279(biological_process:protein N-linked glycosylation via asparagine); GO:0005789(cellular_component:endoplasmic reticulum membrane)	K12670	WBP1	map00510(N-Glycan biosynthesis); map04141(Protein processing in endoplasmic reticulum)	ENOG410XSF3(S:Function unknown)	ENOG410XSF3(Dolichyl-diphosphooligosaccharide--protein glycosyltransferase)	PF03345.14(DDOST_48kD:Oligosaccharyltransferase 48 kDa subunit beta)	sp|Q944K2|OST48_ARATH(Dolichyl-diphosphooligosaccharide--protein glycosyltransferase 48 kDa subunit OS=Arabidopsis thaliana OX=3702 GN=OST48 PE=2 SV=1)
MSTRG.1749			274	0	0	0	0	0	1.26	0	0	0	0	1.44	0	0	0	1.54	0	0	0	0	0	1.47	0	0	0	1.3	2.7	0	0	0.42	0	0.48	0.5133	0	0.9233	0	0.9
MSTRG.17512			331	0	0	0	0	0.84	1.97	0	0	0	2.73	0	0	2.31	0.71	3.04	1.8	1.24	0	0	0	1.46	0	0	2.63	5.95	0	0	0.28	1.5667	0	0	2.02	1.4767	2.8833	0	0	RQO89391.1(hypothetical protein POPTR_004G155932 [Populus trichocarpa])
MSTRG.17560			445	1.82	1.36	0.45	0.81	2.57	1.7	0	1.7	3.43	2.51	0.94	1.96	5.26	4.37	7.73	4.59	8.55	0.32	1.87	2.44	2.81	0.54	4.25	3.84	5	0.9	1.36	2.6067	1.8567	1.49	0.4633	5.7867	3.6233	5.4533	2.4933	0.5867	PNS96559.1(hypothetical protein POPTR_017G123600, partial [Populus trichocarpa])					COG2124(Q:Secondary metabolites biosynthesis, transport and catabolism)	COG2124(Cytochrome p450)
MSTRG.17681			267	0	0	0	0	1.9	0	0	0	0	0	0	0	0	1.57	8.61	1.28	0	0	0	1.53	3.28	0	0	0	0	1.5	0	0.6333	0	0	0	3.3933	0.9367	1.0933	0	0.5
MSTRG.17687			626	1.08	0.82	0	0.14	0.18	1.56	0	0	0.74	0.78	0	0.14	1.2	0.79	1.14	0.15	0.85	0.46	0	0.37	0.65	0	0	0.16	0.92	0.48	0	0.6667	1.0533	0.0933	0	1.0433	0.2267	0.8067	0	0.3133	TKS05539.1(hypothetical protein D5086_0000136360 [Populus alba])
MSTRG.17719			630	1.04	1.65	0.57	0.51	0.62	1.96	1.02	1.61	1.95	2.36	0.43	1.22	2.77	2.43	2.26	2.06	2.94	0.23	0.52	2.08	4.6	1.55	1	1.22	1.88	1.4	0.83	1.2033	1.99	1.1133	0.6733	2.4867	1.7867	3.14	0.7833	1.06	ABG37663.1(CCHC-type integrase [Populus trichocarpa])	GO:0000943(cellular_component:retrotransposon nucleocapsid); GO:0016021(cellular_component:integral component of membrane); GO:0015074(biological_process:DNA integration); GO:0008270(molecular_function:zinc ion binding); GO:0003676(molecular_function:nucleic acid binding); GO:0004672(molecular_function:protein kinase activity); GO:0005524(molecular_function:ATP binding)						PF17917.1(RT_RNaseH:RNase H-like domain found in reverse transcriptase); PF17919.1(RT_RNaseH_2:RNase H-like domain found in reverse transcriptase)	sp|P04323|POL3_DROME(Retrovirus-related Pol polyprotein from transposon 17.6 OS=Drosophila melanogaster OX=7227 GN=pol PE=4 SV=1)
MSTRG.17734			464	0.55	0.29	0.3	3.07	0	0.27	0.3	1.51	0.79	0	0	3.5	0.31	0	0.59	0.51	0	0.54	2.03	0.32	0	0	2.84	0	0	0.85	4.51	0.4467	0.1867	2.6933	0.2	0.3	0.2767	0	3.1267	0.4633	PNT21370.1(hypothetical protein POPTR_009G144200, partial [Populus trichocarpa])	GO:0008568(molecular_function:microtubule-severing ATPase activity); GO:0005524(molecular_function:ATP binding)	K12196	VPS4	map04144(Endocytosis); map04217(Necroptosis)	ENOG410XRHN(P:Inorganic ion transport and metabolism)	ENOG410XRHN(Monooxygenase)		sp|Q9ZNT0|VPS4_ARATH(Protein SUPPRESSOR OF K(+) TRANSPORT GROWTH DEFECT 1 OS=Arabidopsis thaliana OX=3702 GN=SKD1 PE=1 SV=1)
MSTRG.17745			1223	12.17	9.72	5.02	4.27	8.6	9.22	4.71	3.83	10.11	9.79	6.61	5.09	9.57	11.76	10.58	10.41	8.26	5.53	4.85	8.52	10.14	6.75	5.21	11.17	11.03	7.16	3.92	10.2933	9.5767	4.3967	5.4467	10.6367	10.0333	9.81	4.66	6.48	TKR66142.1(hypothetical protein D5086_0000313840 [Populus alba])	GO:0000160(biological_process:phosphorelay signal transduction system)	K14490	AHP	map04075(Plant hormone signal transduction)	ENOG4111681(S:Function unknown)	ENOG4111681(-)		sp|Q6VAK3|OHP1_ORYSJ(Histidine-containing phosphotransfer protein 1 OS=Oryza sativa subsp. japonica OX=39947 GN=AHP1 PE=2 SV=1)
MSTRG.1775			1012	2.11	2.26	2.76	0.57	1.76	2.7	4.48	0.28	1.07	4	3.4	0.35	4.31	3.25	3.45	1.51	0.97	1.75	0.35	1.21	1.75	2.73	0.78	2.25	2.91	2.58	0.25	1.6467	2.9867	0.4	3.5467	3.67	1.6567	1.8767	0.46	2.3533	RQO85485.1(hypothetical protein POPTR_001G284401 [Populus trichocarpa])
MSTRG.1776			1891	0.59	0.41	0.92	0.2	0.44	0.75	1.34	0.1	0.33	0.46	0.76	0.1	0.57	1.02	1.05	0.43	0.99	0.8	0.19	0.3	0.77	0.96	0.24	0.61	0.93	0.58	0	0.4533	0.54	0.1333	1.0067	0.88	0.4467	0.8967	0.1433	0.78	PNT57152.1(hypothetical protein POPTR_001G284800 [Populus trichocarpa])
MSTRG.1778			359	2.11	0	0	0	0.43	0	0	0	2.4	0	0	0	0	0	0	0.34	0	0	0	0	0	0	0	0.6	0	0.4	0	1.6467	0	0	0	0	0.3133	0	0	0.1333	RQO85204.1(hypothetical protein POPTR_001G222100 [Populus trichocarpa])	GO:0006952(biological_process:defense response); GO:0005576(cellular_component:extracellular region)				ENOG410ZJVY(S:Function unknown)	ENOG410ZJVY(THN)	PF00314.17(Thaumatin:Thaumatin family)	sp|O80327|TLP1_PYRPY(Thaumatin-like protein 1 OS=Pyrus pyrifolia OX=3767 GN=TL1 PE=1 SV=1)
MSTRG.17786			563	0.19	0.2	1.2	0	0	0.38	0.61	0.17	0	0.19	0.98	0	0	0.57	0	0.17	0	0.37	0	0	0	0.72	0	0	0	1.15	0	0.0633	0.2567	0.0567	0.93	0.19	0.0567	0	0	0.7467	PNT21483.1(hypothetical protein POPTR_009G150700 [Populus trichocarpa])	GO:0008374(molecular_function:O-acyltransferase activity); GO:0016021(cellular_component:integral component of membrane); GO:0006629(biological_process:lipid metabolic process)	K00679	E2.3.1.158	map00561(Glycerolipid metabolism)	ENOG410Y9CF(S:Function unknown)	ENOG410Y9CF(Domain of unknown function (DUF3411))		sp|Q9FYC7|PDAT2_ARATH(Putative phospholipid:diacylglycerol acyltransferase 2 OS=Arabidopsis thaliana OX=3702 GN=PDAT2 PE=3 SV=1)
MSTRG.17793			202	5.19	17.22	0	0	0	0	26.06	0	10.1	11.66	16.92	24.53	0	0	19.56	18.57	5.28	4.95	5.17	20.66	6.45	5	0	10.61	0	5.54	12.29	5.0967	9.6267	8.1767	14.3267	6.52	16.6133	3.91	5.82	5.1633
MSTRG.17801			4158	9.6	15.28	9.19	18.5	8.99	12.12	10.85	13.53	8.85	16.45	10.46	20.79	15.18	14.17	20.16	13.3	20.18	11.75	27.53	13.4	15.89	12.4	23.3	11.44	19.96	11.42	25.04	9.1467	14.6167	17.6067	10.1667	16.5033	12.7133	18.6767	25.29	11.8567	XP_024464755.1(indole-3-acetaldehyde oxidase isoform X1 [Populus trichocarpa] )	GO:0004031(molecular_function:aldehyde oxidase activity); GO:0102798(deleted:old GO); GO:0102797(deleted:old GO); GO:0051537(molecular_function:2 iron, 2 sulfur cluster binding); GO:0005506(molecular_function:iron ion binding); GO:0071949(molecular_function:FAD binding); GO:0009055(molecular_function:electron carrier activity)	K09842	AAO3	map00906(Carotenoid biosynthesis)	COG4630(F:Nucleotide transport and metabolism)	COG4630(xanthine dehydrogenase)	PF02738.18(Ald_Xan_dh_C2:Molybdopterin-binding domain of aldehyde dehydrogenase); PF00941.21(FAD_binding_5:FAD binding domain in molybdopterin dehydrogenase); PF01315.22(Ald_Xan_dh_C:Aldehyde oxidase and xanthine dehydrogenase, a/b hammerhead domain); PF01799.20(Fer2_2:[2Fe-2S] binding domain); PF03450.17(CO_deh_flav_C:CO dehydrogenase flavoprotein C-terminal domain); PF00111.27(Fer2:2Fe-2S iron-…	sp|Q7G9P4|ALDO3_ARATH(Abscisic-aldehyde oxidase OS=Arabidopsis thaliana OX=3702 GN=AAO3 PE=1 SV=1)
MSTRG.17849			563	0.37	0	1	0.7	0.44	1.32	0.2	0.34	1.07	0.94	0.59	0.51	1.86	0.57	1.39	1.04	0.34	0.92	0	0.67	2.77	0.72	0	0.19	0.37	1.54	1.22	0.6267	0.7533	0.5167	0.5967	1.2733	0.6333	1.16	0.4067	1.06	RQO95972.1(hypothetical protein POPTR_009G159501 [Populus trichocarpa])
MSTRG.17871			4407	2.42	1.76	2.58	2.31	2.08	1.61	2.44	1.57	2.33	1.83	2.6	1.64	1.85	1.9	1.95	2.38	2.06	2.57	2.07	2.47	2.05	2.49	1.84	2.98	1.7	2.7	1.52	2.2767	1.7333	1.84	2.54	1.9	2.61	1.9367	1.81	2.5867	XP_024464940.1(pentatricopeptide repeat-containing protein At5g62370-like isoform X1 [Populus trichocarpa] )					ENOG410Z7Z7(S:Function unknown)	ENOG410Z7Z7(Pentatricopeptide repeat-containing protein)	PF13041.6(PPR_2:PPR repeat family); PF12854.7(PPR_1:PPR repeat); PF01535.20(PPR:PPR repeat); PF13812.6(PPR_3:Pentatricopeptide repeat domain); PF17177.4(PPR_long:Pentacotripeptide-repeat region of PRORP)	sp|Q9LVA2|PP443_ARATH(Pentatricopeptide repeat-containing protein At5g62370 OS=Arabidopsis thaliana OX=3702 GN=At5g62370 PE=2 SV=1)
MSTRG.17888			776	0.88	0.7	1.17	0.31	0.51	3.69	1.31	0	0.84	0.66	0.8	0.1	3.51	1.01	1.5	0.42	1.31	0	0.41	0	0.46	0.53	0.38	0	0.65	0.45	0.48	0.7433	1.6833	0.1367	1.0933	2.0067	0.14	0.8067	0.4233	0.3267
MSTRG.17943			349	2.27	0.6	1.27	0	0	0	0.65	1.04	0.56	3.47	1.68	2.59	0.65	2.61	1.28	0	1.98	0	2.63	2.56	1.85	2.15	0.5	2.24	2.81	1.76	1.26	0.9433	1.3567	1.21	1.2	1.5133	1.6	2.2133	1.4633	1.3033	XP_024444496.1(uncharacterized protein LOC112324672 [Populus trichocarpa])					ENOG4111SPB(S:Function unknown); ENOG4111XVU(S:Function unknown)	ENOG4111SPB(transposon protein); ENOG4111XVU(transposon protein)	PF05699.14(Dimer_Tnp_hAT:hAT family C-terminal dimerisation region)
MSTRG.1795			950	0.41	0.26	0.09	0.85	0.09	0.17	0	0.46	0.39	0.25	0	1.44	0.72	0.42	1.54	0.32	0.68	0.08	0.57	0.84	0.43	0.08	0.85	0.5	0.24	0.26	2.42	0.2967	0.2267	0.9167	0.03	0.8933	0.5533	0.45	1.28	0.14	XP_024462990.1(uncharacterized protein LOC112328469 [Populus trichocarpa])	GO:0000943(cellular_component:retrotransposon nucleocapsid); GO:0016021(cellular_component:integral component of membrane)				COG2801(G:Carbohydrate transport and metabolism); ENOG410ZK3M(S:Function unknown)	COG2801(beta-glucosidase); ENOG410ZK3M(-)		sp|Q9ZT94|POLR2_ARATH(Retrovirus-related Pol polyprotein from transposon RE2 OS=Arabidopsis thaliana OX=3702 GN=RE2 PE=4 SV=1)
MSTRG.17950			275	0	0	0	2.41	3.36	0	1.52	0	6.35	0	1.42	1.18	1.52	5.56	4.56	1.14	3.64	1.22	1.21	2.74	1.45	1.21	1.15	2.52	1.28	1.33	4.34	3.2367	0	1.1967	0.98	3.88	2.1333	2.1233	2.2333	1.2533	PSS08065.1(Integrase [Actinidia chinensis var. chinensis])	GO:0016779(molecular_function:nucleotidyltransferase activity); GO:0005634(cellular_component:nucleus); GO:0004523(molecular_function:RNA-DNA hybrid ribonuclease activity); GO:0015074(biological_process:DNA integration); GO:0008270(molecular_function:zinc ion binding); GO:0003676(molecular_function:nucleic acid binding)
MSTRG.17996			254	0	0	2.12	0	0	0	0	0	0	0	0	0	2.13	1.93	0	1.57	3.41	0	1.69	0	0	5.02	0	1.74	5.34	0	2.02	0	0	0	0.7067	1.3533	1.1033	2.9167	1.2367	1.6733	RQO96281.1(hypothetical protein POPTR_010G052600 [Populus trichocarpa])	GO:0009651(biological_process:response to salt stress); GO:0032588(cellular_component:trans-Golgi network membrane); GO:0048364(biological_process:root development); GO:0007034(biological_process:vacuolar transport); GO:0010031(biological_process:circumnutation)				ENOG410Y3U1(S:Function unknown)	ENOG410Y3U1(-)
MSTRG.18002			471	0.53	0.56	0.87	0.25	0	1.86	1.76	0.73	0.77	1.6	2.54	1.21	8.32	6.88	5.74	0.49	8.01	4.67	0.49	0.31	6.22	5.08	0.92	1.06	7.33	8.21	1.16	0.4333	1.34	0.73	1.7233	6.98	0.62	7.1867	0.8567	5.9867	RQO96074.1(hypothetical protein POPTR_010G007401 [Populus trichocarpa])
MSTRG.18005			309	0	0	0	0	0	0.82	0	0	0	0	0	0.77	0	0.9	0	1.5	0	0	0	2.76	0.92	0.79	0.74	0	1.66	0	0	0	0.2733	0.2567	0	0.3	1.42	0.86	0.2467	0.2633
MSTRG.18006			275	3.85	0	0	0	0	1.24	0	0	1.27	1.28	0	0	1.52	0	3.04	0	1.21	0	0	0	13.02	1.21	0	0	3.84	0	0	1.7067	0.84	0	0	1.52	0	6.0233	0	0.4033	PNT14085.1(hypothetical protein POPTR_010G009700 [Populus trichocarpa] )	GO:0016021(cellular_component:integral component of membrane)				COG4886(S:Function unknown); COG0464(S:Function unknown)	COG4886(leucine Rich Repeat); COG0464(leucine Rich Repeat)
MSTRG.18032			577	1.33	3.94	1.06	4.58	1.47	4.6	0.68	2.58	1.63	5.98	1.36	2.61	13.3	11.38	18.89	2.36	14.07	0.96	6.5	1.86	13.62	2.02	6.71	1.34	13.29	1.82	2.69	1.4767	4.84	3.2567	1.0333	14.5233	1.8533	13.66	5.3	1.6	TKR66554.1(hypothetical protein D5086_0000310300 [Populus alba])	GO:0003924(molecular_function:GTPase activity); GO:0005525(molecular_function:GTP binding)	K03234	EEF2		COG0138(F:Nucleotide transport and metabolism); COG0144(J:Translation, ribosomal structure and biogenesis); COG0480(J:Translation, ribosomal structure and biogenesis)	COG0138(bifunctional purine biosynthesis protein PURH); COG0144(nOP2 Sun); COG0480(Catalyzes the GTP-dependent ribosomal translocation step during translation elongation. During this step, the ribosome changes from the pre-translocational (PRE) to the post- translocational (POST) state as the newly formed A-site-bound peptidyl-tRNA and P-site-bound deacylated tRNA move to the P and E sites, respe…		sp|O23755|EF2_BETVU(Elongation factor 2 OS=Beta vulgaris OX=161934 PE=2 SV=1)
MSTRG.18056			286	2.21	0	0	0	1.43	1.07	1.3	0	3.28	0	4.87	0	1.3	4.77	3.89	1.96	1.04	2.1	4.15	0	2.47	0	1.97	1.08	1.1	1.14	0	2.3067	0.3567	0	2.0567	3.32	1.0133	1.5367	2.04	1.08	XP_022861750.1(serine/threonine-protein phosphatase BSL3-like [Olea europaea var. sylvestris])	GO:0005737(cellular_component:cytoplasm); GO:0009742(biological_process:brassinosteroid mediated signaling pathway); GO:0005829(cellular_component:cytosol); GO:0004722(molecular_function:protein serine/threonine phosphatase activity); GO:0004721(molecular_function:phosphoprotein phosphatase activity); GO:0005886(cellular_component:plasma membrane); GO:0046872(molecular_function:metal ion binding)…				COG0639(S:Function unknown)	COG0639(-)		sp|Q9SJF0|BSL2_ARATH(Serine/threonine-protein phosphatase BSL2 OS=Arabidopsis thaliana OX=3702 GN=BSL2 PE=1 SV=2)
MSTRG.18061			231	0	2.94	0	0	0	0	0	0	0	0	2.98	0	0	0	0	2.39	0	2.55	0	2.77	3.2	0	0	0	0	0	0	0	0.98	0	0.9933	0	1.72	1.0667	0	0.85
MSTRG.18073			203	30.39	25.39	13.08	9.78	13.88	50.6	19.06	55.03	21.03	54.31	21.83	54.38	81.36	52.14	34.12	24.68	55.41	17.11	25.66	50.43	37.68	48.75	42.92	28.98	31.56	29.53	22.7	21.7667	43.4333	39.73	17.99	55.8733	34.6967	41.55	30.4267	31.7967
MSTRG.18074			301	5.18	1.96	2.04	6.07	1.15	7.84	1.78	4.55	3.6	2.83	1.13	5.02	11.46	11.02	3.29	4.83	12.88	0	9.41	6.52	2.2	3.46	4.52	6.21	12.36	4.48	0	3.31	4.21	5.2133	1.65	8.59	5.8533	9.1467	4.6433	2.6467	XP_024455309.1(LOW QUALITY PROTEIN: uncharacterized protein LOC112327266 [Populus trichocarpa])	GO:0015074(biological_process:DNA integration); GO:0004190(molecular_function:aspartic-type endopeptidase activity); GO:0008270(molecular_function:zinc ion binding); GO:0003676(molecular_function:nucleic acid binding)						PF08284.11(RVP_2:Retroviral aspartyl protease); PF09668.10(Asp_protease:Aspartyl protease)
MSTRG.18083			372	0	0	0	0	0	0	0	0	0	0	0	0	0	0	0	0	0	0	0	0	0	0	0	0	0	0	0	0	0	0	0	0	0	0	0	0	XP_024465788.1(cyclin-dependent kinase G-2 [Populus trichocarpa])	GO:0005524(molecular_function:ATP binding); GO:0004672(molecular_function:protein kinase activity)	K08818	CDC2L		ENOG410XQ50(S:Function unknown)	ENOG410XQ50(Whole genome shotgun sequence of line PN40024, scaffold_38.assembly12x (Fragment))	PF00069.25(Pkinase:Protein kinase domain); PF07714.17(Pkinase_Tyr:Protein tyrosine kinase)	sp|A2XUW1|CDKG2_ORYSI(Cyclin-dependent kinase G-2 OS=Oryza sativa subsp. indica OX=39946 GN=CDKG-2 PE=3 SV=1)
MSTRG.18122			871	1.94	2.97	3.57	2.53	1.5	3.88	3.82	2.84	1.68	3.17	1.84	3.06	3.06	2.82	3.39	2.81	1.87	2.77	2.67	2.95	3.53	2.89	2.23	4.79	4.96	3.75	3.04	1.7067	3.34	2.81	3.0767	3.09	3.5167	3.4533	2.6467	3.1367	PNT14354.1(hypothetical protein POPTR_010G026700, partial [Populus trichocarpa] )	GO:0016021(cellular_component:integral component of membrane)				ENOG410YXN0(S:Function unknown)	ENOG410YXN0(-)
MSTRG.18125			1239	0.32	0.22	0.36	11.59	0.07	0.41	0.24	11.87	0.06	0.45	0	12.04	0.69	0.3	0.59	0.17	1.03	0.12	7.69	0	1.04	0.06	10.03	0.38	0	0.06	12.62	0.15	0.36	11.8333	0.2	0.5267	0.1833	0.69	10.1133	0.08	KYP44533.1(Retrovirus-related Pol polyprotein from transposon TNT 1-94 [Cajanus cajan])	GO:0004356(molecular_function:glutamate-ammonia ligase activity); GO:0000943(cellular_component:retrotransposon nucleocapsid); GO:0015074(biological_process:DNA integration); GO:0008270(molecular_function:zinc ion binding); GO:0003676(molecular_function:nucleic acid binding); GO:0003964(molecular_function:RNA-directed DNA polymerase activity)				ENOG410ZXEB(S:Function unknown); ENOG410XS4D(S:Function unknown); COG2801(L:Replication, recombination and repair)	ENOG410ZXEB(Integrase core domain); ENOG410XS4D(Retrotransposon protein); COG2801(Retrotransposon protein)	PF00665.26(rve:Integrase core domain); PF13976.6(gag_pre-integrs:GAG-pre-integrase domain)	sp|P10978|POLX_TOBAC(Retrovirus-related Pol polyprotein from transposon TNT 1-94 OS=Nicotiana tabacum OX=4097 PE=2 SV=1)
MSTRG.18147			759	0.34	0.36	0.85	0.64	0.53	0.23	0.74	0.42	0.86	1.03	0.36	0.1	0.63	0.69	0.6	0.97	0.62	0.23	0.42	0.14	0.24	0.22	0.1	0.92	0.79	0.71	0.5	0.5767	0.54	0.3867	0.65	0.64	0.6767	0.55	0.34	0.3867
MSTRG.18156			214	0	0	0	0	0	0	0	0	0	0	0	0	0	0	0	3.46	0	0	0	3.92	0	0	7.26	3.92	0	16.5	0	0	0	0	0	0	3.7667	0	2.42	5.5
MSTRG.18165			472	1.06	0.84	1.15	0.99	0	0.53	0.88	0.97	0.25	0.8	0.56	1.21	3.55	2.74	2.57	0.24	1.21	2.58	0.49	2.18	0.84	1.26	0.91	1.84	0.78	1.63	0.87	0.4367	0.7233	1.0567	0.8633	2.9533	1.42	0.9433	0.7567	1.8233
MSTRG.18166			1042	9.58	7.61	6.25	9.14	7.96	6.72	8.47	7.58	4.66	9.9	6.42	4.7	21.66	22.99	20.21	4.05	6.42	4.33	4.42	10.63	9.48	12.55	6.64	3.99	9.89	3.32	3.39	7.4	8.0767	7.14	7.0467	21.62	6.2233	8.5967	4.8167	6.7333	PNS23878.1(hypothetical protein POPTR_T031200 [Populus trichocarpa])	GO:0016021(cellular_component:integral component of membrane)
MSTRG.1817			915	0.52	0.09	0	0	0.53	0	0	0	2.98	0	0	0	0.49	0	0	0.15	0	0	0.08	0.49	0.64	0	0	0	0	0	0	1.3433	0.03	0	0	0.1633	0.2133	0.2133	0.0267	0	XP_024466960.1(cyanogenic beta-glucosidase isoform X1 [Populus trichocarpa] )	GO:0005975(biological_process:carbohydrate metabolic process); GO:0004553(molecular_function:hydrolase activity, hydrolyzing O-glycosyl compounds)	K01188	E3.2.1.21	map00460(Cyanoamino acid metabolism); map00500(Starch and sucrose metabolism); map00940(Phenylpropanoid biosynthesis)	COG2723(G:Carbohydrate transport and metabolism)	COG2723(beta-glucosidase)	PF00232.18(Glyco_hydro_1:Glycosyl hydrolase family 1)	sp|Q7XKV2|BGL13_ORYSJ(Beta-glucosidase 13 OS=Oryza sativa subsp. japonica OX=39947 GN=BGLU13 PE=2 SV=2)
MSTRG.18172			283	0	1.23	1.34	0	0	0	0	0	1.14	0	0	0	4.07	1.24	0	0	0	1.09	0	0	2.58	0	0	0	1.14	0	0	0.38	0.41	0	0.4467	1.77	0	1.24	0	0.3633	PNS90486.1(hypothetical protein POPTR_019G046800, partial [Populus trichocarpa])	GO:0009536(cellular_component:plastid); GO:0005840(cellular_component:ribosome); GO:0019843(molecular_function:rRNA binding); GO:0003735(molecular_function:structural constituent of ribosome); GO:0006351(biological_process:transcription, DNA-templated); GO:0003677(molecular_function:DNA binding); GO:0003899(molecular_function:DNA-directed RNA polymerase activity); GO:0046983(molecular_function:pr…	K02948	RP-S11, MRPS11, rpsK	map03010(Ribosome)	COG0100(T:Signal transduction mechanisms)	COG0100(dual specificity phosphatase)	PF00411.19(Ribosomal_S11:Ribosomal protein S11)	sp|Q4VZK2|RR11_CUCSA(30S ribosomal protein S11, chloroplastic OS=Cucumis sativus OX=3659 GN=rps11 PE=3 SV=1)
MSTRG.18173			1568	2.11	6.61	3.3	4.92	3.68	7.41	3.29	6.25	3.77	6.7	2.41	4.38	4.78	5.58	5.68	2.63	3.18	2.21	2.44	3.64	4.49	3.72	6.14	3.25	4.39	3.63	3.19	3.1867	6.9067	5.1833	3	5.3467	3.1733	4.02	3.9233	3.1867	XP_017609674.1(PREDICTED: uncharacterized protein LOC108455646 [Gossypium arboreum])					ENOG410Y1GU(S:Function unknown)	ENOG410Y1GU(-)
MSTRG.18174			442	3.06	0.32	0.67	0.29	3.69	1.82	0.68	0.56	2.37	1.23	2.29	0.28	4.13	3.18	1.67	2.25	1.68	0.6	0.85	2.15	0.33	0.58	0	3.65	1.51	0.63	0.67	3.04	1.1233	0.3767	1.2133	2.9933	2.6833	1.1733	0.5067	0.6033	ABG37658.1(integrase [Populus trichocarpa])	GO:0015074(biological_process:DNA integration); GO:0016779(molecular_function:nucleotidyltransferase activity); GO:0004523(molecular_function:RNA-DNA hybrid ribonuclease activity); GO:0003676(molecular_function:nucleic acid binding)						PF17919.1(RT_RNaseH_2:RNase H-like domain found in reverse transcriptase); PF17917.1(RT_RNaseH:RNase H-like domain found in reverse transcriptase)	sp|P04323|POL3_DROME(Retrovirus-related Pol polyprotein from transposon 17.6 OS=Drosophila melanogaster OX=7227 GN=pol PE=4 SV=1)
MSTRG.18198			232	2.65	2.88	0	0	3.58	5.06	0	0	2.62	0	0	0	0	0	0	4.68	0	0	0	0	15.68	0	0	5.26	8.05	0	0	2.95	2.6467	0	0	0	3.3133	7.91	0	0	ABG37638.1(transposase [Populus trichocarpa])	GO:0008270(molecular_function:zinc ion binding); GO:0003676(molecular_function:nucleic acid binding)
MSTRG.18212			524	6.18	5.32	4.37	6.15	5.54	7.69	6.41	4.17	7.78	5.62	6.01	4.58	4.71	5.76	5.01	5.99	6.91	8.41	6.92	7.5	5.17	6.12	2.18	5.65	5.29	8.26	3.35	6.5	6.21	4.9667	5.5967	5.16	6.38	5.79	4.15	7.5967	TKR66208.1(hypothetical protein D5086_0000312850 [Populus alba])					ENOG411065M(S:Function unknown)	ENOG411065M(Protein of unknown function (DUF2930))		sp|Q6NQK9|CCB4_ARATH(Protein COFACTOR ASSEMBLY OF COMPLEX C SUBUNIT B CCB4, chloroplastic OS=Arabidopsis thaliana OX=3702 GN=CCB4 PE=1 SV=1)
MSTRG.18219			386	88.02	58.08	68.59	69.65	67	84.97	77.8	64.64	75.48	86.36	75.18	74.74	70.43	91.96	72.56	76.35	76.99	84.23	91.69	76.79	70.69	71.3	98.48	116.91	90.66	59.98	58.66	76.8333	76.47	69.6767	73.8567	78.3167	90.0167	79.4467	82.9433	71.8367
MSTRG.18220			600	15.07	13.37	12.93	13.28	13.39	17.54	17.44	17.79	14.75	19.63	17.66	14.36	13.87	20.3	18.19	17.45	15.16	18.3	17.07	21.7	18.03	16.15	18.46	23.66	17.83	20.71	15.28	14.4033	16.8467	15.1433	16.01	17.4533	20.9367	17.0067	16.9367	18.3867
MSTRG.18248			538	32.79	69.44	490.51	354.44	41.04	46.61	602.27	307.91	36.59	81.81	367.7	493.15	78.74	96.26	69.3	27.42	50.97	455.83	351.32	46.22	133.41	540.46	675.47	44.31	48.02	591.48	573.21	36.8067	65.9533	385.167	486.827	81.4333	39.3167	77.4667	533.333	529.257	PNT14674.1(hypothetical protein POPTR_010G043400 [Populus trichocarpa])
MSTRG.18284			257	0	0	0	0	0	0	0	0	0	0	0	0	0	0	0	0	0	0	0	0	0	0	0	0	0	0	0	0	0	0	0	0	0	0	0	0	PNT14751.1(hypothetical protein POPTR_010G047300 [Populus trichocarpa])	GO:0004519(molecular_function:endonuclease activity); GO:0006364(biological_process:rRNA processing); GO:0090730(deleted:old GO)	K16912	LAS1		ENOG411230Q(S:Function unknown)	ENOG411230Q(LAS1-like (S. cerevisiae))
MSTRG.183			243	10.75	4.65	28.67	4.07	8.65	4.12	7.83	5.87	8.51	13.76	7.12	11.88	7.82	14.09	18.35	9.48	10.43	8.11	4.13	0	15.03	14.22	3.91	14.85	8.66	2.24	12.31	9.3033	7.51	7.2733	14.54	13.42	8.11	11.3733	6.7833	8.19
MSTRG.18340			824	5.91	8.8	2.47	3.4	5.59	7.88	1.85	5.77	8.32	10.31	4.51	5.62	17.37	11.96	16.71	11.34	15.73	4.69	8.83	14.74	15.08	5.48	9.5	9.78	20.97	2.5	11.85	6.6067	8.9967	4.93	2.9433	15.3467	11.9533	17.26	10.06	4.2233	TKS12846.1(vinorine synthase-like, partial [Populus alba])	GO:0016747(molecular_function:transferase activity, transferring acyl groups other than amino-acyl groups)				ENOG41113FV(S:Function unknown)	ENOG41113FV(Transferase family)	PF02458.15(Transferase:Transferase family)	sp|A0A2P1GIW7|SAT_CATRO(Stemmadenine O-acetyltransferase OS=Catharanthus roseus OX=4058 GN=SAT PE=1 SV=1)
MSTRG.18349			205	19.28	15.7	0	14.65	0	0	6.14	15.98	0	5.41	5.25	8.55	12.01	15.7	0	21.44	4.84	0	9.52	9.6	23.83	9.26	0	4.88	16.48	0	11.88	6.4267	7.0367	13.06	3.7967	9.2367	11.9733	15.05	7.1333	3.0867	PNT11715.1(hypothetical protein POPTR_011G040600 [Populus trichocarpa])
MSTRG.18372			869	4.55	4.48	2.68	3.24	5.92	5.6	6.45	4.4	4.87	2.72	3.78	3.76	5.63	4.35	3.01	7.07	7.42	7.22	5.34	4.45	7.28	5.35	3.84	5.57	5.89	5.5	4.06	5.1133	4.2667	3.8	4.3033	4.33	5.6967	6.8633	4.4133	6.0233	XP_024465263.1(uncharacterized protein LOC112328791 [Populus trichocarpa])	GO:0015074(biological_process:DNA integration); GO:0008270(molecular_function:zinc ion binding); GO:0003676(molecular_function:nucleic acid binding)						PF03732.17(Retrotrans_gag:Retrotransposon gag protein)
MSTRG.18404			351	16.21	9.78	15.6	16.92	9.05	10.47	12.67	10.65	24.05	13.06	15.17	12.16	21.3	19.28	15.09	13.63	10.8	22.84	15.53	19.51	23.62	14.11	15.77	21.68	15.32	19.56	17.92	16.4367	11.1033	13.2433	14.48	18.5567	18.2733	16.58	16.4067	18.8367	XP_024455896.1(zinc finger BED domain-containing protein RICESLEEPER 2 [Populus trichocarpa])					ENOG410ZT99(S:Function unknown); ENOG4111T8J(S:Function unknown)	ENOG410ZT99(Pfam:hATC); ENOG4111T8J(transposon protein)	PF05699.14(Dimer_Tnp_hAT:hAT family C-terminal dimerisation region)	sp|B9FJG3|RSLE1_ORYSJ(Zinc finger BED domain-containing protein RICESLEEPER 1 OS=Oryza sativa subsp. japonica OX=39947 GN=Os05g0239150 PE=3 SV=1)
MSTRG.18409			405	1.51	0	0.41	0	0.46	0	0.84	0	2.2	0.38	0.41	0	0	0	0	1.38	0	0.73	0	0.44	0	1.79	0	0.75	0	1.94	0	1.39	0.1267	0	0.5533	0	0.8567	0	0	1.4867	TKS12787.1(hypothetical protein D5086_0000060140, partial [Populus alba])	GO:0016021(cellular_component:integral component of membrane); GO:0051015(molecular_function:actin filament binding); GO:0003779(molecular_function:actin binding); GO:0016459(cellular_component:myosin complex); GO:0003774(molecular_function:motor activity); GO:0005524(molecular_function:ATP binding)	K10357	MYO5		COG5022(Z:Cytoskeleton)	COG5022(myosin heavy chain)	PF02736.19(Myosin_N:Myosin N-terminal SH3-like domain)	sp|F4IUG9|MYO13_ARATH(Myosin-13 OS=Arabidopsis thaliana OX=3702 GN=XI-G PE=3 SV=1)
MSTRG.18443			575	1.97	0.19	0	1.01	1.06	0.18	2.55	0.66	1.03	0.36	1.13	1.48	0.4	2.02	0	2.18	0.16	0.71	1.49	2.37	0.57	1.73	1.54	1.08	0.35	1.48	0.39	1.3533	0.2433	1.05	1.2267	0.8067	1.8767	0.36	1.14	1.3067	PNT15100.1(hypothetical protein POPTR_010G066300 [Populus trichocarpa])
MSTRG.1847			321	0	0	0	0	0	0	0	0	0	0	0	0.68	0	0	0	0	0	0	0	0	0	0	1.3	0	0	0	0	0	0	0.2267	0	0	0	0	0.4333	0	PNT56156.1(hypothetical protein POPTR_001G230400, partial [Populus trichocarpa])	GO:0046983(molecular_function:protein dimerization activity)
MSTRG.18486			266	1.56	5.72	1.73	5.19	0	7.92	0	2.66	2.85	1.53	2.3	3.77	10.38	1.89	3.49	3.72	2.78	0	1.39	2.86	5.3	0	0	7.19	4.38	1.06	1.32	1.47	5.0567	3.8733	1.3433	5.2533	4.59	4.1533	0.9033	0.3533	RVW30432.1(Retrovirus-related Pol polyprotein from transposon TNT 1-94 [Vitis vinifera])	GO:0000943(cellular_component:retrotransposon nucleocapsid); GO:0016021(cellular_component:integral component of membrane); GO:0015074(biological_process:DNA integration); GO:0008270(molecular_function:zinc ion binding); GO:0003676(molecular_function:nucleic acid binding); GO:0004970(molecular_function:ionotropic glutamate receptor activity)				COG2801(L:Replication, recombination and repair); ENOG410Y4C5(L:Replication, recombination and repair); ENOG410ZJWX(S:Function unknown); ENOG410ZPTD(S:Function unknown); ENOG410XS4D(S:Function unknown)	COG2801(Retrotransposon protein); ENOG410Y4C5(Retrotransposon protein); ENOG410ZJWX(-); ENOG410ZPTD(Zinc knuckle); ENOG410XS4D(Retrotransposon protein)	PF00665.26(rve:Integrase core domain); PF13683.6(rve_3:Integrase core domain)	sp|P10978|POLX_TOBAC(Retrovirus-related Pol polyprotein from transposon TNT 1-94 OS=Nicotiana tabacum OX=4097 PE=2 SV=1)
MSTRG.18487			257	0	1.82	0	0	0	0	3.25	0	0	2.32	1.88	0	0	1.29	0	0	0	0	0	0	2.15	0	0	0	0	0	0	0	1.38	0	1.71	0.43	0	0.7167	0	0	XP_011005534.1(PREDICTED: LOW QUALITY PROTEIN: uncharacterized protein LOC105111782 [Populus euphratica])	GO:0000943(cellular_component:retrotransposon nucleocapsid); GO:0016021(cellular_component:integral component of membrane); GO:0015074(biological_process:DNA integration); GO:0008270(molecular_function:zinc ion binding); GO:0003676(molecular_function:nucleic acid binding); GO:0004970(molecular_function:ionotropic glutamate receptor activity)	K00430;K05658	E1.11.1.7;ABCB1, CD243	map00940(Phenylpropanoid biosynthesis); map02010(ABC transporters); map05226(Gastric cancer)	COG1132(L:Replication, recombination and repair); COG0515(L:Replication, recombination and repair); ENOG4111WQF(S:Function unknown); COG2801(L:Replication, recombination and repair); ENOG410XS4D(S:Function unknown)	COG1132(Retrotransposon protein); COG0515(Retrotransposon protein); ENOG4111WQF(-); COG2801(Retrotransposon protein); ENOG410XS4D(Retrotransposon protein)		sp|P10978|POLX_TOBAC(Retrovirus-related Pol polyprotein from transposon TNT 1-94 OS=Nicotiana tabacum OX=4097 PE=2 SV=1)
MSTRG.18546			766	0	0	0	1.75	0	0	0	2.13	0	0	0	2.08	0	0	0	0	0	0	1.69	0	0	0	3.55	0	0	0.12	1.56	0	0	1.9867	0	0	0	0	2.2667	0.04	TKS03734.1(hypothetical protein D5086_0000150370 [Populus alba])	GO:0006633(biological_process:fatty acid biosynthetic process); GO:0016021(cellular_component:integral component of membrane); GO:0016020(cellular_component:membrane); GO:0016747(molecular_function:transferase activity, transferring acyl groups other than amino-acyl groups)	K15397	KCS	map00062(Fatty acid elongation)	COG3424(Q:Secondary metabolites biosynthesis, transport and catabolism); ENOG410Y5VH(I:Lipid transport and metabolism)	COG3424(synthase); ENOG410Y5VH(3-ketoacyl-coa synthase)	PF08392.12(FAE1_CUT1_RppA:FAE1/Type III polyketide synthase-like protein)	sp|Q5XEP9|KCS2_ARATH(3-ketoacyl-CoA synthase 2 OS=Arabidopsis thaliana OX=3702 GN=KCS2 PE=2 SV=2)
MSTRG.18576			274	0	0	0	49.68	0	0	0	36.36	0	2.92	0	44.07	0	0	0	0	0	0	52.11	0	0	0	53.77	0	0	5.4	50.44	0	0.9733	43.37	0	0	0	0	52.1067	1.8	PNT15409.1(hypothetical protein POPTR_010G082800, partial [Populus trichocarpa])	GO:0016021(cellular_component:integral component of membrane)
MSTRG.18600			354	14.72	15.03	9.12	8.63	13.57	36.02	18.53	12.43	13.32	53.68	14.19	10.45	24.94	38.6	37.36	18.72	18.04	16.78	9.08	27.68	23.01	26.76	17.61	21.98	53.25	17.95	5.42	13.87	34.91	10.5033	13.9467	33.6333	22.7933	31.4333	10.7033	20.4967
MSTRG.18643			427	0.99	0.35	0.73	0	0.8	0	1.48	0.3	0	0	0.71	0.61	0	0	0.36	0.3	0	0	0.31	0	0	0.32	0	0	0	0.68	0.36	0.5967	0.1167	0.3033	0.9733	0.12	0.1	0	0.2233	0.3333	PNT15547.1(hypothetical protein POPTR_010G091700 [Populus trichocarpa])
MSTRG.18672			430	0.33	0.69	0.36	0	1.97	0.33	1.45	1.2	0.63	1.32	1.75	0.3	1.1	1.02	1.07	2.1	0.3	1.59	0.3	1.9	1.05	0.93	0.56	0.97	0.64	1.68	0	0.9767	0.78	0.5	1.1867	1.0633	1.6567	0.6633	0.2867	1.4	TKR91180.1(hypothetical protein D5086_0000226910 [Populus alba])	GO:0005634(cellular_component:nucleus); GO:0005694(cellular_component:chromosome); GO:0051276(biological_process:chromosome organization); GO:0005524(molecular_function:ATP binding)	K06674	SMC2		COG1196(D:Cell cycle control, cell division, chromosome partitioning)	COG1196(Required for chromosome condensation and partitioning (By similarity))		sp|Q9C5Y4|SMC21_ARATH(Structural maintenance of chromosomes protein 2-1 OS=Arabidopsis thaliana OX=3702 GN=SMC2-1 PE=2 SV=2)
MSTRG.18686			222	0	0	0	0	0	0	0	0	0	0	0	0	0	0	0	0	0	0	0	0	0	0	0	0	0	0	0	0	0	0	0	0	0	0	0	0
MSTRG.18687			312	0	0	0	0	0	0	0	0	0	0	0	0	0.94	0.87	0	0	0	0	0	1.79	0	0	0	0	0	0	0	0	0	0	0	0.6033	0.5967	0	0	0	XP_024462977.1(WAT1-related protein At3g28050 [Populus trichocarpa] )	GO:0022857(molecular_function:transmembrane transporter activity); GO:0016021(cellular_component:integral component of membrane); GO:0005886(cellular_component:plasma membrane)				ENOG4111991(S:Function unknown)	ENOG4111991(Auxin-induced protein)
MSTRG.18693			397	0	0	0.44	0.37	0	0.4	0	0	0	0	0	1.09	1.8	0.42	0.44	0.73	0	1.15	0	0	0.43	0.38	0.35	0.39	0	0.41	0	0	0.1333	0.4867	0.1467	0.8867	0.3733	0.1433	0.1167	0.6467	KJB31811.1(hypothetical protein B456_005G209300 [Gossypium raimondii])	GO:0019901(molecular_function:protein kinase binding); GO:0016021(cellular_component:integral component of membrane); GO:0007031(biological_process:peroxisome organization); GO:0000079(biological_process:regulation of cyclin-dependent protein serine/threonine kinase activity)				ENOG410XXC3(S:Function unknown)	ENOG410XXC3(peroxisome biogenesis protein 22-like)		sp|Q9LSX7|PEX22_ARATH(Peroxisome biogenesis protein 22 OS=Arabidopsis thaliana OX=3702 GN=PEX22 PE=1 SV=1)
MSTRG.18721			907	20.12	6.82	16.13	6.18	12.65	5.28	18.37	6.55	11.37	4.63	13.74	10.16	16.63	15.02	10.29	10.75	8.02	16.34	12.07	16.54	5.9	20.14	7.55	24.1	13.77	28.12	15.08	14.7133	5.5767	7.63	16.08	13.98	17.13	9.23	11.5667	21.5333	ABK94949.1(unknown [Populus trichocarpa])
MSTRG.18743			257	0	0	0	11.12	0	0	0	9.21	0	0	0	15.62	0	0	0	0	0	0	16.07	0	1.94	0	9.13	0	0	0	7.67	0	0	11.9833	0	0	0	0.6467	10.9567	0
MSTRG.18808			327	0.7	0	0	0	0	0	0	0	0.68	0	0	0	0	0	0	0.62	0	0.67	0	0	0	0	0	1.36	0	0.72	0	0.46	0	0	0	0	0.66	0	0	0.4633
MSTRG.1881			716	2.97	5.03	2.39	1.98	5.06	5.68	1.89	2.53	3.2	5.87	1.17	1.48	4.8	5.83	5.35	3.63	5	3.69	2.53	3.47	6.44	3.01	2.35	3.89	4.79	3.08	1.9	3.7433	5.5267	1.9967	1.8167	5.3267	3.6633	5.41	2.26	3.26	XP_006379008.1(60S ribosomal protein L23a [Populus trichocarpa] )	GO:0003735(molecular_function:structural constituent of ribosome); GO:0005840(cellular_component:ribosome); GO:0022625(cellular_component:cytosolic large ribosomal subunit); GO:0006412(biological_process:translation); GO:0000027(biological_process:ribosomal large subunit assembly)	K02893	RP-L23Ae, RPL23A	map03010(Ribosome)	COG0089(J:Translation, ribosomal structure and biogenesis)	COG0089(One of the early assembly proteins it binds 23S rRNA. One of the proteins that surrounds the polypeptide exit tunnel on the outside of the ribosome. Forms the main docking site for trigger factor binding to the ribosome (By similarity))		sp|Q9AT35|RL23A_DAUCA(60S ribosomal protein L23a OS=Daucus carota OX=4039 GN=RPL23A PE=2 SV=1)
MSTRG.18858			376	0.46	0	1.53	0	0.57	0.46	1.03	0	0.45	0.47	3.47	0	0	0	0	0	0.84	1.33	0	0.52	0	0	0	0.45	0	1.89	0	0.4933	0.31	0	2.01	0	0.3233	0.28	0	1.0733	TKR84887.1(hypothetical protein D5086_0000252400 [Populus alba])	GO:0031418(molecular_function:L-ascorbic acid binding); GO:0005506(molecular_function:iron ion binding); GO:0016705(molecular_function:oxidoreductase activity, acting on paired donors, with incorporation or reduction of molecular oxygen); GO:0008475(molecular_function:procollagen-lysine 5-dioxygenase activity)				ENOG410Y4QU(O:Posttranslational modification, protein turnover, chaperones)	ENOG410Y4QU(Procollagen-lysine 2-oxoglutarate 5-dioxygenase)		sp|Q3ED68|Y1295_ARATH(Uncharacterized PKHD-type hydroxylase At1g22950 OS=Arabidopsis thaliana OX=3702 GN=At1g22950 PE=2 SV=2)
MSTRG.18862			641	0.15	0	0.16	6.12	1.04	0.15	0.97	6.58	0.71	0	0.47	11.28	0.16	0.61	0.16	0.14	0.81	0.44	6.58	0.36	0	0.86	12.13	1.5	0.29	1.07	7.46	0.6333	0.05	7.9933	0.5333	0.31	0.6667	0.3667	8.7233	0.79	PNT16048.1(hypothetical protein POPTR_010G118400 [Populus trichocarpa])
MSTRG.18952			337	0	0	0	0.59	0.79	0.62	0.72	0.58	2.48	0.64	0.69	4.04	1.45	0	0	0	1.17	1.21	2.93	1.41	0	0	1.11	1.24	0	0.65	0.7	1.09	0.42	1.7367	0.47	0.4833	0.8833	0.39	1.58	0.62	TKR84959.1(hypothetical protein D5086_0000253120 [Populus alba])	GO:0016787(molecular_function:hydrolase activity)				COG2220(S:Function unknown)	COG2220(Hydrolase)
MSTRG.18954			422	0	0	0	0.32	0.83	0.68	0.38	0	1.98	0.69	1.1	0.93	0	0	0.37	0.31	0	0.66	0.32	0	0	0.65	0.59	0.68	0.34	0	0	0.9367	0.4567	0.4167	0.4933	0.1233	0.33	0.1133	0.3033	0.4367	KDO70088.1(hypothetical protein CISIN_1g017786mg [Citrus sinensis])	GO:0004177(molecular_function:aminopeptidase activity); GO:0046872(molecular_function:metal ion binding); GO:0008235(molecular_function:metalloexopeptidase activity); GO:0070084(biological_process:protein initiator methionine removal); GO:0070006(molecular_function:metalloaminopeptidase activity)	K01265	map		COG0024(K:Transcription)	COG0024(Myb family transcription factor)		sp|Q9FV52|MAP1B_ARATH(Methionine aminopeptidase 1B, chloroplastic OS=Arabidopsis thaliana OX=3702 GN=MAP1B PE=2 SV=2)
MSTRG.18975			513	0	0	0	0.62	0.26	0	0	0	0	0.67	0.47	0.81	0.74	0	0.48	0.21	0	0.22	0.21	0	0.24	0.21	0	0	0.44	0	0	0.0867	0.2233	0.4767	0.1567	0.4067	0.07	0.2267	0.07	0.1433
MSTRG.19007			404	1.14	0	0	0	0.93	0.38	0	0	1.11	0	0.41	0	0.86	1.99	0.42	0.35	0.35	0	0	0.88	0.41	0	0	0.75	1.5	0	0	1.06	0.1267	0	0.1367	1.09	0.66	0.7533	0	0
MSTRG.19050			290	1.05	1.12	3.64	0.98	5.43	2.04	3.69	1.91	6.22	0	1.15	3.86	1.23	3.39	0	0	1.97	2.99	3.94	4.55	0	0.99	0	0	1.04	2.17	3.53	4.2333	1.0533	2.25	2.8267	1.54	1.5167	1.0033	2.49	2.05
MSTRG.1906			333	2.63	4.18	2.21	0.61	9.08	3.79	3	1.2	1.29	5.35	0.72	1.2	1.51	5.58	0.75	2.95	7.88	5.03	3.65	2.2	1.43	2.47	2.88	1.93	0.65	2.03	3.64	4.3333	4.44	1.0033	1.9767	2.6133	2.36	3.32	3.39	3.1767
MSTRG.19064			231	0	0	0	7.71	0	0	3.32	2.46	0	0	0	10.1	0	0	0	0	0	0	5.24	0	0	0	2.48	0	0	0	6.25	0	0	6.7567	1.1067	0	0	0	4.6567	0
MSTRG.19068			318	1.52	0	0.86	2.13	3.86	1.49	2.63	0.69	0	2.34	3.33	4.88	3.53	8.12	3.49	4.77	4.24	3.64	0	4.21	3.34	2.87	2.68	7.47	5.27	2.35	1.69	1.7933	1.2767	2.5667	2.2733	5.0467	5.4833	4.2833	1.4567	2.9533	AFK35454.1(unknown [Lotus japonicus] )	GO:0016021(cellular_component:integral component of membrane)
MSTRG.19082			905	0.14	0.52	2.04	1.23	0.53	1.21	2.08	0.49	0.38	0.57	1.28	0.68	0.39	0.59	0.27	0.37	0.78	1.42	0.67	0.4	1.15	0.89	0.95	0.43	0.64	1.87	0.7	0.35	0.7667	0.8	1.8	0.4167	0.4	0.8567	0.7733	1.3933	PNT16515.1(hypothetical protein POPTR_010G144800, partial [Populus trichocarpa])					ENOG410ZVAE(O:Posttranslational modification, protein turnover, chaperones)	ENOG410ZVAE(peptidylprolyl isomerase domain and WD)
MSTRG.19085			475	1.82	1.38	0	0	1.87	0.52	2.01	0	2.26	0.26	0	0	1.17	3.78	1.41	1.21	1.19	0.51	0	0.61	0.83	1.25	0	2.08	0.77	0.27	0.29	1.9833	0.72	0	0.67	2.12	1.3	0.93	0.0967	0.6767	RQO96695.1(hypothetical protein POPTR_010G145300 [Populus trichocarpa])	GO:0043023(molecular_function:ribosomal large subunit binding); GO:0090071(biological_process:negative regulation of ribosome biogenesis); GO:0016021(cellular_component:integral component of membrane); GO:0005739(cellular_component:mitochondrion); GO:0017148(biological_process:negative regulation of translation)				COG0799(S:Function unknown)	COG0799(-)	PF02410.15(RsfS:Ribosomal silencing factor during starvation)	sp|Q9CAF9|IOJAM_ARATH(Protein Iojap-related, mitochondrial OS=Arabidopsis thaliana OX=3702 GN=At1g67620 PE=2 SV=1)
MSTRG.19093			436	0.79	3.36	3.59	0.91	5.08	9.61	7.97	1.94	3.48	6.3	4.71	2.68	7.42	8.25	3.22	3.13	5.38	2.86	2.69	2.87	2.32	4.33	3.4	3.67	7.15	6.6	1.97	3.1167	6.4233	1.8433	5.4233	6.2967	3.2233	4.95	2.6867	4.5967	RVX09875.1(Retrovirus-related Pol polyprotein from transposon TNT 1-94 [Vitis vinifera])	GO:0000943(cellular_component:retrotransposon nucleocapsid); GO:0015074(biological_process:DNA integration); GO:0008270(molecular_function:zinc ion binding); GO:0003676(molecular_function:nucleic acid binding)	K05658	ABCB1, CD243	map02010(ABC transporters); map05226(Gastric cancer)	COG1132(V:Defense mechanisms); COG0515(T:Signal transduction mechanisms); ENOG4111WQF(S:Function unknown); COG2801(L:Replication, recombination and repair); ENOG410XS4D(L:Replication, recombination and repair); ENOG410YSCH(S:Function unknown)	COG1132((ABC) transporter); COG0515(Serine Threonine protein kinase); ENOG4111WQF(-); COG2801(Retrotransposon protein); ENOG410XS4D(Retrotransposon protein); ENOG410YSCH(Reverse transcriptase (RNA-dependent DNA polymerase))		sp|P10978|POLX_TOBAC(Retrovirus-related Pol polyprotein from transposon TNT 1-94 OS=Nicotiana tabacum OX=4097 PE=2 SV=1)
MSTRG.19131			877	0.46	0.2	0.29	3.71	0.64	0.84	0.3	7.33	0.26	0.55	0.77	1.52	0.51	1.21	1.53	1.13	0.67	1.92	3.65	0.9	1.26	1.25	3.55	2.05	0.82	1.14	3.21	0.4533	0.53	4.1867	0.4533	1.0833	1.36	0.9167	3.47	1.4367	RZC04333.1(putative vacuolar protein sorting-associated protein 13A isoform B [Glycine soja])	GO:0045053(biological_process:protein retention in Golgi apparatus); GO:0019898(cellular_component:extrinsic component of membrane); GO:0005623(cellular_component:cell); GO:0006623(biological_process:protein targeting to vacuole)	K19525	VPS13A_C		COG5043(U:Intracellular trafficking, secretion, and vesicular transport)	COG5043(Vacuolar Protein)		sp|Q8BX70|VP13C_MOUSE(Vacuolar protein sorting-associated protein 13C OS=Mus musculus OX=10090 GN=Vps13c PE=1 SV=2)
MSTRG.19132			430	0	0.35	0	1.22	0	0.33	0	3.29	0	0.33	1.05	0.6	0.73	0.34	0.36	0	0	0.63	2.71	0	1.05	0.62	2.82	0.32	0.32	0	1.43	0	0.3367	1.7033	0.35	0.4767	0.1067	0.4567	2.32	0.4167	RQO96738.1(hypothetical protein POPTR_010G151950 [Populus trichocarpa])	GO:0016021(cellular_component:integral component of membrane)	K19525	VPS13A_C		COG5043(U:Intracellular trafficking, secretion, and vesicular transport)	COG5043(Vacuolar Protein)
MSTRG.19142			1388	1.56	0	0.75	0.47	0.58	0.21	0.22	0.19	0.86	0	0.42	0.05	0	0	0	0.38	0.09	0.65	0	1	0.05	0.54	0.09	1.9	0.05	0.68	0.16	1	0.07	0.2367	0.4633	0	1.0933	0.0633	0.0833	0.6233	XP_024466820.1(kinesin-like protein KIN-12C [Populus trichocarpa] )	GO:0008017(molecular_function:microtubule binding); GO:0007018(biological_process:microtubule-based movement); GO:0003777(molecular_function:microtubule motor activity); GO:0005524(molecular_function:ATP binding)	K10400	KIF15		COG5059(S:Function unknown)	COG5059(-)	PF00225.23(Kinesin:Kinesin motor domain); PF16796.5(Microtub_bd:Microtubule binding)	sp|Q27IK7|KN12C_ARATH(Kinesin-like protein KIN-12C OS=Arabidopsis thaliana OX=3702 GN=KIN12C PE=1 SV=1)
MSTRG.19143			262	4.68	0	1.85	0	0	0	0	0	0	0	0	0	0	0	0	0	0	0	0	3.29	0	0	0	0	0	0	0	1.56	0	0	0.6167	0	1.0967	0	0	0	XP_024466820.1(kinesin-like protein KIN-12C [Populus trichocarpa] )	GO:0008017(molecular_function:microtubule binding); GO:0007018(biological_process:microtubule-based movement); GO:0003777(molecular_function:microtubule motor activity); GO:0005524(molecular_function:ATP binding)	K10400	KIF15		COG5059(Z:Cytoskeleton)	COG5059(Kinesin family member)		sp|Q27IK6|KN12D_ARATH(Kinesin-like protein KIN-12D OS=Arabidopsis thaliana OX=3702 GN=KIN12D PE=2 SV=1)
MSTRG.19150			376	0	0	10.59	2.44	0.63	1.82	15.1	0	0.45	1.38	9.31	1.03	0.61	0	2.66	0.83	0	6.74	0	0.91	0.5	6.76	0.78	2.03	0	3.95	0.66	0.36	1.0667	1.1567	11.6667	1.09	1.2567	0.1667	0.48	5.8167	XP_024466849.1(pleiotropic drug resistance protein 3 [Populus trichocarpa] )	GO:0008559(molecular_function:xenobiotic-transporting ATPase activity); GO:0016021(cellular_component:integral component of membrane); GO:0016887(molecular_function:ATPase activity); GO:0005524(molecular_function:ATP binding)				COG0842(S:Function unknown)	COG0842(beige BEACH domain containing protein)	PF14510.6(ABC_trans_N:ABC-transporter N-terminal)	sp|Q5W274|PDR3_TOBAC(Pleiotropic drug resistance protein 3 OS=Nicotiana tabacum OX=4097 GN=PDR3 PE=2 SV=1)
MSTRG.19152			1468	3.58	4.81	27.72	5.16	6.47	3.83	28.81	3.25	3.28	9.65	23.98	6.15	3.07	3.7	2.96	2.54	2.8	21.45	2.38	5.83	6.13	21.63	3.43	5.19	1.69	21.67	4.1	4.4433	6.0967	4.8533	26.8367	3.2433	4.52	3.54	3.3033	21.5833	XP_024466849.1(pleiotropic drug resistance protein 3 [Populus trichocarpa] )	GO:0008559(molecular_function:xenobiotic-transporting ATPase activity); GO:0016021(cellular_component:integral component of membrane); GO:0016887(molecular_function:ATPase activity); GO:0005524(molecular_function:ATP binding)				COG0842(V:Defense mechanisms)	COG0842((ABC) transporter)	PF01061.24(ABC2_membrane:ABC-2 type transporter); PF00005.27(ABC_tran:ABC transporter)	sp|Q5W274|PDR3_TOBAC(Pleiotropic drug resistance protein 3 OS=Nicotiana tabacum OX=4097 GN=PDR3 PE=2 SV=1)
MSTRG.19153			1093	1.05	2.01	8.71	0.48	0.97	0.58	7.79	0.26	1.52	0.79	6.3	0.74	1.56	1.38	1.22	0.56	0.96	4.84	0.31	1.12	1.37	7.97	0.56	2.77	0.45	6.45	0.91	1.18	1.1267	0.4933	7.6	1.3867	1.4833	0.9267	0.5933	6.42	XP_024466849.1(pleiotropic drug resistance protein 3 [Populus trichocarpa] )	GO:0008559(molecular_function:xenobiotic-transporting ATPase activity); GO:0016021(cellular_component:integral component of membrane); GO:0016887(molecular_function:ATPase activity); GO:0005524(molecular_function:ATP binding)				COG0842(V:Defense mechanisms); COG1131(V:Defense mechanisms)	COG0842((ABC) transporter); COG1131((ABC) transporter)	PF01061.24(ABC2_membrane:ABC-2 type transporter)	sp|Q5W274|PDR3_TOBAC(Pleiotropic drug resistance protein 3 OS=Nicotiana tabacum OX=4097 GN=PDR3 PE=2 SV=1)
MSTRG.19184			1397	6.87	5.78	8.65	7.2	5.95	6.95	7.86	7.01	5.88	7.39	5.7	7.35	4.05	4.61	3.98	4.06	5.63	6.19	6.07	4.65	5.74	5.33	7.97	5.5	5.44	5.13	6.97	6.2333	6.7067	7.1867	7.4033	4.2133	4.7367	5.6033	7.0033	5.55	APR64398.1(DEFORMED ROOTS AND LEAVES 1 family protein [Populus tomentosa])	GO:0006357(biological_process:regulation of transcription from RNA polymerase II promoter); GO:0033588(cellular_component:Elongator holoenzyme complex); GO:0002098(biological_process:tRNA wobble uridine modification)	K15456	KTI12		COG4088(F:Nucleotide transport and metabolism); COG0523(S:Function unknown)	COG4088(KTI12 homolog, chromatin associated (S. cerevisiae)); COG0523(cobalamin synthesis protein)	PF08433.10(KTI12:Chromatin associated protein KTI12); PF13671.6(AAA_33:AAA domain); PF01583.20(APS_kinase:Adenylylsulphate kinase)	sp|B8BK80|KTI12_ORYSI(Protein KTI12 homolog OS=Oryza sativa subsp. indica OX=39946 GN=OsI_35919 PE=3 SV=2)
MSTRG.19190			935	0	0	0	0	0	0	0	0	0	0	0	0	0	0	0	0	0	0	0	0	0	0	0	0	0	0	0	0	0	0	0	0	0	0	0	0	TKR98720.1(hypothetical protein D5086_0000200370 [Populus alba])
MSTRG.19236			642	1.92	1.26	0.16	2.5	1.39	2.86	1.29	2.33	1.27	2.68	2.02	4.34	4.26	2.88	5	1.53	2.17	1.76	2.05	2.15	1.88	1.86	2.93	0.75	2.63	1.53	1.94	1.5267	2.2667	3.0567	1.1567	4.0467	1.4767	2.2267	2.3067	1.7167	TKR74410.1(hypothetical protein D5086_0000294430 [Populus alba])	GO:0003755(molecular_function:peptidyl-prolyl cis-trans isomerase activity)	K09579	PIN4		COG0760(T:Signal transduction mechanisms)	COG0760(Xenotropic and polytropic retrovirus receptor 1)
MSTRG.19249			347	0.58	0	1.29	1.08	0	0	0	0	0	0	0	0.53	1.33	1.22	0	0	1.06	1.11	0	0	0	0.55	1.01	0	0	0	0.64	0.1933	0	0.5367	0.43	0.85	0	0.3533	0.55	0.5533
MSTRG.19266			453	1.73	0	1.26	3.51	0.7	0	0.96	1.86	2.24	0.29	1.54	3.17	0.65	2.1	0.63	0	0.79	1.41	1.07	2.71	1.85	1.66	3.5	0.29	0.86	0.89	2.85	1.5567	0.0967	2.8467	1.2533	1.1267	1	1.1667	2.4733	1.32	XP_024437498.1(factor of DNA methylation 4 isoform X2 [Populus trichocarpa])					ENOG4111EBT(S:Function unknown)	ENOG4111EBT(XH XS domain-containing protein)
MSTRG.19278			205	4.82	0	0	9.3	0	0	12.08	0	4.7	0	5.25	0	12.02	31.55	24.18	12.9	29.32	9.18	0	0	29.79	0	4.53	19.61	0	5.14	0	3.1733	0	3.1	5.7767	22.5833	10.8367	19.7033	1.51	4.7733
MSTRG.19328			693	2.22	0.7	1.4	2.08	1.22	2.52	1.28	1.93	2.12	0.92	2.19	1.8	3.46	1.87	2.06	2.34	2.03	1.17	2.42	1.9	1.24	0.51	0.79	2.25	4	2.16	0.71	1.8533	1.38	1.9367	1.6233	2.4633	2.1633	2.4233	1.3067	1.28	XP_024466475.1(protease Do-like 10, mitochondrial, partial [Populus trichocarpa])	GO:0004252(molecular_function:serine-type endopeptidase activity)				COG0265(F:Nucleotide transport and metabolism)	COG0265(Catalyzes the ATP-dependent amination of UTP to CTP with either L-glutamine or ammonia as the source of nitrogen (By similarity))		sp|Q9FIV6|DGP10_ARATH(Protease Do-like 10, mitochondrial OS=Arabidopsis thaliana OX=3702 GN=DEGP10 PE=2 SV=1)
MSTRG.19329			508	1.36	0	0.49	0	1.08	1.37	1.25	1.04	1.09	0.46	1.44	0.41	0.51	2.11	1.22	0.84	0.83	0.89	0.63	1.35	0.72	0.44	0.2	1.36	1.12	0.7	0.5	1.1767	0.61	0.4833	1.06	1.28	1.1833	0.89	0.4433	0.6767	XP_024462077.1(protease Do-like 10, mitochondrial [Populus trichocarpa] )					COG0265(O:Posttranslational modification, protein turnover, chaperones)	COG0265(Serine protease)
MSTRG.19348			4380	1.16	2.72	0.63	2.56	2.05	6.71	1.4	2.18	1.33	3.73	0.73	3.37	4.9	3.59	6.95	1.14	4.14	0.13	2.49	1	2.46	0.26	3.93	0.99	6.75	0.39	5.26	1.5133	4.3867	2.7033	0.92	5.1467	1.0433	4.45	3.8933	0.26	PWA89608.1(Retrovirus-related Pol polyprotein from transposon TNT 1-94 [Artemisia annua])	GO:0006633(biological_process:fatty acid biosynthetic process); GO:0003676(molecular_function:nucleic acid binding); GO:0000943(cellular_component:retrotransposon nucleocapsid); GO:0016020(cellular_component:membrane); GO:0015074(biological_process:DNA integration); GO:0016747(molecular_function:transferase activity, transferring acyl groups other than amino-acyl groups); GO:0043531(molecular_fun…				COG2801(L:Replication, recombination and repair)	COG2801(Retrotransposon protein)	PF07727.14(RVT_2:Reverse transcriptase (RNA-dependent DNA polymerase)); PF00665.26(rve:Integrase core domain); PF13976.6(gag_pre-integrs:GAG-pre-integrase domain); PF14223.6(Retrotran_gag_2:gag-polypeptide of LTR copia-type)	sp|Q94HW2|POLR1_ARATH(Retrovirus-related Pol polyprotein from transposon RE1 OS=Arabidopsis thaliana OX=3702 GN=RE1 PE=2 SV=1)
MSTRG.19353			354	1.64	1.16	1.82	2.03	4.07	1.08	1.85	1.99	1.07	0	1.18	0	0	0	0	0.49	0	1.57	0	1.23	0.59	1.99	0.95	0.54	0	6.73	2.41	2.26	0.7467	1.34	1.6167	0	0.7533	0.1967	1.12	3.43	PNT50865.2(hypothetical protein POPTR_002G210400 [Populus trichocarpa])	GO:0006334(biological_process:nucleosome assembly); GO:0005634(cellular_component:nucleus); GO:0033186(cellular_component:CAF-1 complex)	K10750	CHAF1A		ENOG4111K9K(K:Transcription); ENOG4111QVP(K:Transcription)	ENOG4111K9K(Chromatin assembly factor 1, subunit A (P150)); ENOG4111QVP(Chromatin assembly)		sp|B2ZX90|FAS1_ORYSJ(Chromatin assembly factor 1 subunit FSM OS=Oryza sativa subsp. japonica OX=39947 GN=FSM PE=2 SV=1)
MSTRG.19367			508	1.13	0.48	3.44	0	0.81	1.14	0.5	0	3.27	1.37	2.4	0.41	2.53	1.64	1.22	0.42	1.04	2	1.05	2.69	0.96	2.18	0.39	4.08	1.12	0.7	1.24	1.7367	0.9967	0.1367	2.1133	1.7967	2.3967	1.04	0.8933	1.6267	TKR74537.1(hypothetical protein D5086_0000295700 [Populus alba])
MSTRG.19368			1297	0.3	0	0	0.21	0	0.11	0.13	0	0.3	0	0	0	0.25	0.65	0.09	0.11	0.1	0.19	0.1	0.11	0	0.66	0.11	0.4	0.09	0.1	0	0.2	0.0367	0.07	0.0433	0.33	0.2067	0.0633	0.07	0.3167	GAU37610.1(hypothetical protein TSUD_365310 [Trifolium subterraneum])	GO:0004356(molecular_function:glutamate-ammonia ligase activity); GO:0022857(molecular_function:transmembrane transporter activity); GO:0006807(biological_process:nitrogen compound metabolic process); GO:0016021(cellular_component:integral component of membrane)				COG0477(L:Replication, recombination and repair)	COG0477(helicase)		sp|Q9SA38|OCT3_ARATH(Organic cation/carnitine transporter 3 OS=Arabidopsis thaliana OX=3702 GN=OCT3 PE=2 SV=1)
MSTRG.19369			828	0.34	0.43	0.85	0.27	0.69	0	0.53	0.28	0.87	0	0.73	0.27	0.2	0.43	0.45	0.47	0.37	0.85	0	0.04	0.84	0.26	0.32	0.99	1.02	1.06	0	0.6333	0.1433	0.2733	0.7033	0.36	0.5	0.7433	0.1067	0.7233
MSTRG.19370			330	2.7	0	0	0	1.7	0.75	0.77	0.61	2.65	0	1.47	0	0	2.44	3.07	1.21	0.62	0	0	3.01	1.47	1.04	0.59	2.59	4.67	2.42	0.75	2.35	0.25	0.2033	0.7467	1.8367	2.27	2.2533	0.4467	1.1533
MSTRG.19371			345	0	0	2.63	0	0	2.24	0	0	0	0	0	0	0	2.86	0	0	0	1.13	0	0	0	2.98	0	3.52	0	2.74	0	0	0.7467	0	0.8767	0.9533	1.1733	0	0	2.2833
MSTRG.19397			354	4.91	1.16	2.76	1.16	0.68	2.69	5.24	2.49	1.13	1.11	4.4	1.99	0	3.46	3.67	2.21	1.5	3.67	4.04	3.69	3.21	3.09	2.86	1.07	1.71	5.61	1.81	2.24	1.6533	1.88	4.1333	2.3767	2.3233	2.14	2.9033	4.1233	TKR74561.1(hypothetical protein D5086_0000295940 [Populus alba])
MSTRG.19400			915	1.38	1.67	2.4	2.12	1	1.41	3.18	1.61	1.64	1.39	2.8	2.3	3.14	2.64	2.35	1.97	2.77	3.62	1.6	1.59	1.28	3.04	1.86	1.76	1.8	2.78	1.8	1.34	1.49	2.01	2.7933	2.71	1.7733	1.95	1.7533	3.1467	XP_002312182.1(DEAD-box ATP-dependent RNA helicase 18 [Populus trichocarpa] )	GO:0003676(molecular_function:nucleic acid binding); GO:0003723(molecular_function:RNA binding); GO:0005524(molecular_function:ATP binding); GO:0004386(molecular_function:helicase activity)	K14809	DDX55, SPB4		ENOG410XNT7(L:Replication, recombination and repair)	ENOG410XNT7(atp-dependent rna helicase)		sp|Q9FLB0|RH18_ARATH(DEAD-box ATP-dependent RNA helicase 18 OS=Arabidopsis thaliana OX=3702 GN=RH18 PE=2 SV=1)
MSTRG.19422			367	533.64	484.19	545.35	929.01	479.1	464.54	479.85	993.24	575.95	463.61	598.97	827.99	340.57	376.01	323.29	717.29	319.35	671.96	785.32	732.16	398.58	776.34	763.04	751.15	416.38	755.39	736.76	529.563	470.78	916.747	541.39	346.623	733.533	378.103	761.707	734.563	PNT17334.1(hypothetical protein POPTR_010G186500 [Populus trichocarpa])	GO:0016021(cellular_component:integral component of membrane)	K02928	RP-L41e, RPL41	map03010(Ribosome)
MSTRG.19477			327	1.39	0	0	1.94	1.75	0	0	0.63	0.68	0.71	3.03	0	2.41	0	0	2.5	0.64	0.67	0.65	2.32	1.52	1.31	0.61	3.41	0	0	0	1.2733	0.2367	0.8567	1.01	0.8033	2.7433	0.72	0.42	0.66	ABK95281.1(unknown [Populus trichocarpa])					ENOG410Y9IG(S:Function unknown)	ENOG410Y9IG(C2 domain)
MSTRG.19478			283	42.58	18.42	14.7	16.15	29.88	26.75	21.64	9.41	37.51	17.89	25.33	17.98	31.19	17.37	18.95	22.47	20.56	10.92	17.29	33.42	18.03	11.9	23.54	24.79	14.87	14.28	24.55	36.6567	21.02	14.5133	20.5567	22.5033	26.8933	17.82	21.7933	12.3667	PNT17467.1(hypothetical protein POPTR_010G192500, partial [Populus trichocarpa])					ENOG410Y9IG(S:Function unknown)	ENOG410Y9IG(C2 domain)
MSTRG.19505			234	2.55	0	0	0	0	0	0	0	2.52	0	0	0	0	0	0	0	0	0	0	0	0	0	0	0	0	5.34	0	1.69	0	0	0	0	0	0	0	1.78
MSTRG.19506			338	0	0	0	0	0	0	0	0	0	0	0	0	0	0	0.71	0	0	0.6	0	0	0.68	0	1.1	0	0	0.65	0	0	0	0	0	0.2367	0	0.2267	0.3667	0.4167
MSTRG.19507			233	0	0	9.58	0	0	0	0	2.37	0	0	2.86	4.85	0	0	0	0	2.55	2.45	5.03	0	0	0	0	0	0	0	3	0	0	2.4067	4.1467	0	0	0.85	2.6767	0.8167
MSTRG.19508			256	0	0	0	0	0	0	0	0	0	0	0	0	2.06	1.87	0	0	0	0	0	0	0	0	0	0	0	0	0	0	0	0	0	1.31	0	0	0	0
MSTRG.19546			514	0	0	0.24	2.07	0.26	0.22	0.49	1.43	0	0	0.94	1.01	0.25	0	0	0	0	1.74	1.43	0	0	1.49	0.96	0	0	0.69	0.48	0.0867	0.0733	1.5033	0.5567	0.0833	0	0	0.9567	1.3067
MSTRG.19553			4232	3.38	2.01	2.73	2.5	2.96	2.41	3.29	2.48	3.64	2.09	3.58	2.78	3.74	3.09	3.52	4.5	3.02	3.44	3.06	4.41	3.73	2.92	2.82	5.12	4.26	3.54	2.98	3.3267	2.17	2.5867	3.2	3.45	4.6767	3.67	2.9533	3.3	XP_024466866.1(uncharacterized protein LOC7490381 isoform X1 [Populus trichocarpa] )	GO:0046983(molecular_function:protein dimerization activity); GO:0003677(molecular_function:DNA binding)				ENOG410XWK2(F:Nucleotide transport and metabolism)	ENOG410XWK2(phosphoribosylformylglycinamidine synthase)	PF04937.15(DUF659:Protein of unknown function (DUF 659)); PF05699.14(Dimer_Tnp_hAT:hAT family C-terminal dimerisation region); PF02892.15(zf-BED:BED zinc finger)
MSTRG.19568			709	0.13	0	0.13	0	0	0	0	0.23	0.12	0	0	0.23	0	0.13	0.13	0.12	0	0.25	0	0.31	0	0.12	0.22	0	0.12	0.13	0	0.0833	0	0.1533	0.0433	0.0867	0.1433	0.04	0.0733	0.1667	PNT17680.1(hypothetical protein POPTR_010G202600 [Populus trichocarpa])
MSTRG.19636			219	0	7.61	4.37	0	0	3.32	0	0	0	0	0	0	0	0	0	12.33	0	0	0	3.52	0	0	0	0	7.1	0	0	0	3.6433	0	1.4567	0	5.2833	2.3667	0	0
MSTRG.19643			346	2.55	5.98	3.91	1.09	3.64	0	1.33	2.13	5.14	4.74	0	0.53	0	1.85	1.32	2.11	0	3.36	1.62	0.66	0.63	0	4.08	5.73	0	3	1.94	3.7767	3.5733	1.25	1.7467	1.0567	2.8333	0.21	2.5467	2.12
MSTRG.19644			323	1.9	1.03	0	0	0	0.71	0	0	0	0	3.16	0	0	0	0	0	1.34	0	0	0	0	1.36	0	0	0	0	0	0.6333	0.58	0	1.0533	0	0	0.4467	0	0.4533
MSTRG.1965			674	0	0.63	4.58	2.41	0	0.3	3.84	5.09	0	0	3.42	5.96	0	0.31	0	0	1.36	7.28	1.62	0	0.95	7.92	2.5	0.59	0	6.52	2.37	0	0.31	4.4867	3.9467	0.1033	0.1967	0.77	2.1633	7.24
MSTRG.19670			828	1.69	0.96	2.02	1.31	0.81	2.54	2.38	1.2	1.42	1.41	2.5	2.29	1.21	2.84	1.98	2.18	1.92	3.37	2.4	2.32	3.27	2.23	1.89	2.53	1.48	3.93	2.07	1.3067	1.6367	1.6	2.3	2.01	2.3433	2.2233	2.12	3.1767
MSTRG.19686			856	2.09	3.66	3.96	1.97	1.43	1.36	8.34	0.88	1.36	8.42	4.36	1.83	4.08	2.61	1.89	5.41	1.92	2.18	0.79	1.98	1.81	2.13	0.82	1.54	1.98	2.37	0.52	1.6267	4.48	1.56	5.5533	2.86	2.9767	1.9033	0.71	2.2267	RQO94164.1(hypothetical protein POPTR_008G045466 [Populus trichocarpa])
MSTRG.19705			563	0	0	3.21	0.52	0.22	0.19	1.43	0.17	0	0.19	0.98	0.17	0.41	0.77	0	0.87	0	0.92	0.17	0.67	0.99	1.44	0.16	0.75	0	2.12	0.41	0.0733	0.1267	0.2867	1.8733	0.3933	0.7633	0.33	0.2467	1.4933
MSTRG.19767			281	0	0	0	0	0	0	0	0	1.17	0	0	0	0	0	0	0	0	0	0	1.27	0	0	0	1.16	0	1.22	0	0.39	0	0	0	0	0.81	0	0	0.4067
MSTRG.19781			259	19.75	13.1	37.11	23.47	16.47	14.86	21.54	22.99	5.46	22.7	10.85	12.93	16.35	11.19	10.31	26.08	24.43	19.05	14.98	14.29	5.64	25.11	13.71	14.51	20.49	17.53	21.68	13.8933	16.8867	19.7967	23.1667	12.6167	18.2933	16.8533	16.79	20.5633
MSTRG.19791			431	0	0	0.71	0	0	0	1.44	0	0.63	0	2.78	0	0	0	0	0.3	0	0.32	0	0.38	0	0.62	0	0.64	0	0.67	0	0.21	0	0	1.6433	0	0.44	0	0	0.5367
MSTRG.19792			760	1.13	0.36	2.66	0	0.66	0.35	1.72	0.1	0.97	0.68	1.89	0	0.62	0.92	0.71	0.54	0.52	2.01	0.42	1.79	0.36	3.19	0.49	0.69	0.11	1.76	0.49	0.92	0.4633	0.0333	2.09	0.75	1.0067	0.33	0.4667	2.32	RQO97119.1(hypothetical protein POPTR_010G228832 [Populus trichocarpa])					COG0250(S:Function unknown)	COG0250(Rna-binding protein)
MSTRG.19793			687	0.79	0.85	3.41	0.12	2.16	1.61	3.03	0.12	1.26	0.67	4.03	0.61	0.88	1.22	0.28	0.75	1.7	2.89	0.61	1.61	0.42	4.37	0.23	2.28	0.26	3.43	0.14	1.4033	1.0433	0.2833	3.49	0.7933	1.5467	0.7933	0.3267	3.5633	PNT18211.1(hypothetical protein POPTR_010G228900 [Populus trichocarpa])	GO:0006357(biological_process:regulation of transcription from RNA polymerase II promoter); GO:0032784(biological_process:regulation of DNA-templated transcription, elongation)				COG0250(K:Transcription)	COG0250(Participates in transcription elongation, termination and antitermination (By similarity))
MSTRG.19852			741	0	0.39	0.21	0.42	0.17	0.39	0.56	0.37	0	0.67	0.36	0.4	0.59	0.19	0.57	0.44	0.27	0.57	0.31	0.47	0	0.5	0.68	0.74	0.56	0.23	0.94	0.0567	0.4833	0.3967	0.3767	0.45	0.55	0.2767	0.6433	0.4333
MSTRG.19853			1426	0	0	0	0	0	0	0	0	0	0	0	0	0	0	0	0	0	0	0	0	0	0	0	0	0	0	0	0	0	0	0	0	0	0	0	0
MSTRG.19877			507	1.82	0	0.49	22.12	0.27	0.46	0	7.75	0.22	0	0.97	10.61	1.02	2.59	0.73	2.12	1.04	0	24.61	1.35	1.21	1.31	10.21	0	0.67	0.47	23.43	0.77	0.1533	13.4933	0.4867	1.4467	1.1567	0.9733	19.4167	0.5933	PNT18382.1(hypothetical protein POPTR_010G238600 [Populus trichocarpa])
MSTRG.1988			807	4.75	6.9	9.69	7.03	7.24	6.26	9.57	6.05	6.5	6.09	9	6.29	6.5	7.35	4.88	5.82	7.59	9.26	7.02	6.96	6.57	8.69	4.83	7.46	6.76	10.44	5.75	6.1633	6.4167	6.4567	9.42	6.2433	6.7467	6.9733	5.8667	9.4633	XP_024467547.1(uncharacterized protein LOC7468009 [Populus trichocarpa])					ENOG4111W2D(S:Function unknown)	ENOG4111W2D(-)
MSTRG.19885			984	3.44	2.26	2.67	1.1	3.97	1.68	3.05	1.45	4.54	1.5	3.42	1.58	2.5	3.1	3.26	4.47	3.52	5.31	1.45	5.58	3.39	3.44	1.88	7.25	3.8	4.06	1.54	3.9833	1.8133	1.3767	3.0467	2.9533	5.7667	3.57	1.6233	4.27	XP_011024193.1(PREDICTED: ribonuclease H2 subunit A-like isoform X1 [Populus euphratica] )	GO:0003723(molecular_function:RNA binding); GO:0004523(molecular_function:RNA-DNA hybrid ribonuclease activity)	K10743	RNASEH2A	map03030(DNA replication)	COG0164(L:Replication, recombination and repair)	COG0164(Endonuclease that specifically degrades the RNA of RNA- DNA hybrids (By similarity))	PF01351.18(RNase_HII:Ribonuclease HII)	sp|Q9SEZ6|RNH2A_ARATH(Ribonuclease H2 subunit A OS=Arabidopsis thaliana OX=3702 GN=At2g25100 PE=2 SV=2)
MSTRG.19898			1128	1.7	0.77	0.07	1.41	0	0.53	0.49	1.09	0.06	0.2	0.48	1.26	4.52	3.91	3.94	0.06	1.26	0.33	1.69	0.48	3.59	0.77	1.29	0.13	0.52	0.41	0.5	0.5867	0.5	1.2533	0.3467	4.1233	0.2233	1.79	1.16	0.5033
MSTRG.19904			1011	0	0.16	0.08	2.41	0.35	0.08	0.33	1.61	0.29	0	0.24	0.42	0	0.23	0.31	0.43	0.21	0.08	0.49	0.09	0.4	0.07	0.58	0	0.07	0.08	0.41	0.2133	0.08	1.48	0.2167	0.18	0.1733	0.2267	0.4933	0.0767	PNT18441.1(hypothetical protein POPTR_010G242400 [Populus trichocarpa])
MSTRG.19935			242	0	2.37	0	2.07	0	2.1	0	0	2.17	0	0	0	0	2.39	0	0	0	0	0	0	0	0	0	0	0	0	0	0.7233	1.49	0.69	0	0.7967	0	0	0	0
MSTRG.19939			988	0.85	0.67	0.5	0.22	1.26	0.4	0.08	0.07	2.15	1.1	0.24	0.29	0.86	2.61	1.14	1.78	1.28	0.23	0.22	2.49	1.4	0.76	0.27	2.61	1.7	0.65	0.26	1.42	0.7233	0.1933	0.2733	1.5367	2.2933	1.46	0.25	0.5467	RXI05050.1(hypothetical protein DVH24_006307 [Malus domestica])	GO:0016021(cellular_component:integral component of membrane); GO:0004672(molecular_function:protein kinase activity); GO:0005524(molecular_function:ATP binding); GO:0005886(cellular_component:plasma membrane); GO:0046777(biological_process:protein autophosphorylation); GO:0009506(cellular_component:plasmodesma)				ENOG410XPGM(T:Signal transduction mechanisms)	ENOG410XPGM(inactive leucine-rich repeat receptor-like protein kinase)		sp|Q8LFN2|Y3037_ARATH(Probable inactive leucine-rich repeat receptor-like protein kinase At3g03770 OS=Arabidopsis thaliana OX=3702 GN=At3g03770 PE=1 SV=1)
MSTRG.19955			2300	2.47	1.67	2.04	1.16	2.51	2.2	1.8	1.35	2.53	1.49	2.25	1.51	2.28	2.64	1.72	2.46	1.92	2.4	1.39	2.98	1.65	1.56	1.41	2.96	1.55	2.49	1.15	2.5033	1.7867	1.34	2.03	2.2133	2.8	1.7067	1.3167	2.15	XP_021652985.1(tRNAse Z TRZ4, mitochondrial-like isoform X1 [Hevea brasiliensis])	GO:0016891(molecular_function:endoribonuclease activity, producing 5'-phosphomonoesters); GO:0042779(biological_process:tRNA 3'-trailer cleavage)	K00784	rnz	map03013(RNA transport)	COG1234(S:Function unknown)	COG1234(Zinc phosphodiesterase, which displays some tRNA 3'- processing endonuclease activity. Probably involved in tRNA maturation, by removing a 3'-trailer from precursor tRNA (By similarity))		sp|F4J1H7|RNZ4_ARATH(tRNAse Z TRZ4, mitochondrial OS=Arabidopsis thaliana OX=3702 GN=TRZ4 PE=2 SV=1)
MSTRG.19983			252	0	0	2.2	0	0	0	0	0	0	0	0	0	0	0	0	0	0	0	0	0	0	0	0	0	0	3.82	0	0	0	0	0.7333	0	0	0	0	1.2733	TKS17201.1(hypothetical protein D5086_0000020320 [Populus alba])	GO:0008375(molecular_function:acetylglucosaminyltransferase activity); GO:0016021(cellular_component:integral component of membrane); GO:0016020(cellular_component:membrane)	K00771	XYLT		ENOG410XQ7M(S:Function unknown)	ENOG410XQ7M(Glucosaminyl (N-acetyl) transferase)	PF02485.21(Branch:Core-2/I-Branching enzyme)
MSTRG.20020			621	0.62	0	0.67	0.29	0	0.32	1.37	0.58	0	0	1.81	1	0	0.16	0.33	0	0.57	0.93	0.14	0.19	0	1.67	0.4	0.34	0.15	1.94	0.17	0.2067	0.1067	0.6233	1.2833	0.1633	0.1767	0.24	0.2367	1.5133	TKR65667.1(hypothetical protein D5086_0000319010 [Populus alba])	GO:0016021(cellular_component:integral component of membrane)				ENOG410YBQC(S:Function unknown); COG2801(S:Function unknown)	ENOG410YBQC(expressed protein); COG2801(expressed protein)
MSTRG.2004			899	0.97	1.04	0	0	1.03	0.63	0	0	0.42	0.89	0	0	1.37	0.18	0.37	0.67	1.3	0	0	0.54	0.19	0	0	0.54	0.79	0	0	0.8067	0.8533	0	0	0.64	0.5833	0.76	0	0	XP_024436712.1(LOW QUALITY PROTEIN: ammonium transporter 1 member 3 [Populus trichocarpa])	GO:0007010(biological_process:cytoskeleton organization); GO:0008519(molecular_function:ammonium transmembrane transporter activity); GO:0015629(cellular_component:actin cytoskeleton); GO:0016021(cellular_component:integral component of membrane); GO:0016788(molecular_function:hydrolase activity, acting on ester bonds); GO:0072488(biological_process:ammonium transmembrane transport); GO:0051015(m…	K03320	amt, AMT, MEP		COG0004(P:Inorganic ion transport and metabolism)	COG0004(ammonium Transporter)	PF00909.21(Ammonium_transp:Ammonium Transporter Family)	sp|Q9FVN0|AMT13_SOLLC(Ammonium transporter 1 member 3 OS=Solanum lycopersicum OX=4081 GN=AMT1-3 PE=2 SV=1)
MSTRG.20084			1067	0	0.08	1.2	0.13	0.24	0.07	1.74	0.07	0.07	0	0.66	0.26	0	0	0	0	0	1.54	0.07	0	0.6	1.31	0.12	0.14	0	2.7	0.23	0.1033	0.05	0.1533	1.2	0	0.0467	0.2	0.14	1.85	XP_024454279.1(zinc finger MYM-type protein 1-like, partial [Populus trichocarpa])					ENOG4110ZMY(S:Function unknown); ENOG410YND3(S:Function unknown); ENOG41118B8(S:Function unknown)	ENOG4110ZMY(protein-kinase, interferon-inducible double stranded RNA dependent inhibitor, repressor of (P58 repressor)); ENOG410YND3(-); ENOG41118B8(-)	PF14291.6(DUF4371:Domain of unknown function (DUF4371))	sp|Q5SVZ6|ZMYM1_HUMAN(Zinc finger MYM-type protein 1 OS=Homo sapiens OX=9606 GN=ZMYM1 PE=1 SV=1)
MSTRG.20092			249	0	0	0	0	0	0	0	0	0	1.77	0	0	0	0	0	0	0	0	0	0	0	0	0	0	0	0	0	0	0.59	0	0	0	0	0	0	0	PNS23758.1(hypothetical protein POPTR_T038700 [Populus trichocarpa])	GO:0016021(cellular_component:integral component of membrane); GO:0005381(molecular_function:iron ion transmembrane transporter activity)				ENOG410ZU4Z(S:Function unknown)	ENOG410ZU4Z(Resistance protein)
MSTRG.20109			464	0	0	4.47	0	0	0	0	0	0	0	5.59	0.75	0.32	0	1.48	0	0	5.89	0	0	3.21	1.21	0	1.64	0	0	0	0	0	0.25	3.3533	0.6	0.5467	1.07	0	2.3667	PNS23758.1(hypothetical protein POPTR_T038700 [Populus trichocarpa])	GO:0007165(biological_process:signal transduction); GO:0043531(molecular_function:ADP binding)				ENOG410ZU4Z(S:Function unknown)	ENOG410ZU4Z(Resistance protein)
MSTRG.20110			464	0.55	0.87	0	1.28	1.97	3.57	5.76	2.77	1.85	0.87	0.54	0	3.06	2.85	0	2.53	2.01	0	3.04	2.58	0	6.4	0.95	0	2.7	6.22	1.8	1.4567	1.77	1.35	2.1	1.97	1.7033	1.57	1.93	4.2067	PNS23758.1(hypothetical protein POPTR_T038700 [Populus trichocarpa])	GO:0007165(biological_process:signal transduction); GO:0043531(molecular_function:ADP binding)				ENOG410ZU4Z(S:Function unknown)	ENOG410ZU4Z(Resistance protein)
MSTRG.20111			300	1.86	2.97	4.98	0	2.38	2.03	8.65	0	1.83	4.78	2.04	0	3.26	5.98	5.4	1.66	3.47	6.69	0	3.66	8.23	8.6	0.82	6.37	3.69	4.8	0	2.0233	3.26	0	5.2233	4.88	3.8967	5.13	0.2733	6.6967	TKR90955.1(hypothetical protein D5086_0000228210, partial [Populus alba])	GO:0031011(cellular_component:Ino80 complex)
MSTRG.20112			282	0	0	0	0	0	0	0	0	0	0	0	0	0	0	0	0	0	0	0	0	0	0.48	0	0	0	0	0	0	0	0	0	0	0	0	0	0.16
MSTRG.20113			264	0	2.17	0	0	3.98	0	0	0	4.47	0	0	0	0	5.39	3.62	1.69	1.55	0	1.43	7.11	0	0	0	4.46	1.69	0	1.71	2.8167	0.7233	0	0	3.0033	4.42	1.08	1.0467	0
MSTRG.20117			243	0	6.97	0	6.1	2.88	2.06	2.61	0	2.13	4.59	0	0	0	4.7	0	0	0	2.03	0	2.23	2.5	2.03	5.87	0	0	0	4.93	1.67	4.54	2.0333	0.87	1.5667	0.7433	0.8333	3.6	1.3533	XP_011002591.1(PREDICTED: uncharacterized protein LOC105109549 [Populus euphratica])	GO:0016021(cellular_component:integral component of membrane); GO:0005381(molecular_function:iron ion transmembrane transporter activity); GO:0007165(biological_process:signal transduction); GO:0043531(molecular_function:ADP binding)				ENOG410ZU4Z(S:Function unknown)	ENOG410ZU4Z(Resistance protein)
MSTRG.20120			397	1.04	5.19	7.32	1.56	4.74	5.18	5.65	1.38	2.82	7.02	3.18	3.62	5.59	10.93	9.06	1	3.77	2.43	3.54	4.36	4.76	3.18	5.06	3.79	5.58	2.38	3.3	2.8667	5.7967	2.1867	5.3833	8.5267	3.05	4.7033	3.9667	2.6633	XP_011005534.1(PREDICTED: LOW QUALITY PROTEIN: uncharacterized protein LOC105111782 [Populus euphratica])	GO:0000943(cellular_component:retrotransposon nucleocapsid); GO:0016021(cellular_component:integral component of membrane); GO:0015074(biological_process:DNA integration); GO:0008270(molecular_function:zinc ion binding); GO:0003676(molecular_function:nucleic acid binding); GO:0004970(molecular_function:ionotropic glutamate receptor activity)	K00430;K05658	E1.11.1.7;ABCB1, CD243	map00940(Phenylpropanoid biosynthesis); map02010(ABC transporters); map05226(Gastric cancer)	COG1132(V:Defense mechanisms); COG0515(T:Signal transduction mechanisms); ENOG4111WQF(S:Function unknown); COG2801(L:Replication, recombination and repair); ENOG410XS4D(S:Function unknown)	COG1132((ABC) transporter); COG0515(Serine Threonine protein kinase); ENOG4111WQF(-); COG2801(Retrotransposon protein); ENOG410XS4D(Retrotransposon protein)		sp|P10978|POLX_TOBAC(Retrovirus-related Pol polyprotein from transposon TNT 1-94 OS=Nicotiana tabacum OX=4097 PE=2 SV=1)
MSTRG.20122			210	0	9.4	10.9	0	11.7	0	0	3.9	4.25	0	0	0	5.31	0	10.69	7.6	20.13	0	0	0	5.24	0	4	0	0	4.54	0	5.3167	3.1333	1.3	3.6333	5.3333	2.5333	8.4567	1.3333	1.5133	XP_024448009.1(TMV resistance protein N-like [Populus trichocarpa] )	GO:0016021(cellular_component:integral component of membrane); GO:0007165(biological_process:signal transduction); GO:0043531(molecular_function:ADP binding); GO:0005524(molecular_function:ATP binding)				ENOG410ZU4Z(S:Function unknown); ENOG4112BMQ(S:Function unknown)	ENOG410ZU4Z(Resistance protein); ENOG4112BMQ(TMV resistance protein N-like)		sp|Q40392|TMVRN_NICGU(TMV resistance protein N OS=Nicotiana glutinosa OX=35889 GN=N PE=1 SV=1)
MSTRG.20131			225	6.12	6.67	0	0	16.62	0	3.77	0	5.88	0	0	0	7.52	6.7	0	2.7	0	0	0	3.11	0	0	0	0	0	0	0	9.54	2.2233	0	1.2567	4.74	1.9367	0	0	0
MSTRG.20132			277	13.09	4.51	4.73	0	10.47	7.13	1.1	0	6.39	4.04	8.11	0	20.42	9.47	11.42	9.18	7.79	7.08	4.54	10.42	6.65	2.1	1.07	0	7.29	5	0	9.9833	5.2267	0	4.6467	13.77	6.5333	7.2433	1.87	4.7267	PNT11333.1(hypothetical protein POPTR_011G012900, partial [Populus trichocarpa])	GO:0016021(cellular_component:integral component of membrane); GO:0007165(biological_process:signal transduction); GO:0043531(molecular_function:ADP binding); GO:0005524(molecular_function:ATP binding)				ENOG410ZU4Z(S:Function unknown); ENOG4112BMQ(S:Function unknown)	ENOG410ZU4Z(Resistance protein); ENOG4112BMQ(TMV resistance protein N-like)		sp|Q9SZ66|DSC1_ARATH(Disease resistance-like protein DSC1 OS=Arabidopsis thaliana OX=3702 GN=DSC1 PE=1 SV=1)
MSTRG.20163			564	0.56	0	0.6	0.35	0.44	0	0.81	0.17	0	0.37	0.98	0	0.41	0.19	0.59	0.52	0.34	0.73	0.34	0.22	0	0.89	0	0.75	0	2.11	0	0.3333	0.1233	0.1733	0.7967	0.3967	0.4967	0.1133	0.1133	1.2433	TKS17866.1(hypothetical protein D5086_0000007150 [Populus alba])
MSTRG.20185			299	2.82	0	8.63	0.88	3.62	0	4.38	3.42	2.78	0	6.19	5.17	0	0	2.19	0.84	1.76	5.37	2.64	3.08	3.13	5.31	0.83	2.76	0	4.85	3.15	3.0733	0	3.1567	6.4	0.73	2.2267	1.63	2.2067	5.1767	TKR90600.1(cysteine-rich receptor-like protein kinase 25 [Populus alba])
MSTRG.20208			3067	9.94	5.48	7.74	7.92	6.62	6.64	7.68	7.82	8.98	10.38	7.14	9.39	13.91	12.89	14.67	12.08	14.69	10.74	10.23	16.02	18.14	10.83	8.9	19.4	18.64	12.27	8.58	8.5133	7.5	8.3767	7.52	13.8233	15.8333	17.1567	9.2367	11.28	XP_024438158.1(ATPase family AAA domain-containing protein 1-like isoform X3 [Populus trichocarpa])	GO:0016787(molecular_function:hydrolase activity); GO:0016021(cellular_component:integral component of membrane); GO:0005524(molecular_function:ATP binding)				COG0464(O:Posttranslational modification, protein turnover, chaperones); COG4886(O:Posttranslational modification, protein turnover, chaperones)	COG0464(Aaa atpase); COG4886(Aaa atpase)	PF08263.12(LRRNT_2:Leucine rich repeat N-terminal domain)	sp|P28737|MSP1_YEAST(Protein MSP1 OS=Saccharomyces cerevisiae (strain ATCC 204508 / S288c) OX=559292 GN=MSP1 PE=1 SV=2)
MSTRG.20214			437	2.51	5.66	0.69	0	2.54	8.16	1.39	0	2.13	3.44	0	0.29	10.24	9.81	6.85	3.14	10.34	0.61	0.29	4.76	7.04	0.3	0	3.12	12.38	0.97	0	2.3933	5.7533	0.0967	0.6933	8.9667	3.6733	9.92	0.0967	0.6267	ABG37655.1(integrase [Populus trichocarpa])	GO:0015074(biological_process:DNA integration); GO:0003676(molecular_function:nucleic acid binding)
MSTRG.20235			207	0	0	0	9.97	0	0	0	0	0	0	0	0	11.91	0	0	0	0	0	0	4.63	0	0	0	0	0	0	0	0	0	3.3233	0	3.97	1.5433	0	0	0	RQO89780.1(hypothetical protein POPTR_004G232250 [Populus trichocarpa])	GO:0016021(cellular_component:integral component of membrane); GO:0015074(biological_process:DNA integration); GO:0008270(molecular_function:zinc ion binding); GO:0003676(molecular_function:nucleic acid binding); GO:0004672(molecular_function:protein kinase activity); GO:0005524(molecular_function:ATP binding)				COG2801(S:Function unknown)	COG2801(Whole genome shotgun sequence of line PN40024, scaffold_274.assembly12x (Fragment))		sp|Q99315|YG31B_YEAST(Transposon Ty3-G Gag-Pol polyprotein OS=Saccharomyces cerevisiae (strain ATCC 204508 / S288c) OX=559292 GN=TY3B-G PE=1 SV=3)
MSTRG.20247			467	3.4	5.09	0.83	3.01	4.08	6.07	3.39	4.19	5.64	9.52	2.49	3.44	8.16	13.78	10.32	5.1	4.66	1.26	5.49	4.98	11.82	2.33	6.28	2.11	10.4	0.82	1.19	4.3733	6.8933	3.5467	2.2367	10.7533	4.0633	8.96	4.32	1.47	XP_024449384.1(uncharacterized protein LOC112326266 [Populus trichocarpa])	GO:0015074(biological_process:DNA integration); GO:0003676(molecular_function:nucleic acid binding)						PF00385.24(Chromo:Chromo (CHRromatin Organisation MOdifier) domain)
MSTRG.20250			750	2.44	0.42	0.24	1.12	0.65	2.89	1.57	0.29	0.73	3.01	0.2	0.9	2.5	3.64	4.06	0.89	3	0.91	1.51	2.83	2.81	1.33	2.45	3.44	4.06	0.52	1.46	1.2733	2.1067	0.77	0.67	3.4	2.3867	3.29	1.8067	0.92	RQO89780.1(hypothetical protein POPTR_004G232250 [Populus trichocarpa])	GO:0016021(cellular_component:integral component of membrane); GO:0015074(biological_process:DNA integration); GO:0008270(molecular_function:zinc ion binding); GO:0003676(molecular_function:nucleic acid binding); GO:0004672(molecular_function:protein kinase activity); GO:0005524(molecular_function:ATP binding)						PF17921.1(Integrase_H2C2:Integrase zinc binding domain); PF00665.26(rve:Integrase core domain)	sp|Q7LHG5|YI31B_YEAST(Transposon Ty3-I Gag-Pol polyprotein OS=Saccharomyces cerevisiae (strain ATCC 204508 / S288c) OX=559292 GN=TY3B-I PE=3 SV=2)
MSTRG.20251			607	3.56	3.18	0.63	6.03	2.73	5.25	2.49	2.15	2.39	7.26	2.38	1.07	7.86	9.16	7.66	3.95	6.66	1.34	2.93	5.36	8.25	2.52	4.06	3.95	4.69	1.17	1.3	2.8933	5.23	3.0833	1.8333	8.2267	4.42	6.5333	2.7633	1.6767	XP_024455309.1(LOW QUALITY PROTEIN: uncharacterized protein LOC112327266 [Populus trichocarpa])	GO:0003964(molecular_function:RNA-directed DNA polymerase activity); GO:0015074(biological_process:DNA integration); GO:0008270(molecular_function:zinc ion binding); GO:0003676(molecular_function:nucleic acid binding)				COG2801(T:Signal transduction mechanisms)	COG2801(serine threonine-protein kinase)	PF00078.27(RVT_1:Reverse transcriptase (RNA-dependent DNA polymerase))	sp|P04323|POL3_DROME(Retrovirus-related Pol polyprotein from transposon 17.6 OS=Drosophila melanogaster OX=7227 GN=pol PE=4 SV=1)
MSTRG.20267			293	0	0	0	0	0	0	0	0	0	0	0	0	0	3.26	0	0.9	1.89	0	0	0	1.12	0	0	0	0	0	0	0	0	0	0	1.0867	0.3	1.0033	0	0
MSTRG.20312			354	3.82	5.2	1.82	1.52	1.36	1.08	0.62	2.49	3.73	3.87	0.59	6.96	5.61	5.19	6.12	2.96	6.01	3.67	2.02	3.69	8.26	4.63	5.24	3.75	5.92	3.93	3.01	2.97	3.3833	3.6567	1.01	5.64	3.4667	6.73	3.4233	4.0767	TKR99104.1(hypothetical protein D5086_0000194930 [Populus alba])	GO:0016021(cellular_component:integral component of membrane)				ENOG41115IP(S:Function unknown)	ENOG41115IP(Protein of unknown function (DUF1218))
MSTRG.20319			257	13.41	0	18.63	0	12.27	7.88	8.21	6.22	9.31	0	0	0	3.64	10.77	4.11	5.65	3.11	3.23	0	14.5	6.96	0	3	0	3.34	6.11	0	11.6633	2.6267	2.0733	8.9467	6.1733	6.7167	4.47	1	3.1133	XP_024437154.1(uncharacterized protein LOC112323384 [Populus trichocarpa])					ENOG4111SPB(S:Function unknown)	ENOG4111SPB(transposon protein)
MSTRG.20329			330	2.66	0.71	1.43	1.26	2.55	0.67	0.77	0	0	1.37	1.47	0	0	0	1.33	1.12	1.07	1.16	0	0.74	1.47	1.03	0.58	0.41	0	0.58	0	1.7367	0.9167	0.42	1.2233	0.4433	0.7567	0.8467	0.1933	0.9233	XP_011001948.1(PREDICTED: uncharacterized protein LOC105109054 [Populus euphratica])	GO:0004386(molecular_function:helicase activity)				ENOG410YPC1(S:Function unknown)	ENOG410YPC1(-)
MSTRG.2033			254	8.87	5.73	4.24	0	14.15	5.11	0	0	8.78	5.62	5.88	0	4.27	5.8	6.43	15.66	1.7	6.7	0	9.29	2.04	0	0	6.98	8.89	3.69	0	10.6	5.4867	0	3.3733	5.5	10.6433	4.21	0	3.4633
MSTRG.2034			689	2.9	0.98	1.41	0	2.61	1.61	0.43	0	1.89	0.8	2.35	0	0.58	2.29	1.67	1.24	1.09	0.52	0	3.84	1.12	0.51	0	3.87	1.56	2.18	0	2.4667	1.13	0	1.3967	1.5133	2.9833	1.2567	0	1.07
MSTRG.20366			520	2.59	0.92	2.57	0.4	2.83	1.96	1.66	0	1.25	0.65	2.98	0.59	0.97	3.13	0.7	2.02	1.98	1.7	1	2.58	0.92	1.46	0	4.55	1.28	2.01	0	2.2233	1.1767	0.33	2.4033	1.6	3.05	1.3933	0.3333	1.7233	TKR99163.1(hypothetical protein D5086_0000195520 [Populus alba])
MSTRG.20367			431	1.35	0.34	0.36	1.25	0.77	0.96	0.41	1.64	1.02	0.67	1.83	1.94	1.53	0.68	1.78	0.31	0	0.34	1.89	0	1.64	1.27	1.1	1.62	0	0.34	0.42	1.0467	0.6567	1.61	0.8667	1.33	0.6433	0.5467	1.1367	0.65
MSTRG.20368			354	17.42	14.24	16.57	15.71	17.55	14.82	11.53	13.23	15.48	19.01	14.32	20.36	13.46	17.04	18.93	13.27	10.62	12.96	15.4	16.67	15.73	12.23	18.32	17.6	15.51	17.42	14.39	16.8167	16.0233	16.4333	14.14	16.4767	15.8467	13.9533	16.0367	14.2033	XP_011020791.1(PREDICTED: uncharacterized protein LOC105123035 isoform X1 [Populus euphratica])					ENOG410YEW3(S:Function unknown)	ENOG410YEW3(Protein of unknown function (DUF1664))
MSTRG.20381			2490	1.06	0.91	0.7	0.92	0.82	0.77	1.13	1.03	0.9	0.58	0.85	0.81	1.4	1.49	1.08	1.44	1.41	1.3	0.66	2.29	1.4	1	0.68	2.05	1.1	1.27	0.89	0.9267	0.7533	0.92	0.8933	1.3233	1.9267	1.3033	0.7433	1.19	XP_024437154.1(uncharacterized protein LOC112323384 [Populus trichocarpa])					ENOG4111SPB(S:Function unknown); ENOG4111XVU(S:Function unknown)	ENOG4111SPB(transposon protein); ENOG4111XVU(-)	PF04937.15(DUF659:Protein of unknown function (DUF 659)); PF05699.14(Dimer_Tnp_hAT:hAT family C-terminal dimerisation region); PF02892.15(zf-BED:BED zinc finger)
MSTRG.2043			204	0	0	0	0	0	0	0	0	9.62	0	0	0	0	0	0	4.41	0	0	0	0	0	0	0	0	0	0	0	3.2067	0	0	0	0	1.47	0	0	0
MSTRG.20476			742	0	0	0	0	0	0	0	0	0	0	0	0	0	0	0	0	0	0	0	0	0	0	0	0	0	0	0	0	0	0	0	0	0	0	0	0	XP_006378832.2(fasciclin-like arabinogalactan protein 17 [Populus trichocarpa] )	GO:0009733(biological_process:response to auxin); GO:0009735(biological_process:response to cytokinin); GO:0009739(biological_process:response to gibberellin); GO:0090376(biological_process:seed trichome differentiation); GO:0007155(biological_process:cell adhesion); GO:0016021(cellular_component:integral component of membrane)				COG2335(M:Cell wall/membrane/envelope biogenesis)	COG2335(Beta-Ig-H3 fasciclin)	PF02469.22(Fasciclin:Fasciclin domain)	sp|Q66GR0|FLA17_ARATH(Fasciclin-like arabinogalactan protein 17 OS=Arabidopsis thaliana OX=3702 GN=FLA17 PE=2 SV=1)
MSTRG.20487			357	0	2.07	0	44.1	0.66	0.15	0.37	25.97	0	0	1.15	39.17	0	1.61	1.85	0	0.4	0	31.21	0	0	0	40.93	0.69	2.1	0	45.45	0.22	0.74	36.4133	0.5067	1.1533	0.23	0.8333	39.1967	0	XP_024445362.1(uncharacterized protein LOC112324933 [Populus trichocarpa])	GO:0000943(cellular_component:retrotransposon nucleocapsid); GO:0016021(cellular_component:integral component of membrane); GO:0003887(molecular_function:DNA-directed DNA polymerase activity); GO:0015074(biological_process:DNA integration); GO:0008270(molecular_function:zinc ion binding); GO:0003676(molecular_function:nucleic acid binding); GO:0055085(biological_process:transmembrane transport)				COG2801(T:Signal transduction mechanisms); ENOG410XS4D(T:Signal transduction mechanisms)	COG2801(Serine Threonine protein kinase); ENOG410XS4D(Serine Threonine protein kinase)	PF13976.6(gag_pre-integrs:GAG-pre-integrase domain)
MSTRG.20488			757	1.02	0.49	0.61	7.13	0.53	1.04	0.49	5.39	0.54	0.23	0.83	6.51	1.01	0.46	0.53	0.22	1.36	0.79	6.02	0.69	1.33	0.44	4.36	0.46	0.79	0.59	5.54	0.6967	0.5867	6.3433	0.6433	0.6667	0.4567	1.16	5.3067	0.6067	ABF81447.1(NBS type disease resistance protein [Populus trichocarpa])	GO:0043531(molecular_function:ADP binding); GO:0000943(cellular_component:retrotransposon nucleocapsid); GO:0016301(molecular_function:kinase activity); GO:0015074(biological_process:DNA integration); GO:0008270(molecular_function:zinc ion binding); GO:0003676(molecular_function:nucleic acid binding); GO:0003964(molecular_function:RNA-directed DNA polymerase activity)	K03006	RPB1, POLR2A	map00240(Pyrimidine metabolism); map03020(RNA polymerase); map00230(Purine metabolism)	COG2801(L:Replication, recombination and repair)	COG2801(Retrotransposon protein)	PF07727.14(RVT_2:Reverse transcriptase (RNA-dependent DNA polymerase))	sp|P10978|POLX_TOBAC(Retrovirus-related Pol polyprotein from transposon TNT 1-94 OS=Nicotiana tabacum OX=4097 PE=2 SV=1)
MSTRG.20489			201	0	0	0	15.27	0	0	0	10.98	0	0	0	6.16	0	0	0	0	0.37	0	0	0	12.11	0	7.67	0	0	0	0	0	0	10.8033	0	0	0	4.16	2.5567	0	AIC77183.1(polyprotein [Gossypium barbadense])	GO:0004356(molecular_function:glutamate-ammonia ligase activity); GO:0004491(molecular_function:methylmalonate-semialdehyde dehydrogenase (acylating) activity); GO:0000943(cellular_component:retrotransposon nucleocapsid); GO:0016021(cellular_component:integral component of membrane); GO:0015074(biological_process:DNA integration); GO:0008270(molecular_function:zinc ion binding); GO:0003676(molecu…				ENOG410XS4D(S:Function unknown); COG2801(S:Function unknown)	ENOG410XS4D(Retrotransposon protein); COG2801(Retrotransposon protein)		sp|P10978|POLX_TOBAC(Retrovirus-related Pol polyprotein from transposon TNT 1-94 OS=Nicotiana tabacum OX=4097 PE=2 SV=1)
MSTRG.20490			288	0	0	0	0	0	1.05	0	0	0	0	0	0	0	0	0	2.87	2.02	0	0	1.16	0	2.03	0	0	0	0	0	0	0.35	0	0	0	1.3433	0.6733	0	0.6767	PNT36450.1(hypothetical protein POPTR_005G127400 [Populus trichocarpa])
MSTRG.20491			230	2.76	7.13	0	2.84	7.74	7.98	0	0	11.18	8.95	0	0	13.51	21.13	10.21	2.43	5.43	2.61	4.33	8.46	3.27	2.79	2.53	2.74	10.62	0	8.9	7.2267	8.02	0.9467	0	14.95	4.5433	6.44	5.2533	1.8	PNT52937.1(hypothetical protein POPTR_001G059600 [Populus trichocarpa] )
MSTRG.20494			249	0	0	0	0	0	1.85	2.33	0	0	2.05	0	0	0	0	0	1.7	0	1.82	1.85	0	0	1.82	0	0	0	0	4.41	0	1.3	0	0.7767	0	0.5667	0	2.0867	1.2133	XP_016649007.1(PREDICTED: uncharacterized mitochondrial protein AtMg00810-like [Prunus mume])	GO:0003964(molecular_function:RNA-directed DNA polymerase activity); GO:0000943(cellular_component:retrotransposon nucleocapsid); GO:0008270(molecular_function:zinc ion binding); GO:0003676(molecular_function:nucleic acid binding); GO:0015074(biological_process:DNA integration)						PF07727.14(RVT_2:Reverse transcriptase (RNA-dependent DNA polymerase))	sp|Q9ZT94|POLR2_ARATH(Retrovirus-related Pol polyprotein from transposon RE2 OS=Arabidopsis thaliana OX=3702 GN=RE2 PE=4 SV=1)
MSTRG.20507			918	0.53	0.57	0.34	0	0.71	0.78	0.12	0.55	0.12	0.74	0	0.97	0.33	0.96	0.32	0.17	0.1	0.12	0.24	0.12	0.78	0.3	0.49	0.12	0.23	0	0.22	0.4533	0.6967	0.5067	0.1533	0.5367	0.1367	0.37	0.3167	0.14	YP_001109551.1(hypothetical protein Poptr_cp073 [Populus trichocarpa] )	GO:0009570(cellular_component:chloroplast stroma); GO:0016021(cellular_component:integral component of membrane); GO:0009536(cellular_component:plastid); GO:0005524(molecular_function:ATP binding); GO:0009507(cellular_component:chloroplast)				ENOG410Z49J(S:Function unknown); ENOG410YES0(S:Function unknown)	ENOG410Z49J(-); ENOG410YES0(function. Its presence in a non-photosynthetic plant (Epifagus virginiana) and experiments in tobacco indicate that it has an essential function which is probably not related to photosynthesis)	PF05695.12(DUF825:Plant protein of unknown function (DUF825))	sp|Q14F97|YCF2_POPAL(Protein Ycf2 OS=Populus alba OX=43335 GN=ycf2-A PE=3 SV=1)
MSTRG.20509			2951	410.92	459.2	72.4	25.94	334	463.89	52.8	50.93	543.16	419.2	113.89	24.28	609.22	692.88	794.12	390.35	425.23	70.32	33.71	288.74	396.65	67.67	46.66	207.93	468.17	87.61	26.22	429.36	447.43	33.7167	79.6967	698.74	295.673	430.017	35.53	75.2	QCD96519.1(hypothetical protein DEO72_LG6g1223 [Vigna unguiculata])	GO:0009570(cellular_component:chloroplast stroma); GO:0016021(cellular_component:integral component of membrane); GO:0005524(molecular_function:ATP binding); GO:0009507(cellular_component:chloroplast)				COG0048(J:Translation, ribosomal structure and biogenesis); ENOG410YXZV(S:Function unknown); ENOG410YES0(S:Function unknown)	COG0048(Interacts with and stabilizes bases of the 16S rRNA that are involved in tRNA selection in the A site and with the mRNA backbone. Located at the interface of the 30S and 50S subunits, it traverses the body of the 30S subunit contacting proteins on the other side and probably holding the rRNA structure together. The combined cluster of proteins S8, S12 and S17 appears to hold together the …		sp|Q68RU4|YCF2_PANGI(Protein Ycf2 OS=Panax ginseng OX=4054 GN=ycf2-A PE=3 SV=1)
MSTRG.20514			394	0	0.43	1.34	1.89	0.99	0	1.36	0	1.18	0	0.44	0.37	0	0	0	0	0.37	0.39	0.37	0.47	0	0.38	0	0	0.4	0.42	0	0.7233	0.1433	0.7533	1.0467	0	0.1567	0.2567	0.1233	0.3967
MSTRG.20522			439	0.51	0	0.33	1.69	1.62	0.75	0.59	0	0	0	1.35	0	0.35	0.34	0.8	0	0	1.18	0.31	0	0	0.05	0.53	0.62	0.29	0.97	0.97	0.71	0.25	0.5633	0.7567	0.4967	0.2067	0.0967	0.6033	0.7333	RQO93780.1(hypothetical protein POPTR_T037433 [Populus trichocarpa])	GO:0007165(biological_process:signal transduction); GO:0043531(molecular_function:ADP binding)				ENOG410ZU4Z(S:Function unknown); ENOG4112BMQ(S:Function unknown)	ENOG410ZU4Z(Resistance protein); ENOG4112BMQ(TMV resistance protein N-like)	PF00931.22(NB-ARC:NB-ARC domain); PF13191.6(AAA_16:AAA ATPase domain); PF01637.18(ATPase_2:ATPase domain predominantly from Archaea); PF00004.29(AAA:ATPase family associated with various cellular activities (AAA)); PF13173.6(AAA_14:AAA domain); PF13401.6(AAA_22:AAA domain)	sp|Q40392|TMVRN_NICGU(TMV resistance protein N OS=Nicotiana glutinosa OX=35889 GN=N PE=1 SV=1)
MSTRG.20551			334	0.65	0	0	0	0	0	0	0	0	0	0	0	0	0.69	0	0	0	0	0	0.73	2.12	0	0	0	3.85	0	0	0.2167	0	0	0	0.23	0.2433	1.99	0	0
MSTRG.20559			242	0	0	0	0	0	0	0	0	0	0	0	0	0	0	0	0	0	0	0	0	0	0	0	0	0	0	0	0	0	0	0	0	0	0	0	0	PNT12388.1(hypothetical protein POPTR_011G081800 [Populus trichocarpa])	GO:0006355(biological_process:regulation of transcription, DNA-templated); GO:0007165(biological_process:signal transduction); GO:0043531(molecular_function:ADP binding); GO:0003677(molecular_function:DNA binding)				ENOG41116Z1(S:Function unknown); ENOG4111K5V(S:Function unknown); ENOG410Y65V(S:Function unknown); ENOG410YADE(S:Function unknown)	ENOG41116Z1(-); ENOG4111K5V(Reverse transcriptase (RNA-dependent DNA polymerase)); ENOG410Y65V(Retrotransposon protein); ENOG410YADE(Reverse transcriptase (RNA-dependent DNA polymerase))	PF14111.6(DUF4283:Domain of unknown function (DUF4283))
MSTRG.20573			230	0	0	0	0	3.74	2.63	0	0	2.72	0	0	5.16	3.38	9.06	0	4.87	10.86	0	2.68	2.82	9.82	0	2.53	2.74	5.59	0	0	2.1533	0.8767	1.72	0	4.1467	3.4767	8.7567	1.7367	0	ABG37667.2(transposase tnp2, partial [Populus trichocarpa])	GO:0015074(biological_process:DNA integration); GO:0003676(molecular_function:nucleic acid binding)						PF13960.6(DUF4218:Domain of unknown function (DUF4218))
MSTRG.20577			240	0	0	0	0	0	0	0	0	2.25	0	2.51	0	0	9.93	8.33	0	0	2.14	2.19	2.35	0	0	0	0	0	0	0	0.75	0	0	0.8367	6.0867	0.7833	0	0.73	0.7133	XP_011024469.1(PREDICTED: histone-lysine N-methyltransferase SUVR2 isoform X1 [Populus euphratica])	GO:0018024(molecular_function:histone-lysine N-methyltransferase activity); GO:0005634(cellular_component:nucleus); GO:0005694(cellular_component:chromosome); GO:0008270(molecular_function:zinc ion binding)				COG2940(S:Function unknown)	COG2940(Histone-lysine N-methyltransferase)		sp|Q946J2|SUVR1_ARATH(Probable inactive histone-lysine N-methyltransferase SUVR1 OS=Arabidopsis thaliana OX=3702 GN=SUVR1 PE=1 SV=2)
MSTRG.20581			308	38.25	28.55	30.58	51.41	41.05	29.45	35.07	25.31	20.19	24.83	25.19	30.33	69.53	55.8	64.69	15.62	13.62	21.94	26.64	41.48	39.65	50.11	45.58	14.39	41.33	22.02	12.79	33.1633	27.61	35.6833	30.28	63.34	23.83	31.5333	28.3367	31.3567	PNT43355.1(hypothetical protein POPTR_003G029800 [Populus trichocarpa])	GO:0016021(cellular_component:integral component of membrane)
MSTRG.20582			611	2.21	1.16	3.44	2.82	3.01	1.47	3.97	2.22	1.59	3.23	4.42	3.14	6.03	5.2	4.14	2.6	5.19	4.21	2.54	4.26	2.32	4.21	4.84	5.62	4.28	3.74	1.76	2.27	1.9533	2.7267	3.9433	5.1233	4.16	3.93	3.0467	4.0533	RQO90598.1(hypothetical protein POPTR_005G154101 [Populus trichocarpa])
MSTRG.20583			458	0	0	0	0	0	0	0	0	0	0	0	0	0	0	0	0	0	0	0	0	0	0	0	0	0	0	0	0	0	0	0	0	0	0	0	0	PNT43355.1(hypothetical protein POPTR_003G029800 [Populus trichocarpa])	GO:0016021(cellular_component:integral component of membrane)
MSTRG.20584			202	0	0	0	0	0	0	0	0	0	0	0	0	0	0	0	0	0	0	0	0	0	0	0	0	0	0	0	0	0	0	0	0	0	0	0	0	XP_011013479.1(PREDICTED: LOW QUALITY PROTEIN: uncharacterized protein LOC105117497, partial [Populus euphratica])	GO:0010581(biological_process:regulation of starch biosynthetic process); GO:0015074(biological_process:DNA integration); GO:0008270(molecular_function:zinc ion binding); GO:0003676(molecular_function:nucleic acid binding); GO:0019252(biological_process:starch biosynthetic process); GO:0009507(cellular_component:chloroplast)
MSTRG.20590			281	0.9	0	0	0	1.54	0	0	0	0	0	0	1.09	2.01	0	0	0	0	0	0.07	1.27	0	0	1.05	0	0	0	0	0.8133	0	0.3633	0	0.67	0.4233	0	0.3733	0
MSTRG.20591			304	0	0	0	3.22	0	0	0	0	0	0.88	1.04	0	0	0	0	0	0	0	0.69	0	0	0	2.15	0	0	0	0	0	0.2933	1.0733	0.3467	0	0	0	0.9467	0	PNT05632.1(hypothetical protein POPTR_014G183300 [Populus trichocarpa])	GO:0016021(cellular_component:integral component of membrane)
MSTRG.20592			211	0	0	0	0	5.71	3.97	0	0	0	0	0	3.93	25.92	0	0	3.71	12.6	11.89	0	0	0	0	0	4.22	0	0	0	1.9033	1.3233	1.31	0	8.64	2.6433	4.2	0	3.9633
MSTRG.20594			237	4.81	0	0	0	0	9.19	0	0	0	0	0	0	0	0	2.95	0	2.35	0	0	0	2.82	0	0	0	0	0	0	1.6033	3.0633	0	0	0.9833	0	1.7233	0	0	XP_024446987.1(uncharacterized protein LOC112325251 [Populus trichocarpa])					ENOG4111SPB(S:Function unknown); ENOG410Y65V(S:Function unknown); COG0534(V:Defense mechanisms)	ENOG4111SPB(transposon protein); ENOG410Y65V(Retrotransposon protein); COG0534(Mate efflux family protein)
MSTRG.20620			251	0	2.01	2.24	0	0	3.58	0	0	1.85	0	0	0	0	2.03	0	1.65	0	0	1.78	0	4.31	1.76	1.69	0	0	0	0	0.6167	1.8633	0	0.7467	0.6767	0.55	1.4367	1.1567	0.5867	XP_011012395.1(PREDICTED: uncharacterized protein LOC105116651 [Populus euphratica])	GO:0046983(molecular_function:protein dimerization activity); GO:0003677(molecular_function:DNA binding)				ENOG410XWK2(S:Function unknown); ENOG410YEJC(S:Function unknown)	ENOG410XWK2(transposon protein); ENOG410YEJC(transposon protein)
MSTRG.20622			216	0	0	0	3.57	5.08	3.54	0	0	3.65	0	4.08	3.5	4.61	4.07	0	0	3.72	0	3.66	0	0	7.11	0	0	0	3.94	0	2.91	1.18	2.3567	1.36	2.8933	0	1.24	1.22	3.6833	TKR91555.1(hypothetical protein D5086_0000222470 [Populus alba])	GO:0006355(biological_process:regulation of transcription, DNA-templated); GO:0005634(cellular_component:nucleus); GO:0009734(biological_process:auxin-activated signaling pathway); GO:0016740(molecular_function:transferase activity); GO:0003677(molecular_function:DNA binding)
MSTRG.20623			255	1.75	0	6.25	0	0	0	0	0	0	1.84	3.85	1.62	4.19	0	0	0	1.67	4.94	1.66	3.66	2	1.65	0	5.15	1.75	3.63	1.98	0.5833	0.6133	0.54	3.3667	1.3967	2.9367	1.8067	1.2133	3.4067	PNT12561.1(hypothetical protein POPTR_011G092000, partial [Populus trichocarpa])	GO:0016740(molecular_function:transferase activity)				ENOG410YBPI(S:Function unknown)	ENOG410YBPI(Remorin family)
MSTRG.20653			1877	1.82	1.28	2.39	3.51	1.04	1.58	2.12	2.81	1.76	1.45	2.62	3.29	2.31	2.13	2.1	2.02	2.42	3.17	3.35	2.4	2.78	3.31	3.5	2.41	2.33	2.3	2.68	1.54	1.4367	3.2033	2.3767	2.18	2.2767	2.51	3.1767	2.9267	PNT12628.1(hypothetical protein POPTR_011G096200 [Populus trichocarpa])	GO:0005776(cellular_component:autophagosome); GO:0061908(deleted:old GO)				ENOG41114JT(S:Function unknown)	ENOG41114JT(-)
MSTRG.20659			516	12.02	13.31	26.23	18.37	13.83	10.83	18.09	15.33	12.21	10.78	20.36	12.61	7.92	12.72	9.57	13.08	10.98	15.69	17.31	13.33	8.94	19.23	15.16	17.02	10.21	17.19	16.99	12.6867	11.64	15.4367	21.56	10.07	14.4767	10.0433	16.4867	17.37	PNT12644.1(hypothetical protein POPTR_011G097200 [Populus trichocarpa])	GO:0016021(cellular_component:integral component of membrane)
MSTRG.20695			218	24.5	43.75	0	27.19	57.36	0	0	97.06	19.78	20.7	9.78	37.69	0	63.29	25.71	8.03	8.5	31.88	0	8.06	15.97	8.4	56.68	11.84	9.16	46.94	7.72	33.88	21.4833	53.98	3.26	29.6667	9.31	11.21	21.4667	29.0733	PHT96196.1(hypothetical protein BC332_34878 [Capsicum chinense])					ENOG410Z05T(S:Function unknown); ENOG410Y21X(S:Function unknown); ENOG4111JHC(S:Function unknown); ENOG41119X7(S:Function unknown)	ENOG410Z05T(-); ENOG410Y21X(-); ENOG4111JHC(senescence-associated protein); ENOG41119X7(-)
MSTRG.2072			204	438.27	93.11	0	0	276.42	18.46	0	0	809.53	39.51	10.94	0	62.61	52.53	32.42	390.3	86.04	4.71	0	442.55	6.11	23.76	0	591.72	20.17	184.04	0	508.073	50.36	0	3.6467	49.1867	474.857	37.44	0	70.8367
MSTRG.20721			606	3.75	4.87	2.11	0	6.52	2.97	1.78	0	3.91	2.96	2.06	0	1.45	1.51	1.56	2.76	1.49	1.29	0	3.93	0.52	1.1	0	1.97	2.58	3.21	0	4.7267	3.6	0	1.9833	1.5067	2.8867	1.53	0	1.8667						ENOG4111GRP(S:Function unknown)	ENOG4111GRP(Berardinelli-Seip congenital lipodystrophy 2 (seipin))
MSTRG.2073			203	131.69	32.53	0	0	94.61	28.88	6.35	0	276.02	0	10.85	0	18.6	82.06	5.87	232.54	30.16	9.55	0	231.56	6.13	14.41	0	293.58	15.07	95.65	0	167.44	20.47	0	5.7333	35.51	252.56	17.12	0	39.87	PNT56708.1(hypothetical protein POPTR_001G260200 [Populus trichocarpa])
MSTRG.2075			254	0	0	0	2.07	0	0	0	7.37	0	0	0	1.94	0	0	0	0	0	0	2.05	0	0	0	0	0	0	0	3.91	0	0	3.7933	0	0	0	0	1.9867	0	PNT56707.1(hypothetical protein POPTR_001G260100 [Populus trichocarpa])	GO:0016021(cellular_component:integral component of membrane); GO:0102966(deleted:old GO); GO:0016746(molecular_function:transferase activity, transferring acyl groups); GO:0008374(molecular_function:O-acyltransferase activity); GO:0047196(molecular_function:long-chain-alcohol O-fatty-acyltransferase activity); GO:0103095(molecular_function:wax ester synthase activity)				ENOG41126FI(S:Function unknown)	ENOG41126FI(-)		sp|Q9SV07|ASAT1_ARATH(Acyl-CoA--sterol O-acyltransferase 1 OS=Arabidopsis thaliana OX=3702 GN=ASAT1 PE=1 SV=1)
MSTRG.20778			228	14.37	16.84	21.36	2.74	15.58	24.68	0	2.62	19.84	6.23	0	2.69	20.1	15.05	14.2	20.3	17	8.14	0	20.1	20.52	13.33	2.64	17.15	17.5	0	0	16.5967	15.9167	2.6833	7.12	16.45	19.1833	18.34	0.88	7.1567	EFH64640.1(expressed protein [Arabidopsis lyrata subsp. lyrata])
MSTRG.20792			1701	29.69	24.88	6.86	5.9	19.34	21.45	4.84	5.21	13.73	18.52	5.59	5.07	20.02	10.32	16.86	18.95	15.18	4.85	5.26	13.35	13.97	4.45	4.13	13.61	18.98	4.26	3.83	20.92	21.6167	5.3933	5.7633	15.7333	15.3033	16.0433	4.4067	4.52	XP_002317481.1(probable aminotransferase TAT2 isoform X2 [Populus trichocarpa] )	GO:0008696(molecular_function:4-amino-4-deoxychorismate lyase activity); GO:0006520(biological_process:cellular amino acid metabolic process); GO:0008483(molecular_function:transaminase activity); GO:0009058(biological_process:biosynthetic process); GO:0004838(molecular_function:L-tyrosine:2-oxoglutarate aminotransferase activity); GO:0030170(molecular_function:pyridoxal phosphate binding); GO:00…	K00815	TAT	map00270(Cysteine and methionine metabolism); map00130(Ubiquinone and other terpenoid-quinone biosynthesis); map00950(Isoquinoline alkaloid biosynthesis); map00360(Phenylalanine metabolism); map00350(Tyrosine metabolism); map00960(Tropane, piperidine and pyridine alkaloid biosynthesis); map00400(Phenylalanine, tyrosine and tryptophan biosynthesis)	COG0436(O:Posttranslational modification, protein turnover, chaperones)	COG0436()-reductase)	PF00155.21(Aminotran_1_2:Aminotransferase class I and II); PF01212.21(Beta_elim_lyase:Beta-eliminating lyase); PF00266.19(Aminotran_5:Aminotransferase class-V)	sp|Q9FN30|TAT2_ARATH(Probable aminotransferase TAT2 OS=Arabidopsis thaliana OX=3702 GN=At5g53970 PE=2 SV=1)
MSTRG.20793			242	0	0	0	0	0	0	0	0	0	0	0	0	0	0	5.34	0	2.13	0	0	0	0	0	0	0	2.21	0	0	0	0	0	0	1.78	0	1.4467	0	0	XP_006377758.2(uncharacterized protein LOC18103370 [Populus trichocarpa])					ENOG4111SPB(S:Function unknown); ENOG410Y65V(S:Function unknown); COG0534(V:Defense mechanisms)	ENOG4111SPB(transposon protein); ENOG410Y65V(Retrotransposon protein); COG0534(Mate efflux family protein)
MSTRG.20844			207	4.59	5.06	29.44	35.39	6.29	13.1	40.21	79.71	4.48	20.48	35.03	60.63	5.72	10.02	0	8.18	23.21	43.68	72.78	0	5.65	0	77.53	0	37.82	9.77	102.78	5.12	12.88	58.5767	34.8933	5.2467	2.7267	22.2267	84.3633	17.8167
MSTRG.20854			446	0.9	1.59	0.33	12.57	1.08	2.7	0.33	14.01	2.32	1.21	0	18.05	0.67	0.62	1.96	1.66	1.92	1.17	10.51	3.51	0.96	1.14	5.44	2.38	0.89	0.93	11.83	1.4333	1.8333	14.8767	0.22	1.0833	2.5167	1.2567	9.26	1.08	PSR95678.1(Protein anachronism like [Actinidia chinensis var. chinensis])	GO:0016021(cellular_component:integral component of membrane)
MSTRG.20856			3186	0.23	0.31	0.25	0.31	0.46	1.28	0.61	0.31	0.29	0.25	0.28	0.34	0.64	0.49	0.46	0.3	0.75	0.58	0.27	0.17	0.16	0.32	0.4	0.6	0.29	0.2	0.42	0.3267	0.6133	0.32	0.38	0.53	0.3567	0.4	0.3633	0.3667	OMO62984.1(Integrase, catalytic core [Corchorus capsularis])	GO:0009555(biological_process:pollen development); GO:0000943(cellular_component:retrotransposon nucleocapsid); GO:0016021(cellular_component:integral component of membrane); GO:0015074(biological_process:DNA integration); GO:0003676(molecular_function:nucleic acid binding); GO:0005886(cellular_component:plasma membrane); GO:0003964(molecular_function:RNA-directed DNA polymerase activity); GO:004…				COG2801(L:Replication, recombination and repair); ENOG410ZK3M(S:Function unknown); ENOG410XS4D(S:Function unknown)	COG2801(Retrotransposon protein); ENOG410ZK3M(-); ENOG410XS4D(Retrotransposon protein)	PF07727.14(RVT_2:Reverse transcriptase (RNA-dependent DNA polymerase)); PF00665.26(rve:Integrase core domain); PF13976.6(gag_pre-integrs:GAG-pre-integrase domain)	sp|Q94HW2|POLR1_ARATH(Retrovirus-related Pol polyprotein from transposon RE1 OS=Arabidopsis thaliana OX=3702 GN=RE1 PE=2 SV=1)
MSTRG.20881			1424	0.49	0.42	0.83	0.28	0.22	0.25	1.1	0.45	0.18	0.79	0.51	0.54	0.91	0.64	0.35	0.23	0.89	0.39	0.59	0.36	0.82	0.67	0.33	0.6	1.16	1.11	0.21	0.2967	0.4867	0.4233	0.8133	0.6333	0.3967	0.9567	0.3767	0.7233
MSTRG.20915			384	0	0	0	0	0	0	0	0	0	0	0	0	0	0	0	0	0	0	0	0	0	0	0	0	0	0	0	0	0	0	0	0	0	0	0	0	XP_024447894.1(G-type lectin S-receptor-like serine/threonine-protein kinase At4g27290 [Populus trichocarpa])	GO:0004674(molecular_function:protein serine/threonine kinase activity); GO:0016021(cellular_component:integral component of membrane); GO:0048544(biological_process:recognition of pollen); GO:0005524(molecular_function:ATP binding); GO:0004672(molecular_function:protein kinase activity)	K04733	IRAK4		COG0515(T:Signal transduction mechanisms)	COG0515(Serine Threonine protein kinase)	PF08276.11(PAN_2:PAN-like domain)	sp|O81832|Y4729_ARATH(G-type lectin S-receptor-like serine/threonine-protein kinase At4g27290 OS=Arabidopsis thaliana OX=3702 GN=At4g27290 PE=3 SV=4)
MSTRG.20925			481	1.94	1.08	3.39	5.02	1.82	1.03	2.11	1.79	3.93	4.08	3.24	2.09	0.85	2.09	1.11	3.99	1.58	3.56	3	1.5	2.43	2.19	2.22	4.35	3.24	1.83	3.53	2.5633	2.0633	2.9667	2.9133	1.35	3.28	2.4167	2.9167	2.5267	XP_011014260.1(PREDICTED: uncharacterized protein LOC105118094 [Populus euphratica])					ENOG410YZWQ(T:Signal transduction mechanisms); ENOG410YXN0(S:Function unknown)	ENOG410YZWQ(Serine Threonine protein kinase); ENOG410YXN0(-)	PF12776.7(Myb_DNA-bind_3:Myb/SANT-like DNA-binding domain)	sp|Q9FFJ8|LIMYB_ARATH(L10-interacting MYB domain-containing protein OS=Arabidopsis thaliana OX=3702 GN=LIMYB PE=1 SV=1)
MSTRG.20930			1098	1.15	1.38	0.65	0.83	1.09	0.69	0.51	0.19	1.09	1.64	0.42	0.37	0.89	0.34	0.56	1.29	0.5	0.68	0.25	1	1	0.53	0.52	1.45	0.54	0.84	0.59	1.11	1.2367	0.4633	0.5267	0.5967	1.2467	0.68	0.4533	0.6833	XP_011032431.1(PREDICTED: ELMO domain-containing protein A-like isoform X2 [Populus euphratica])					ENOG410XRXC(S:Function unknown)	ENOG410XRXC(ELMO CED-12 domain containing)
MSTRG.20987			296	0	0	0	0	0	0	0	0	0	0	0	1.79	0	0	0	0	0	0.93	0	1.06	0	0	0.86	0	0.97	1.01	0	0	0	0.5967	0	0	0.3533	0.3233	0.2867	0.6467
MSTRG.21020			1091	3.75	3.39	2.11	0.32	4.87	2.09	2.76	0.18	3.05	2.52	1.77	0.31	2.79	3.79	3.22	3.47	3.15	1.36	0.51	3.99	2.45	1.82	0.41	4.55	2.8	3.07	0.07	3.89	2.6667	0.27	2.2133	3.2667	4.0033	2.8	0.33	2.0833	XP_018846510.1(PREDICTED: uncharacterized protein LOC109010208 [Juglans regia])	GO:0016021(cellular_component:integral component of membrane); GO:0008270(molecular_function:zinc ion binding); GO:0003676(molecular_function:nucleic acid binding)						PF14244.6(Retrotran_gag_3:gag-polypeptide of LTR copia-type); PF14223.6(Retrotran_gag_2:gag-polypeptide of LTR copia-type); PF03732.17(Retrotrans_gag:Retrotransposon gag protein)	sp|Q9ZT94|POLR2_ARATH(Retrovirus-related Pol polyprotein from transposon RE2 OS=Arabidopsis thaliana OX=3702 GN=RE2 PE=4 SV=1)
MSTRG.21025			1417	0.15	0.16	0.31	0.65	0.06	0.2	0.26	0.82	0.23	0.2	0.36	0.63	0.81	0.7	0.61	0.19	0.22	0.79	0.77	0.3	0.26	1.01	0.63	0.35	0.92	1.07	1.02	0.1467	0.1867	0.7	0.31	0.7067	0.28	0.4667	0.8067	0.9567	PNT13436.2(hypothetical protein POPTR_011G142600 [Populus trichocarpa])
MSTRG.21035			467	196.68	152.15	331.28	452.34	186.65	144.79	329.8	501.28	259.89	163.9	415.12	411.72	131.49	138.84	111.72	289.65	164.13	410.38	429.11	299.54	159.18	433.15	378.33	350.76	125.63	423.82	367.43	214.407	153.613	455.113	358.733	127.35	313.317	149.647	391.623	422.45
MSTRG.21052			337	0.63	5.37	0	0	0.79	0	0	0	2.48	5.15	0	0	0	0	1.43	2.28	0.58	0	0	0.71	0.69	0	0	1.24	1.87	0	0	1.3	3.5067	0	0	0.4767	1.41	1.0467	0	0
MSTRG.21070			984	0.58	1.46	2.39	1.75	0.94	1.3	3.66	1.41	0.8	1.47	4.06	2.12	0.98	1.1	1.4	1.47	1.72	7.01	4.65	0.84	2.62	7.87	7.31	0.96	2.72	8.47	5.87	0.7733	1.41	1.76	3.37	1.16	1.09	2.3533	5.9433	7.7833	XP_011004369.1(PREDICTED: WAT1-related protein At5g07050-like isoform X2 [Populus euphratica])	GO:0022857(molecular_function:transmembrane transporter activity); GO:0016021(cellular_component:integral component of membrane); GO:0005886(cellular_component:plasma membrane)				ENOG410YBED(U:Intracellular trafficking, secretion, and vesicular transport)	ENOG410YBED(auxin-induced protein)		sp|Q9SUD5|WTR36_ARATH(WAT1-related protein At4g28040 OS=Arabidopsis thaliana OX=3702 GN=At4g28040 PE=2 SV=1)
MSTRG.211			387	2.12	0	0.47	0	0	0	0	0.39	1.24	0	0	0	0.48	0.45	0.47	2.71	1.17	0	0	1.46	0.46	0	0	1.68	0	0	0.47	1.12	0	0.13	0.1567	0.4667	1.95	0.5433	0.1567	0
MSTRG.2110			944	4.38	3.28	3.54	3.12	5.45	1.78	3.41	3.15	4.09	2.25	3.02	3.12	3.55	4.72	4.58	4.97	3.8	5.12	3.22	4.17	3.59	4.85	2.49	5.98	4.59	4.99	3.44	4.64	2.4367	3.13	3.3233	4.2833	5.04	3.9933	3.05	4.9867	PNT56793.1(hypothetical protein POPTR_001G264700, partial [Populus trichocarpa])
MSTRG.21101			204	0	0	0	9.54	6.77	0	0	4.52	4.81	0	0	0	0	0	0	0	0	0	9.81	0	0	4.75	0	0	0	5.27	17.51	3.86	0	4.6867	0	0	0	0	9.1067	3.34
MSTRG.21200			342	0	0	0	0	1.55	0	0	0	0	0	0	0	0	0	0	0	0	0	1	0	0	0	0	0	0	0	0	0.5167	0	0	0	0	0	0	0.3333	0	RQO98043.1(hypothetical protein POPTR_011G164250 [Populus trichocarpa] )	GO:0003824(molecular_function:catalytic activity)	K14760	AAE14	map00130(Ubiquinone and other terpenoid-quinone biosynthesis)	COG0318(I:Lipid transport and metabolism); COG0318(Q:Secondary metabolites biosynthesis, transport and catabolism)	COG0318(Amp-dependent synthetase and ligase); COG0318(Amp-dependent synthetase and ligase)	PF00501.28(AMP-binding:AMP-binding enzyme)	sp|Q8VYJ1|MENE_ARATH(2-succinylbenzoate--CoA ligase, chloroplastic/peroxisomal OS=Arabidopsis thaliana OX=3702 GN=AAE14 PE=1 SV=1)
MSTRG.21225			509	0	0	0	1.27	0	0	0	2.29	0	0	0	0.83	0	0	0	0	0	0	0.21	0	0	0	0.78	0	0	0	0.25	0	0	1.4633	0	0	0	0	0.4133	0	XP_024466919.1(DEAD-box ATP-dependent RNA helicase 13 [Populus trichocarpa] )		K14805	DDX24, MAK5		ENOG410XS03(L:Replication, recombination and repair)	ENOG410XS03(atp-dependent rna helicase)
MSTRG.21270			317	0	0	0	0.72	0.98	0	0	2.1	0	2.36	0	4.93	0	0	0	0	0	0	0.72	0	0	2.17	0.68	1.51	0	0	2.57	0.3267	0.7867	2.5833	0	0	0.5033	0	1.3233	0.7233	TKR89993.1(hypothetical protein D5086_0000237900 [Populus alba])
MSTRG.21293			324	6.13	2.78	0.14	5.52	3.34	9.08	4.58	3.27	4.2	0	0	2.48	8.26	12.44	13.05	2.72	3.2	0	1.32	9.23	9.13	1.12	3	1.98	7.35	1.57	6.37	4.5567	3.9533	3.7567	1.5733	11.25	4.6433	6.56	3.5633	0.8967	XP_024455309.1(LOW QUALITY PROTEIN: uncharacterized protein LOC112327266 [Populus trichocarpa])	GO:0003964(molecular_function:RNA-directed DNA polymerase activity); GO:0015074(biological_process:DNA integration); GO:0004190(molecular_function:aspartic-type endopeptidase activity); GO:0003676(molecular_function:nucleic acid binding)				COG2801(L:Replication, recombination and repair)	COG2801(Retrotransposon protein)	PF00078.27(RVT_1:Reverse transcriptase (RNA-dependent DNA polymerase))	sp|P31843|RRPO_OENBE(RNA-directed DNA polymerase homolog OS=Oenothera berteroana OX=3950 PE=4 SV=1)
MSTRG.21294			202	0	0	5.74	0	11.7	4.82	0	9.26	0	11.62	11.24	0	20.28	15.69	32.57	13.24	0	0	0	0	0	0	4.89	10.4	8.94	11.06	6.14	3.9	5.48	3.0867	5.66	22.8467	7.88	2.98	3.6767	3.6867	ABG37663.1(CCHC-type integrase [Populus trichocarpa])	GO:0000943(cellular_component:retrotransposon nucleocapsid); GO:0016021(cellular_component:integral component of membrane); GO:0015074(biological_process:DNA integration); GO:0008270(molecular_function:zinc ion binding); GO:0003676(molecular_function:nucleic acid binding); GO:0004672(molecular_function:protein kinase activity); GO:0005524(molecular_function:ATP binding)
MSTRG.21299			447	3.32	2.67	1.27	1.4	3.82	7.32	1.2	1.54	3.73	5.07	0	2.3	6.58	9.6	9.73	2.07	3.21	1.75	2.38	1.41	5.35	0.82	1.23	2.09	4.52	0.57	1.29	3.6233	5.02	1.7467	0.8233	8.6367	1.8567	4.36	1.6333	1.0467	RQO89780.1(hypothetical protein POPTR_004G232250 [Populus trichocarpa])	GO:0016021(cellular_component:integral component of membrane); GO:0015074(biological_process:DNA integration); GO:0008270(molecular_function:zinc ion binding); GO:0003676(molecular_function:nucleic acid binding); GO:0004672(molecular_function:protein kinase activity); GO:0005524(molecular_function:ATP binding)
MSTRG.21314			2554	4.04	1.83	3.61	4.06	4	2.54	3.49	3.31	4.11	2.49	4.32	2.75	3.1	3.17	3.26	3.16	3.26	3.95	3.46	3.91	2.19	4.08	4.03	3.74	3.11	4.37	3.72	4.05	2.2867	3.3733	3.8067	3.1767	3.6033	2.8533	3.7367	4.1333	XP_024437731.1(uncharacterized protein LOC112323516 [Populus trichocarpa])	GO:0046983(molecular_function:protein dimerization activity); GO:0003677(molecular_function:DNA binding)				ENOG41122IK(S:Function unknown)	ENOG41122IK(Protein of unknown function (DUF 659))	PF04937.15(DUF659:Protein of unknown function (DUF 659)); PF05699.14(Dimer_Tnp_hAT:hAT family C-terminal dimerisation region); PF02892.15(zf-BED:BED zinc finger)
MSTRG.21319			494	1.68	0.51	0.78	0.67	0.29	0.97	1.32	0.22	1.39	0	0.25	0.88	1.88	0.74	0.78	0.45	1.1	1.41	0.67	0.28	0.77	2.07	0.21	1.44	0.95	3.47	0.53	1.12	0.4933	0.59	0.7833	1.1333	0.7233	0.94	0.47	2.3167
MSTRG.21322			2605	1.89	1.64	4.39	3.59	2.63	0.85	3.54	3.07	1.83	1.34	3.56	3.68	1.54	1.47	1.32	1.79	0.98	3.26	3.59	1.81	1.18	2.52	3.3	2.58	0.74	3.38	4.44	2.1167	1.2767	3.4467	3.83	1.4433	2.06	0.9667	3.7767	3.0533	XP_002318368.1(disease resistance protein RGA2 [Populus trichocarpa] )	GO:0043531(molecular_function:ADP binding)				COG4886(S:Function unknown)	COG4886(Protein of unknown function (DUF 659))	PF00931.22(NB-ARC:NB-ARC domain); PF18052.1(Rx_N:Rx N-terminal domain); PF13855.6(LRR_8:Leucine rich repeat); PF12799.7(LRR_4:Leucine Rich repeats (2 copies))	sp|Q7XA42|RGA1_SOLBU(Putative disease resistance protein RGA1 OS=Solanum bulbocastanum OX=147425 GN=RGA1 PE=2 SV=2)
MSTRG.21339			584	3.31	3.15	1.69	1.47	1.85	1.76	1.33	1.93	2.5	1.75	1.47	0.96	1.35	3.4	2.59	1.63	4.14	0.86	1.61	3.14	2.96	2.69	0.75	2.28	3.44	1.62	0.76	2.5533	2.22	1.4533	1.4967	2.4467	2.35	3.5133	1.04	1.7233	PNT08668.1(hypothetical protein POPTR_012G001200 [Populus trichocarpa])
MSTRG.21340			810	5.45	3.85	2.42	0.97	1.91	2.31	2.23	1.72	2.55	3.83	2.26	2.27	2.38	3.78	4.31	3.32	2.74	2.35	1.91	4.03	3.81	2.91	1.06	6.06	4.59	3.1	2.02	3.3033	3.33	1.6533	2.3033	3.49	4.47	3.7133	1.6633	2.7867
MSTRG.21361			250	0	0	2.21	0	0	0	0	0	0.28	0	0	0	0	3.42	0	0	0	1.63	0	4.59	0	0	0	2.56	0	0	0	0.0933	0	0	0.7367	1.14	2.3833	0	0	0.5433	PNT08850.1(hypothetical protein POPTR_012G011900 [Populus trichocarpa])	GO:0016021(cellular_component:integral component of membrane)				ENOG4111CHW(S:Function unknown); ENOG41119M2(S:Function unknown)	ENOG4111CHW(Plant protein of unknown function); ENOG41119M2(Plant protein of unknown function)	PF03140.15(DUF247:Plant protein of unknown function)
MSTRG.21386			413	3.6	0	3.16	3.02	1.75	1.08	5.61	2.63	1.05	0.73	4.25	0.98	2.03	3.38	1.58	0.33	0	6.98	1.99	2.08	2.69	5.47	2.81	2.85	1.42	6.66	2.37	2.1333	0.6033	2.21	4.34	2.33	1.7533	1.37	2.39	6.37	XP_011024837.1(PREDICTED: uncharacterized protein LOC105125881 isoform X1 [Populus euphratica])
MSTRG.21416			429	0	0	0	1.22	0	0	0	1.8	0	0	0	0.6	0	0	0	0	0	0	2.12	0	0	0	0.85	0.33	0	0	2.16	0	0	1.2067	0	0	0.11	0	1.71	0	RQO98179.1(hypothetical protein POPTR_012G019933 [Populus trichocarpa])
MSTRG.21419			244	6.34	0	0	0	0	0	0	0	0	0	0	0	0	0	0	0	0	0	0	0	0	0	0	0	0	0	0	2.1133	0	0	0	0	0	0	0	0
MSTRG.21422			386	0.86	0.91	0	0	0	0.42	0	0	0.42	0	0	0.78	0.49	0.45	0.95	0	0	0.41	0	0.98	0	0	0	0.84	0	0	0	0.4267	0.4433	0.26	0	0.63	0.6067	0	0	0.1367	PNS22742.1(hypothetical protein POPTR_T119000 [Populus trichocarpa])
MSTRG.21423			210	0	0	0	0	0	0	0	0	0	0	0	0	0	0	0	7.6	0	0	0	0	5.24	0	0	0	0	0	0	0	0	0	0	0	2.5333	1.7467	0	0
MSTRG.21424			363	3.55	1.61	1.69	0.94	0.63	4.01	1.72	0.46	2.97	3.6	0.55	1.39	2.31	3.21	7.37	3.21	3.72	0.98	0.47	4.02	3.83	4.79	0.44	2.99	2.5	2.61	1.12	2.3833	3.0733	0.93	1.32	4.2967	3.4067	3.35	0.6767	2.7933
MSTRG.21428			222	0	0	0	0	4.44	3.11	4.03	0	3.21	0	0	0	8.04	3.57	4.05	5.77	9.71	0	3.19	6.61	7.83	3.1	3.02	0	3.32	0	3.79	2.55	1.0367	0	1.3433	5.22	4.1267	6.9533	3.3333	1.0333
MSTRG.21453			220	0	0	0	0	0	6.49	0	0	6.7	7.46	0	0	0	0	8.46	3.01	0	0	0	0	4.1	0	0	0	3.47	3.59	0	2.2333	4.65	0	0	2.82	1.0033	2.5233	0	1.1967
MSTRG.21486			869	3.39	2.89	2.15	2.96	3.13	5.71	2.46	3.27	2.75	6.36	1.5	3.16	7.93	6.34	9.66	3.09	3.59	0.85	3.28	2.73	5.98	1.92	3.09	4.48	8.69	1.05	1.32	3.09	4.9867	3.13	2.0367	7.9767	3.4333	6.0867	2.5633	1.2733	XP_024455309.1(LOW QUALITY PROTEIN: uncharacterized protein LOC112327266 [Populus trichocarpa])	GO:0020037(molecular_function:heme binding); GO:0015074(biological_process:DNA integration); GO:0008270(molecular_function:zinc ion binding); GO:0003676(molecular_function:nucleic acid binding); GO:0046872(molecular_function:metal ion binding); GO:0009055(molecular_function:electron carrier activity)				COG2801(L:Replication, recombination and repair)	COG2801(Retrotransposon protein)	PF00078.27(RVT_1:Reverse transcriptase (RNA-dependent DNA polymerase))	sp|P04323|POL3_DROME(Retrovirus-related Pol polyprotein from transposon 17.6 OS=Drosophila melanogaster OX=7227 GN=pol PE=4 SV=1)
MSTRG.21552			212	0	0	0	0	0	0	5.08	0	3.99	0	0	3.84	0	0	0	0	0	11.61	0	0	0	0	0	0	4.18	0	0	1.33	0	1.28	1.6933	0	0	1.3933	0	3.87
MSTRG.21566			2606	1.23	0.95	0.75	0.09	1.37	1.1	0.93	0.08	1.14	1.02	0.61	0.28	1.26	1.13	0.92	1.08	1.92	0.53	0.16	0.79	1.08	0.44	0.24	0.82	1.24	0.23	0.1	1.2467	1.0233	0.15	0.7633	1.1033	0.8967	1.4133	0.1667	0.4	PRQ17740.1(putative RNA-directed DNA polymerase [Rosa chinensis])	GO:0003964(molecular_function:RNA-directed DNA polymerase activity); GO:0015074(biological_process:DNA integration); GO:0000943(cellular_component:retrotransposon nucleocapsid); GO:0008270(molecular_function:zinc ion binding); GO:0003676(molecular_function:nucleic acid binding)				ENOG410ZXEB(S:Function unknown); COG2801(L:Replication, recombination and repair)	ENOG410ZXEB(Integrase core domain); COG2801(Retrotransposon protein)	PF00665.26(rve:Integrase core domain); PF14223.6(Retrotran_gag_2:gag-polypeptide of LTR copia-type); PF13976.6(gag_pre-integrs:GAG-pre-integrase domain)	sp|P10978|POLX_TOBAC(Retrovirus-related Pol polyprotein from transposon TNT 1-94 OS=Nicotiana tabacum OX=4097 PE=2 SV=1)
MSTRG.21589			1662	3.19	2.82	4.26	2.98	3.62	3.36	2.97	2.3	3.72	3.14	3.9	3.57	3.02	3.48	2.93	3.8	4.75	3.93	3	5.32	2.74	2.94	3.2	3.77	3.85	3.49	3.18	3.51	3.1067	2.95	3.71	3.1433	4.2967	3.78	3.1267	3.4533	XP_011039159.1(PREDICTED: uncharacterized protein LOC105135806 isoform X1 [Populus euphratica])					ENOG411206Y(S:Function unknown)	ENOG411206Y(serine threonine kinase 11 interacting protein)	PF13359.6(DDE_Tnp_4:DDE superfamily endonuclease); PF04827.14(Plant_tran:Plant transposon protein)
MSTRG.21609			226	0	0	0	0	0	0	0	0	0	0	0	0	0	0	0	0	0	0	0	0	0	0	0	0	0	0	10.42	0	0	0	0	0	0	0	3.4733	0	XP_002317879.1(putative disease resistance protein RGA3 [Populus trichocarpa] )	GO:0043531(molecular_function:ADP binding)				COG4886(S:Function unknown)	COG4886(Methyltransferase)	PF00931.22(NB-ARC:NB-ARC domain)
MSTRG.21632			216	0	0	0	0	0	0	0	3.4	0	0	0	0	0	0	0	0	3.72	0	0	0	0	3.55	3.46	0	0	0	4.35	0	0	1.1333	0	0	0	1.24	2.6033	1.1833	PNT09571.1(hypothetical protein POPTR_012G051800 [Populus trichocarpa])
MSTRG.21636			721	3.31	3.15	0.39	0.23	3.14	2.37	0.13	0.11	2.46	4.2	1.54	0.23	5.69	5.76	3.74	3.13	3.82	0.73	0.23	5.38	3.12	0.72	0.21	4.47	6.92	0.64	0	2.97	3.24	0.19	0.6867	5.0633	4.3267	4.62	0.1467	0.6967
MSTRG.21638			479	2.3	0.82	1.39	0.48	2.76	0.51	3.67	1.41	2.22	0.77	1.09	0.94	2.29	0.27	1.66	0.95	1.87	4.01	1.42	1.21	1.63	1.47	0	1.79	2.02	0.53	1.4	2.4267	0.7	0.9433	2.05	1.4067	1.3167	1.84	0.94	2.0033	XP_011037056.1(PREDICTED: uncharacterized protein LOC105134369 [Populus euphratica])					ENOG410Y65V(O:Posttranslational modification, protein turnover, chaperones)	ENOG410Y65V(Procollagen-lysine 2-oxoglutarate 5-dioxygenase)
MSTRG.21639			1712	0.66	0.42	1.25	0.41	1.07	0.48	1.56	0.51	1.15	0.39	0.93	0.5	0.56	1.07	0.57	0.75	0.61	0.94	0.8	1.17	0.37	0.69	0.6	1.16	0.5	1.02	0.3	0.96	0.43	0.4733	1.2467	0.7333	1.0267	0.4933	0.5667	0.8833	XP_006376733.2(uncharacterized protein LOC18103702 [Populus trichocarpa] )					ENOG410Y65V(O:Posttranslational modification, protein turnover, chaperones); ENOG4111SG9(O:Posttranslational modification, protein turnover, chaperones); ENOG4111K5V(S:Function unknown)	ENOG410Y65V(Procollagen-lysine 2-oxoglutarate 5-dioxygenase); ENOG4111SG9(Procollagen-lysine 2-oxoglutarate 5-dioxygenase); ENOG4111K5V(Retrotransposon protein)	PF14111.6(DUF4283:Domain of unknown function (DUF4283)); PF14392.6(zf-CCHC_4:Zinc knuckle)
MSTRG.21646			254	1.77	0	2.12	3.34	2.36	5.11	2.13	0	0	0	0	0	4.27	0	0	3.13	1.7	1.68	1.69	1.86	0	1.67	4.81	1.74	0	1.85	2.02	1.3767	1.7033	1.1133	1.4167	1.4233	2.2433	0.5667	2.84	1.7333
MSTRG.21677			1985	1.58	1.31	5.07	2.82	2.07	0.81	5.78	2.51	1.53	1.33	3.85	1.91	1.19	1.73	0.75	1.8	1.6	3.8	2.29	1.56	1.81	5.3	1.95	2.19	1.14	3.01	3.02	1.7267	1.15	2.4133	4.9	1.2233	1.85	1.5167	2.42	4.0367	PNT09665.1(hypothetical protein POPTR_012G057900 [Populus trichocarpa])	GO:0016021(cellular_component:integral component of membrane)
MSTRG.21714			432	9.02	4.43	2.74	4.88	6.58	5.45	5.06	2.9	6	4.58	2.3	2.34	3.48	6.45	6.18	6.24	6.2	5.6	5.35	3.67	3.6	7.66	2.18	6.73	0.95	5.27	4.2	7.2	4.82	3.3733	3.3667	5.37	5.5467	3.5833	3.91	6.1767	PNT09771.1(hypothetical protein POPTR_012G062900, partial [Populus trichocarpa])		K06877	K06877		COG1205(L:Replication, recombination and repair)	COG1205(DEAD DEAH box helicase)
MSTRG.21715			633	0.61	1	0.29	0.43	0.91	0	0.33	0	0.15	0.63	0.17	0.28	0	0.6	0.15	0.73	0.28	0.46	0.14	0.57	0.5	0.62	0.09	0.31	0.6	0.61	0.17	0.5567	0.5433	0.2367	0.2633	0.25	0.5367	0.46	0.1333	0.5633	RQO98386.1(hypothetical protein POPTR_012G063101 [Populus trichocarpa])	GO:0003676(molecular_function:nucleic acid binding); GO:0005524(molecular_function:ATP binding)	K06877	K06877		COG1205(L:Replication, recombination and repair)	COG1205(DEAD DEAH box helicase)	PF00271.31(Helicase_C:Helicase conserved C-terminal domain)	sp|O13983|HRQ1_SCHPO(ATP-dependent helicase hrq1 OS=Schizosaccharomyces pombe (strain 972 / ATCC 24843) OX=284812 GN=hrq1 PE=1 SV=4)
MSTRG.21718			290	3.15	0	0	1.95	4.04	1.02	3.69	4.43	3.11	1.09	1.15	1.92	0	5.65	0	0	2.46	0	0.98	1.69	0	0.99	0	3.03	4.17	0	2.35	3.4333	0.7033	2.7667	1.6133	1.8833	1.5733	2.21	1.11	0.33	RQO91950.1(hypothetical protein POPTR_006G191700 [Populus trichocarpa])	GO:0016787(molecular_function:hydrolase activity); GO:0004177(molecular_function:aminopeptidase activity)	K07018	K07018		ENOG410XR92(S:Function unknown)	ENOG410XR92(X-Pro dipeptidyl-peptidase (S15 family))
MSTRG.21722			352	2.77	0.59	1.24	1.03	2.14	1.09	1.88	1.52	2.17	0	3.05	1.52	1.27	1.17	0.63	1	0.51	2.13	1.54	3.96	0.6	2.09	1.94	0.58	2.18	1.71	1.22	2.36	0.56	1.3567	2.0567	1.0233	1.8467	1.0967	1.5667	1.9767	PKI47632.1(hypothetical protein CRG98_031983 [Punica granatum])	GO:0015074(biological_process:DNA integration); GO:0003676(molecular_function:nucleic acid binding)				COG2801(L:Replication, recombination and repair); COG4677(L:Replication, recombination and repair)	COG2801(DEAD DEAH box helicase); COG4677(DEAD DEAH box helicase)
MSTRG.21726			314	0	0	0	0	0	0	0.92	0	0	0	0.87	0	0	0.85	0.91	0	0	0.76	0	0	0	1.5	0	0	0	4.09	0	0	0	0	0.5967	0.5867	0	0	0	2.1167	PNX81877.1(hypothetical protein L195_g037902, partial [Trifolium pratense])	GO:0000943(cellular_component:retrotransposon nucleocapsid); GO:0015074(biological_process:DNA integration); GO:0008270(molecular_function:zinc ion binding); GO:0003676(molecular_function:nucleic acid binding)	K03006	RPB1, POLR2A	map00240(Pyrimidine metabolism); map03020(RNA polymerase); map00230(Purine metabolism)	COG2801(L:Replication, recombination and repair); ENOG410XS4D(S:Function unknown)	COG2801(Retrotransposon protein); ENOG410XS4D(Retrotransposon protein)	PF07727.14(RVT_2:Reverse transcriptase (RNA-dependent DNA polymerase))	sp|P10978|POLX_TOBAC(Retrovirus-related Pol polyprotein from transposon TNT 1-94 OS=Nicotiana tabacum OX=4097 PE=2 SV=1)
MSTRG.21784			211	4.18	0	0	0	0	0	5.21	0	4.09	0	0	0	20.74	4.56	15.66	3.71	4.2	3.96	4.12	4.19	10.21	0	3.9	16.86	21.42	0	0	2.7567	0	0	1.7367	13.6533	8.2533	11.9433	2.6733	1.32	XP_024446160.1(uncharacterized protein LOC18107638 [Populus trichocarpa])	GO:0046983(molecular_function:protein dimerization activity); GO:0003677(molecular_function:DNA binding)				ENOG410XWK2(S:Function unknown)	ENOG410XWK2(transposon protein)
MSTRG.21815			1262	6.1	5.22	34.58	26.5	6.63	6.84	35.37	27.22	5.58	4.62	30.51	27.78	4.6	6.54	3.94	3.25	6.78	40.08	22.49	9.38	10.99	41.85	21	11.96	4.94	38.85	22.75	6.1033	5.56	27.1667	33.4867	5.0267	8.1967	7.57	22.08	40.26
MSTRG.21884			258	3.32	0	0	1.56	2.2	4.17	1.99	0	0	0	0	1.54	3.98	5.42	5.99	1.43	3.13	0	3.16	1.75	1.9	0	1.5	1.63	13.29	0	0	1.84	1.39	1.0333	0.6633	5.13	1.6033	6.1067	1.5533	0
MSTRG.21898			273	6.61	0	3.1	0	1.73	0	1.57	0	10.46	0	10.2	0	0	0	3.14	1.17	0	8.76	0	2.82	0	7.46	0	0	0	5.48	0	6.2667	0	0	4.9567	1.0467	1.33	0	0	7.2333
MSTRG.21913			350	0	0	0	2.1	0	0	0	1.54	0	0	0	0	0	0.6	0	0	0	0	1.04	0	0	0	0.98	0	0	0	0.62	0	0	1.2133	0	0.2	0	0	0.88	0
MSTRG.21925			681	0.67	0.43	0.43	0.38	0.47	0.55	0.88	0.62	0.9	0.41	0.85	0.62	0.3	1.24	0.85	0.51	0.86	1.46	0.5	1.14	0.71	0.52	0.69	0.81	0.93	1.39	0	0.68	0.4633	0.54	0.72	0.7967	0.82	0.8333	0.3967	1.1233
MSTRG.21941			264	4.53	1.62	0	2.84	0	0	3.6	0	1.5	4.75	0	0	9.02	3.28	5.42	1.34	1.44	1.43	2.86	1.6	0	0	4.07	1.48	0	0	1.71	2.01	2.1233	0.9467	1.2	5.9067	1.4733	0.48	2.88	0.4767	CAN76397.1(hypothetical protein VITISV_001411 [Vitis vinifera] )	GO:0000943(cellular_component:retrotransposon nucleocapsid); GO:0015074(biological_process:DNA integration); GO:0004523(molecular_function:RNA-DNA hybrid ribonuclease activity); GO:0003676(molecular_function:nucleic acid binding); GO:0008270(molecular_function:zinc ion binding)				ENOG410XS4D(S:Function unknown); COG2801(L:Replication, recombination and repair); ENOG4111WQF(S:Function unknown)	ENOG410XS4D(Retrotransposon protein); COG2801(Retrotransposon protein); ENOG4111WQF(-)	PF07727.14(RVT_2:Reverse transcriptase (RNA-dependent DNA polymerase))	sp|P10978|POLX_TOBAC(Retrovirus-related Pol polyprotein from transposon TNT 1-94 OS=Nicotiana tabacum OX=4097 PE=2 SV=1)
MSTRG.22003			251	0	0	0	0	0	0	0	0	0	0	0	0	0	0	0	3.29	0	0	0	0	2.15	0	0	0	0	0	0	0	0	0	0	0	1.0967	0.7167	0	0
MSTRG.22038			277	18.73	28.03	18.95	4.68	4.89	26.56	29.49	6.81	8.64	11.69	23.39	5.75	26.59	16.2	23.63	11.07	16.5	28.41	4.7	20.05	14.04	27.02	5.57	15.91	17.41	12.93	7.03	10.7533	22.0933	5.7467	23.9433	22.14	15.6767	15.9833	5.7667	22.7867	RQO98548.1(hypothetical protein POPTR_012G104050 [Populus trichocarpa])	GO:0016021(cellular_component:integral component of membrane)
MSTRG.22046			929	2.2	4.8	3.89	4.14	3.33	6.31	4.03	3.85	3.7	6.57	4.24	3.27	7.36	7.84	8.48	5.64	6.52	3.88	3.53	3.02	7.16	2.98	3.35	2.67	5.45	3.6	2.5	3.0767	5.8933	3.7533	4.0533	7.8933	3.7767	6.3767	3.1267	3.4867	XP_025689407.1(sialyltransferase-like protein 2 isoform X3 [Arachis hypogaea])	GO:0005794(cellular_component:Golgi apparatus); GO:0005802(cellular_component:trans-Golgi network); GO:0006486(biological_process:protein glycosylation); GO:0016021(cellular_component:integral component of membrane); GO:0009860(biological_process:pollen tube growth); GO:0009846(biological_process:pollen germination); GO:0005768(cellular_component:endosome); GO:0008373(molecular_function:sialyltra…				ENOG410XT8P(S:Function unknown)	ENOG410XT8P(ST3 beta-galactoside alpha-2,3-sialyltransferase)	PF00777.18(Glyco_transf_29:Glycosyltransferase family 29 (sialyltransferase))	sp|Q8RY00|SIA2_ARATH(Sialyltransferase-like protein 2 OS=Arabidopsis thaliana OX=3702 GN=SIA2 PE=2 SV=1)
MSTRG.22073			274	7.39	0	4.66	2.54	6.54	4.8	1.53	2.32	5.15	0	3.63	2.39	1.54	0	0	1.17	0	4.63	2.55	1.38	1.46	1.74	2.14	0.87	0	0	5.67	6.36	1.6	2.4167	3.2733	0.5133	1.14	0.4867	3.4533	2.1233	PNT10536.1(hypothetical protein POPTR_012G107200 [Populus trichocarpa] )					ENOG410YQVJ(S:Function unknown)	ENOG410YQVJ(-)		sp|Q67XT3|SPC24_ARATH(Kinetochore protein SPC24 homolog OS=Arabidopsis thaliana OX=3702 GN=SPC24 PE=1 SV=1)
MSTRG.22084			286	633.74	655.94	790.32	822.19	746.47	1398.14	1479.76	1127.92	772.05	1293.72	1430.5	1098.09	1392.26	1429.94	1408.29	516.78	1183	1489.94	1639.31	701.28	1045.02	1653.78	1790.24	605.48	1042.89	1296.26	1820.07	717.42	1115.93	1016.07	1233.53	1410.16	607.847	1090.3	1749.87	1479.99	XP_024438648.1(uncharacterized protein LOC7484342 [Populus trichocarpa] )					ENOG41116G7(S:Function unknown)	ENOG41116G7(-)
MSTRG.22085			239	0	0	0	8.77	0	0	0	0	0	0	0	0	0	0	0	0	0	0	2.23	0	0	0	0	0	0	0	0	0	0	2.9233	0	0	0	0	0.7433	0
MSTRG.2211			784	3.13	2.42	3.93	2.33	2.76	1.76	3.05	2.3	2.68	1.41	2.26	1.78	2.14	1.98	2.6	2.56	2.77	3.33	1.9	2.77	1.6	2.94	1.95	2.85	2.46	4.93	1.42	2.8567	1.8633	2.1367	3.08	2.24	2.7267	2.2767	1.7567	3.7333
MSTRG.22122			1705	12.27	21.52	21.12	21.14	11.15	22.44	22.81	22.79	10.79	28.96	20.04	24.96	15.19	16.97	14.95	18.07	18.13	26.64	21.11	16.58	26.58	26.99	20.91	19.96	27.15	29.16	21.48	11.4033	24.3067	22.9633	21.3233	15.7033	18.2033	23.9533	21.1667	27.5967	PNS22548.1(hypothetical protein POPTR_T136000, partial [Populus trichocarpa])
MSTRG.22132			445	11.48	2.19	35.01	23.22	11.3	3.35	23.71	11.82	16.38	2.76	20.4	15.6	3.91	6.03	1	7.72	2.53	21.82	15.19	10.98	4.66	26.75	14.19	14.52	5.95	25.23	7.17	13.0533	2.7667	16.88	26.3733	3.6467	11.0733	4.38	12.1833	24.6	XP_024448812.1(protein ROOT HAIR DEFECTIVE 3 homolog 2 [Populus trichocarpa] )	GO:0016787(molecular_function:hydrolase activity); GO:0016021(cellular_component:integral component of membrane); GO:0005789(cellular_component:endoplasmic reticulum membrane); GO:0005525(molecular_function:GTP binding)				ENOG410XPVJ(Z:Cytoskeleton)	ENOG410XPVJ(GTPase activity)	PF05879.12(RHD3:Root hair defective 3 GTP-binding protein (RHD3)); PF01926.23(MMR_HSR1:50S ribosome-binding GTPase)	sp|Q9FKE9|RHD32_ARATH(Protein ROOT HAIR DEFECTIVE 3 homolog 2 OS=Arabidopsis thaliana OX=3702 GN=At5g45160 PE=2 SV=1)
MSTRG.22139			313	16.43	1.7	56.68	13.69	19.32	0.78	39.65	14.66	20.4	3.22	21.48	12.82	4.96	10.03	1.86	15.6	4.47	40.72	13.74	19.95	11.18	42.88	17.67	20.07	5.51	31.03	6.69	18.7167	1.9	13.7233	39.27	5.6167	18.54	7.0533	12.7	38.21	XP_011003558.1(PREDICTED: protein ROOT HAIR DEFECTIVE 3 homolog 2-like isoform X1 [Populus euphratica])	GO:0016787(molecular_function:hydrolase activity); GO:0016021(cellular_component:integral component of membrane); GO:0005789(cellular_component:endoplasmic reticulum membrane); GO:0005525(molecular_function:GTP binding)				ENOG410XPVJ(Z:Cytoskeleton)	ENOG410XPVJ(GTPase activity)		sp|Q2R224|RHD32_ORYSJ(Protein ROOT HAIR DEFECTIVE 3 homolog 2 OS=Oryza sativa subsp. japonica OX=39947 GN=Os11g0582300 PE=2 SV=1)
MSTRG.22154			282	9.33	1.25	13.55	4.37	9.09	1.13	9.6	7.42	1.15	2.42	16.69	5.36	1.38	5.03	1.37	9.31	3.29	5.53	6.57	1.25	5.23	8.77	7.26	6.85	0	6.03	7.86	6.5233	1.6	5.7167	13.28	2.5933	5.8033	2.84	7.23	6.7767
MSTRG.2217			257	8.45	0	2.01	1.59	2.24	0	4.05	10.75	1.67	3.56	0	0	2.03	0	0	1.49	0	3.19	0	10.64	1.94	1.59	0	4.98	0	3.51	0	4.12	1.1867	4.1133	2.02	0.6767	5.7033	0.6467	0	2.7633	TKS01784.1(hypothetical protein D5086_0000168910 [Populus alba])							PF05162.13(Ribosomal_L41:Ribosomal protein L41)
MSTRG.22173			1663	0.12	0.17	0	0.19	0.09	0.04	0	0.04	0.27	0.12	0	0.04	0.31	0.29	0.46	0.12	0.22	0	0.11	0.25	0.04	0.04	0.03	0.29	0.24	0.04	0.04	0.16	0.11	0.09	0	0.3533	0.22	0.1667	0.06	0.0267	PNT10751.1(hypothetical protein POPTR_012G121600 [Populus trichocarpa])
MSTRG.22175			211	0	0	0	0	0	0	0	0	0	0	0	0	0	0	0	3.71	0	0	0	0	0	0	0	4.22	4.28	0	0	0	0	0	0	0	2.6433	1.4267	0	0
MSTRG.22192			799	1.63	0.79	1.65	1.18	2.17	2.5	1.98	0.72	1.9	2.04	1.32	0.7	2.01	2.9	3.51	3.15	2.53	0.84	0.58	1.8	1.56	1.64	0.72	2.22	2.48	1.74	0.57	1.9	1.7767	0.8667	1.65	2.8067	2.39	2.19	0.6233	1.4067	TKS01344.1(chaperonin 60 subunit alpha 2, chloroplastic-like [Populus alba])	GO:0005737(cellular_component:cytoplasm); GO:0042026(biological_process:protein refolding); GO:0005524(molecular_function:ATP binding); GO:0009507(cellular_component:chloroplast)				COG0459(S:Function unknown)	COG0459(-)	PF00118.24(Cpn60_TCP1:TCP-1/cpn60 chaperonin family)	sp|Q56XV8|CPNA2_ARATH(Chaperonin 60 subunit alpha 2, chloroplastic OS=Arabidopsis thaliana OX=3702 GN=CPN60A2 PE=2 SV=1)
MSTRG.22198			353	0	0.58	0	0	4.11	0	0	0	0	2.79	0	0	0	1.16	0	0.99	0	0	0	1.24	0	0	0	0	0.54	0	0	1.37	1.1233	0	0	0.3867	0.7433	0.18	0	0	XP_006305672.1(14 kDa zinc-binding protein isoform X1 [Capsella rubella] )	GO:0003824(molecular_function:catalytic activity); GO:0009507(cellular_component:chloroplast)	K02503	HINT1, hinT, hit		COG0537(S:Function unknown)	COG0537(nck-associated protein)		sp|Q8GUN2|HINT1_ARATH(Adenylylsulfatase HINT1 OS=Arabidopsis thaliana OX=3702 GN=HINT1 PE=1 SV=1)
MSTRG.22211			271	0	0	0	1.28	0	0	0	6.18	0	1.42	1.5	0	0	0	0	0	0	0	2.57	0	0	1.28	0	0	0	0	0	0	0.4733	2.4867	0.5	0	0	0	0.8567	0.4267
MSTRG.22301			866	0	0.5	0.1	0.35	0	0.38	0.1	0.17	0	0.19	0.39	0	1.03	0.19	0.98	0	0.34	0.74	0.17	0.11	0.3	0.73	0.08	0	0.09	0.39	0.31	0	0.3567	0.1733	0.1967	0.7333	0.0367	0.2433	0.1867	0.62	PNT10996.1(hypothetical protein POPTR_012G138000 [Populus trichocarpa])					ENOG410YC9P(S:Function unknown)	ENOG410YC9P(Domain of unknown function (DUF239))	PF03080.15(Neprosin:Neprosin)
MSTRG.22312			763	0.9	0.72	0.6	0.95	0.52	0.11	0.73	0.31	0.64	0.57	0.47	0.62	1.24	0.8	2.01	1.17	1.13	1.56	0.83	1.37	1.31	1.64	0.87	1.48	0.33	1.75	0.49	0.6867	0.4667	0.6267	0.6	1.35	1.34	0.9233	0.73	1.65
MSTRG.22381			2671	10.04	5.8	10.28	5.67	9.98	6.54	11.45	6.35	8.36	6.74	10.73	6.46	8.9	11.26	8.5	9.42	8.63	11.02	8.21	9.6	8.18	10.52	7.28	9.69	10.03	9.67	7.61	9.46	6.36	6.16	10.82	9.5533	9.57	8.9467	7.7	10.4033	XP_024439399.1(uncharacterized protein LOC7478873 isoform X1 [Populus trichocarpa] )	GO:0008270(molecular_function:zinc ion binding)	K17604	ZSWIM3		ENOG410YFHW(S:Function unknown)	ENOG410YFHW(be involved in pre-mRNA splicing (By similarity))	PF03108.15(DBD_Tnp_Mut:MuDR family transposase); PF10551.9(MULE:MULE transposase domain); PF00564.24(PB1:PB1 domain); PF04434.17(SWIM:SWIM zinc finger)
MSTRG.22390			212	8.16	0	0	0	11.15	0	0	0	3.99	0	0	0	0	0	0	0	0	0	0	0	0	0	0	4.11	0	4.33	0	7.7667	0	0	0	0	1.37	0	0	1.4433
MSTRG.22417			1743	2.06	2.23	2.53	2.04	2.46	2.26	3.28	2.08	2.47	1.59	2.21	2.12	2.81	3.5	1.71	2.25	1.47	3.23	1.77	3.58	1.28	3.27	1.71	2.9	1.81	3.39	2.26	2.33	2.0267	2.08	2.6733	2.6733	2.91	1.52	1.9133	3.2967	PNT05999.1(hypothetical protein POPTR_013G007200 [Populus trichocarpa])					ENOG4111JYH(S:Function unknown)	ENOG4111JYH(ovarian cancer-associated gene 2 protein)	PF03959.13(FSH1:Serine hydrolase (FSH1))	sp|Q94AC1|STR6_ARATH(Rhodanese-like domain-containing protein 6 OS=Arabidopsis thaliana OX=3702 GN=STR6 PE=2 SV=1)
MSTRG.22418			274	0	1.39	0	0	0	0	3.08	0	1.29	4.07	0	0	0	5.64	1.54	0	0	1.23	1.23	0	0	2.45	0	0	1.3	2.7	0	0.43	1.82	0	1.0267	2.3933	0	0.4333	0.41	2.1267	TKR91847.1(hypothetical protein D5086_0000219690 [Populus alba])					ENOG4111JYH(S:Function unknown)	ENOG4111JYH(ovarian cancer-associated gene 2 protein)		sp|Q94AC1|STR6_ARATH(Rhodanese-like domain-containing protein 6 OS=Arabidopsis thaliana OX=3702 GN=STR6 PE=2 SV=1)
MSTRG.2243			253	0	1.94	0	0	0	0	0	0	0	7.63	0	0	4.34	0	0	0	0	0	0	0	2.08	0	1.63	1.77	3.62	1.88	0	0	3.19	0	0	1.4467	0.59	1.9	0.5433	0.6267	RQO95664.1(hypothetical protein POPTR_009G077200 [Populus trichocarpa] )	GO:0016758(molecular_function:transferase activity, transferring hexosyl groups)
MSTRG.22469			342	0	1.28	0.68	0	0	1.19	1.38	2.2	0.59	0.61	1.31	0	0.69	1.28	1.37	0.54	1.67	1.74	1.12	2.03	1.31	1.14	1.06	1.19	1.79	0	0	0.1967	1.0267	0.7333	1.1233	1.1133	1.2533	1.59	0.7267	0.96	TKS04276.1(hypothetical protein D5086_0000144770 [Populus alba])	GO:0004857(molecular_function:enzyme inhibitor activity); GO:0043086(biological_process:negative regulation of catalytic activity)
MSTRG.22474			3226	9.21	7.63	11.09	9.74	9.01	7.85	10.4	7.5	9.69	8.78	9.61	7.86	8.4	7.87	7.97	8.4	8.12	8.41	8.54	8.87	8.45	9.16	8	8.62	8.06	10.38	7.38	9.3033	8.0867	8.3667	10.3667	8.08	8.63	8.21	7.9733	9.3167	XP_002319505.2(uncharacterized protein LOC7481720 [Populus trichocarpa] )					ENOG410ZN88(S:Function unknown); ENOG410YPRN(S:Function unknown)	ENOG410ZN88(Retrotransposon protein); ENOG410YPRN(Plant mobile domain)	PF10536.9(PMD:Plant mobile domain)
MSTRG.22518			333	1.31	2.09	7.43	4.32	4.95	0.64	5.25	9.75	3.9	0.67	6.44	10.86	3.78	1.39	1.49	4.13	1.82	8.27	4.87	5.9	3.69	3.75	5.21	9.02	1.3	8.83	5.82	3.3867	1.1333	8.31	6.3733	2.22	6.35	2.27	5.3	6.95	XP_006382503.1(uncharacterized protein LOC18098690 [Populus trichocarpa] )					ENOG41116I1(S:Function unknown)	ENOG41116I1(-)
MSTRG.22604			430	1.59	0	0	6.71	1.18	1.9	0	11.59	1.26	1.34	0	0	0.72	0.22	1.8	1.48	0.47	0.92	5.29	0	0	1.55	0	0	3.53	0	11.03	1.3433	1.08	6.1	0	0.9133	0.4933	1.3333	5.44	0.8233	ABF81447.1(NBS type disease resistance protein [Populus trichocarpa])	GO:0000015(cellular_component:phosphopyruvate hydratase complex); GO:0043531(molecular_function:ADP binding); GO:0000943(cellular_component:retrotransposon nucleocapsid); GO:0000287(molecular_function:magnesium ion binding); GO:0006096(biological_process:glycolytic process); GO:0003887(molecular_function:DNA-directed DNA polymerase activity); GO:0015074(biological_process:DNA integration); GO:000…				COG2801(L:Replication, recombination and repair); ENOG410XS4D(S:Function unknown)	COG2801(Retrotransposon protein); ENOG410XS4D(Retrotransposon protein)		sp|P04146|COPIA_DROME(Copia protein OS=Drosophila melanogaster OX=7227 GN=GIP PE=1 SV=3)
MSTRG.22605			229	2.4	2.04	0	75.64	6.9	0	0	30.69	0	0	3.1	26.55	0	0	0	4.19	0	0	9.48	2.88	0	0	3.23	0	0	0	20.58	3.1	0.68	44.2933	1.0333	0	2.3567	0	11.0967	0	XP_024445362.1(uncharacterized protein LOC112324933 [Populus trichocarpa])	GO:0000943(cellular_component:retrotransposon nucleocapsid); GO:0015074(biological_process:DNA integration); GO:0003676(molecular_function:nucleic acid binding); GO:0043531(molecular_function:ADP binding); GO:0008270(molecular_function:zinc ion binding)				COG2801(L:Replication, recombination and repair)	COG2801(Retrotransposon protein)	PF13976.6(gag_pre-integrs:GAG-pre-integrase domain)
MSTRG.22606			579	2.13	1.81	0.77	15.09	0.9	1.47	0.57	13.64	1.52	1.8	1.22	14.95	1.52	0.5	2.06	1.29	1.44	0.7	14.09	0.82	2.76	0.34	14.22	1.94	2.79	1.32	16.36	1.5167	1.6933	14.56	0.8533	1.36	1.35	2.33	14.89	0.7867	XP_024456440.1(uncharacterized protein LOC112327482 [Populus trichocarpa])	GO:0000943(cellular_component:retrotransposon nucleocapsid); GO:0015074(biological_process:DNA integration); GO:0003676(molecular_function:nucleic acid binding)						PF14223.6(Retrotran_gag_2:gag-polypeptide of LTR copia-type)
MSTRG.22660			209	0	0	0	0	0	0	0	0	0	4.87	0	4.12	0	0	5.48	0	0	0	0	4.38	0	0	4.1	0	4.5	0	0	0	1.6233	1.3733	0	1.8267	1.46	1.5	1.3667	0	ABG37667.2(transposase tnp2, partial [Populus trichocarpa])	GO:0015074(biological_process:DNA integration); GO:0003676(molecular_function:nucleic acid binding)						PF13960.6(DUF4218:Domain of unknown function (DUF4218))
MSTRG.22672			202	0	0	0	5.02	7.12	0	0	0	0	0	0	4.91	0	22.63	6.52	9.28	0	0	0	5.17	6.45	0	4.89	10.61	0	0	0	2.3733	0	3.31	0	9.7167	8.3533	2.15	1.63	0
MSTRG.22693			2859	4.49	3.55	3.69	4	4.96	4.49	5.27	3.83	4.94	3.4	4.64	4.57	3.78	3.4	3.31	5.36	4.04	3.8	4.86	5.47	3	4	3.83	5.07	4.16	5.19	4.63	4.7967	3.8133	4.1333	4.5333	3.4967	5.3	3.7333	4.44	4.33	XP_002319648.2(uncharacterized protein LOC7474616 [Populus trichocarpa])	GO:0008270(molecular_function:zinc ion binding)				ENOG4111MDI(S:Function unknown)	ENOG4111MDI(ZnF_PMZ)	PF03108.15(DBD_Tnp_Mut:MuDR family transposase); PF10551.9(MULE:MULE transposase domain); PF04434.17(SWIM:SWIM zinc finger); PF00872.18(Transposase_mut:Transposase, Mutator family)
MSTRG.22694			413	1.8	1.14	1.18	0.34	0.44	1.43	0.8	0.66	1.05	0	0	0.66	1.22	0	0.79	3.62	1.97	2.09	0.66	0.83	0.77	1.03	1.87	1.42	2.13	1.11	1.58	1.0967	0.8567	0.5533	0.66	0.67	1.9567	1.6233	1.37	1.41
MSTRG.22711			254	3.55	3.82	2.12	3.34	0	0	10.61	8.07	1.76	1.87	0	9.86	6.4	7.73	2.14	3.13	3.41	6.7	5.07	5.58	0	3.35	1.6	12.21	12.45	3.69	2.02	1.77	1.8967	7.09	4.2433	5.4233	6.9733	5.2867	2.8967	4.58
MSTRG.22746			547	2.16	1.25	17.37	2.94	3.48	1.98	24.1	2.9	4.15	2.17	14.73	5.03	3.5	6.07	5.87	2.38	2.69	18.75	3.63	6.11	4.59	24.97	3.72	2.56	1.94	18.06	6.23	3.2633	1.8	3.6233	18.7333	5.1467	3.6833	3.0733	4.5267	20.5933
MSTRG.22748			440	2.47	0.33	1.01	25.07	0	0.31	0.69	13.32	0.6	0.31	0	22.56	0.7	1.29	2.69	1.71	1.98	0.3	16.84	3.97	2.31	1.47	22.2	2.76	3.35	1.27	37.98	1.0233	0.3167	20.3167	0.5667	1.56	2.8133	2.5467	25.6733	1.0133	TKR90875.1(uncharacterized protein D5086_0000229610 [Populus alba])	GO:0016021(cellular_component:integral component of membrane); GO:0008519(molecular_function:ammonium transmembrane transporter activity)	K07573;K03320	CSL4, EXOSC1;amt, AMT, MEP	map03018(RNA degradation)	COG0004(S:Function unknown)	COG0004(-)	PF00909.21(Ammonium_transp:Ammonium Transporter Family)	sp|Q9ZPJ8|AMT12_ARATH(Ammonium transporter 1 member 2 OS=Arabidopsis thaliana OX=3702 GN=AMT1-2 PE=1 SV=1)
MSTRG.22781			208	0	0	0	0	0	0	0	0	0	0	0	0	0	0	0	0	0	0	0	0	0	0	0	0	0	0	0	0	0	0	0	0	0	0	0	0	XP_022847510.1(uncharacterized protein LOC111370031 [Olea europaea var. sylvestris])	GO:0008519(molecular_function:ammonium transmembrane transporter activity); GO:0000943(cellular_component:retrotransposon nucleocapsid); GO:0016021(cellular_component:integral component of membrane); GO:0015074(biological_process:DNA integration); GO:0008270(molecular_function:zinc ion binding); GO:0003676(molecular_function:nucleic acid binding); GO:0016866(molecular_function:intramolecular tran…				COG2801(L:Replication, recombination and repair); ENOG410XS4D(S:Function unknown)	COG2801(Retrotransposon protein); ENOG410XS4D(Retrotransposon protein)	PF13976.6(gag_pre-integrs:GAG-pre-integrase domain)
MSTRG.22789			233	5.2	11.28	6.39	19.74	17.55	4.96	22.29	30.76	7.7	5.6	14.32	19.4	12.7	5.69	3.2	4.59	5.09	12.27	15.09	15.99	6.14	17.25	26.2	5.15	15.78	19.07	23.98	10.15	7.28	23.3	14.3333	7.1967	8.5767	9.0033	21.7567	16.1967	XP_024464047.1(2-hydroxyisoflavanone dehydratase [Populus trichocarpa] )	GO:0016787(molecular_function:hydrolase activity); GO:0022857(molecular_function:transmembrane transporter activity); GO:0016021(cellular_component:integral component of membrane)				COG0657(S:Function unknown)	COG0657(annexin A7)	PF07859.13(Abhydrolase_3:alpha/beta hydrolase fold)	sp|Q9SX78|CXE2_ARATH(Probable carboxylesterase 2 OS=Arabidopsis thaliana OX=3702 GN=CXE2 PE=2 SV=1)
MSTRG.22801			367	0.98	0.52	0.55	1.83	0	2.43	4.44	0.9	0	0.5	4.25	2.24	2.8	2.07	4.94	0.89	0.9	3.32	2.27	2.79	1.59	0.93	2.57	4.84	4.36	3.54	5.42	0.3267	1.15	1.6567	3.08	3.27	2.84	2.2833	3.42	2.5967	PNT06897.1(hypothetical protein POPTR_013G057400 [Populus trichocarpa] )	GO:0016021(cellular_component:integral component of membrane)
MSTRG.22834			499	3.05	5.75	1.27	0.44	1.68	5.68	1.29	0	3.62	8.05	3.24	0	3.41	5.83	4.3	2.62	3.44	3	0	4.74	6.75	2.48	0.41	1.41	5.8	1.21	0	2.7833	6.4933	0.1467	1.9333	4.5133	2.9233	5.33	0.1367	2.23
MSTRG.22839			217	0	0	0	0	0	0	0	0	0	0	0	0	0	0	0	0	0	0	0	0	0	0	0	0	0	0	0	0	0	0	0	0	0	0	0	0	PNT06994.1(hypothetical protein POPTR_013G061900 [Populus trichocarpa])
MSTRG.22873			1770	0.04	0.32	0.04	0.21	0.26	0.89	0.12	0.25	0.14	0.42	0	0.1	0.66	1.98	0.39	0.18	0.45	0.08	0.07	0.14	0.32	0	0.13	0	0.52	0.04	0.04	0.1467	0.5433	0.1867	0.0533	1.01	0.1067	0.43	0.08	0.04
MSTRG.22878			1799	0.18	0.71	0.24	1.22	0.08	1.7	0.16	1.17	0.31	0.59	0.19	1.32	0.77	0.93	0.34	0.25	0.17	0.33	0.92	0.14	0.19	0.4	1.04	0.11	0.8	0.27	1.13	0.19	1	1.2367	0.1967	0.68	0.1667	0.3867	1.03	0.3333	PNS94619.1(hypothetical protein POPTR_017G006600 [Populus trichocarpa])	GO:0016021(cellular_component:integral component of membrane)
MSTRG.22902			207	65.77	67.61	56.1	81.35	38.5	53.05	47.66	75.58	23.06	51.85	30.28	48.33	63.4	40.98	40.26	8.27	52.01	90.28	88.11	46.6	47.73	99.63	102.22	30.32	36.14	71.72	33.8	42.4433	57.5033	68.42	44.68	48.2133	28.3967	45.2933	74.71	87.21
MSTRG.22949			1311	1.13	1.16	1.72	0.76	0.62	0.99	1.22	0.85	1.18	1.47	1.01	0.65	2.84	3.5	2.91	1.03	2.23	1.73	1	1.14	3.14	1.16	0.23	1.38	3.1	1.51	0.77	0.9767	1.2067	0.7533	1.3167	3.0833	1.1833	2.8233	0.6667	1.4667	PNT07265.1(hypothetical protein POPTR_013G075700 [Populus trichocarpa])	GO:0016021(cellular_component:integral component of membrane)
MSTRG.22969			1045	1.01	1.55	1.62	2.11	2.16	2.58	2.42	2.01	1.23	2.25	2.48	3.05	4.44	3.08	4.06	1.79	3.24	1.44	1.6	2.13	2.75	2.12	1.99	2.57	2.65	1.42	2.6	1.4667	2.1267	2.39	2.1733	3.86	2.1633	2.88	2.0633	1.66	PNT07309.1(hypothetical protein POPTR_013G078300, partial [Populus trichocarpa])	GO:0017183(biological_process:peptidyl-diphthamide biosynthetic process from peptidyl-histidine); GO:0016740(molecular_function:transferase activity)	K07561	DPH1, dph2		COG1736(O:Posttranslational modification, protein turnover, chaperones)	COG1736(DNAj domain protein)	PF01866.17(Diphthamide_syn:Putative diphthamide synthesis protein)	sp|Q9BZG8|DPH1_HUMAN(2-(3-amino-3-carboxypropyl)histidine synthase subunit 1 OS=Homo sapiens OX=9606 GN=DPH1 PE=1 SV=2)
MSTRG.22990			814	0.41	0.44	2.19	0.96	0.12	0.52	1.22	1.14	0.1	0.1	0.96	0.75	0.34	0.31	0.32	0.1	0.28	0.81	0.57	0.37	0.76	0.6	0.53	0.93	0.2	0.53	1	0.21	0.3533	0.95	1.4567	0.3233	0.4667	0.4133	0.7	0.6467	PNT07379.1(hypothetical protein POPTR_013G082400 [Populus trichocarpa])
MSTRG.22994			2297	11.74	10.96	10.55	10.45	11.57	11.12	13.1	10.9	11.36	11.49	12.39	11.45	15.16	14.4	14.28	12.43	11.58	12.23	11.46	13.4	12.94	14.24	11.23	12.46	13.9	13.75	12.12	11.5567	11.19	10.9333	12.0133	14.6133	12.7633	12.8067	11.6033	13.4067	XP_006376011.1(uncharacterized protein LOC18104200 isoform X1 [Populus trichocarpa] )	GO:0008270(molecular_function:zinc ion binding)				ENOG410Y985(S:Function unknown)	ENOG410Y985(Pfam:MuDR)	PF03108.15(DBD_Tnp_Mut:MuDR family transposase); PF10551.9(MULE:MULE transposase domain); PF04434.17(SWIM:SWIM zinc finger); PF00872.18(Transposase_mut:Transposase, Mutator family)
MSTRG.23006			721	1.1	1.06	0.79	1.26	1.29	2.5	1.47	1.14	1.4	1.24	2.44	1.93	3.12	3.28	2.06	1.51	2.02	1.58	0.91	1.94	2.47	0.83	1.16	1.79	3.03	1.65	2	1.2633	1.6	1.4433	1.5667	2.82	1.7467	2.5067	1.3567	1.3533
MSTRG.23028			203	0	0	0	0	6.94	0	0	4.63	4.93	0	0	0	0	0	0	4.52	0	4.83	0	0	0	9.75	4.77	0	0	0	5.99	3.9567	0	1.5433	0	0	1.5067	0	3.5867	4.86	XP_011034354.1(PREDICTED: uncharacterized protein LOC105132503 [Populus euphratica])					ENOG410XWK2(S:Function unknown); ENOG41107JT(S:Function unknown)	ENOG410XWK2(transposon protein); ENOG41107JT(Pfam:hATC)
MSTRG.23029			453	0.58	2.15	0.63	0.81	2.44	0.87	0.96	1.86	0.84	0.58	0.31	0.53	1.95	0.6	0.94	0.8	1.59	1.13	0.53	0.68	3.39	0	0	0.58	1.43	0.89	2.22	1.2867	1.2	1.0667	0.6333	1.1633	0.6867	2.1367	0.9167	0.6733	XP_011001694.1(PREDICTED: uncharacterized protein LOC105108893 [Populus euphratica])	GO:0003677(molecular_function:DNA binding)				ENOG410XWK2(S:Function unknown); ENOG410YEJC(S:Function unknown)	ENOG410XWK2(transposon protein); ENOG410YEJC(Protein of unknown function (DUF 659))	PF04937.15(DUF659:Protein of unknown function (DUF 659))
MSTRG.23036			407	0	0	0	0	0	0	0	0	0	0	0	0	0	0	0	0	0	0	0	0	0	0	0	0	0	0	0	0	0	0	0	0	0	0	0	0	PNT43355.1(hypothetical protein POPTR_003G029800 [Populus trichocarpa])	GO:0016021(cellular_component:integral component of membrane)
MSTRG.23066			634	0	0	0	0	0	0	0	0	0	0	0.32	0	0	0	0	0	0	0.15	0	0	0	0.15	0	0	0	0	0	0	0	0	0.1067	0	0	0	0	0.1
MSTRG.23087			259	0	0	0	0	2.16	0	3.92	1.49	0	0	0	0	0	0	0	0	0	1.55	3.11	0	0	0	2.94	1.61	0	0	0	0.72	0	0.4967	1.3067	0	0.5367	0	2.0167	0.5167	XP_021642332.1(dynamin-2A-like [Hevea brasiliensis])	GO:0003924(molecular_function:GTPase activity); GO:0005525(molecular_function:GTP binding)	K01528	DNM	map04144(Endocytosis)	COG0699(S:Function unknown)	COG0699(Dynamin family)		sp|Q9SE83|DRP2A_ARATH(Dynamin-2A OS=Arabidopsis thaliana OX=3702 GN=DRP2A PE=1 SV=2)
MSTRG.23092			343	0.6	0.64	3.03	7.39	0	1.18	1.36	3.97	0	0.89	3.84	7.28	0	0	0	0	0	4.92	2.71	0.67	0.65	0.72	5.71	0	0	1.53	6.11	0.2	0.9033	6.2133	2.7433	0	0.2233	0.2167	4.8433	2.39	XP_011004853.1(PREDICTED: TMV resistance protein N-like isoform X2 [Populus euphratica])	GO:0007165(biological_process:signal transduction); GO:0043531(molecular_function:ADP binding)				COG4886(S:Function unknown); ENOG4112BMQ(S:Function unknown)	COG4886(leucine Rich Repeat); ENOG4112BMQ(TMV resistance protein N-like)		sp|Q9SZ66|DSC1_ARATH(Disease resistance-like protein DSC1 OS=Arabidopsis thaliana OX=3702 GN=DSC1 PE=1 SV=1)
MSTRG.23108			258	0	0	0	19.44	0	0.62	0	34.73	0	0	0	21.34	0	0	0	0	0	0	15.76	0	1.9	0	19.16	0	0	1.69	11.99	0	0.2067	25.17	0	0	0	0.6333	15.6367	0.5633	XP_024439636.1(disease resistance-like protein DSC1 [Populus trichocarpa])	GO:0007165(biological_process:signal transduction); GO:0043531(molecular_function:ADP binding)				COG4886(S:Function unknown)	COG4886(leucine Rich Repeat)
MSTRG.2311			1173	0.06	0	0	0.23	0	0.32	0.13	0.4	0.06	0.13	0.13	0.63	0.34	0.5	0.32	0	0.28	0.19	0.81	0.08	0.33	0.06	1.01	0.06	0.43	0.19	0.81	0.04	0.15	0.42	0.0867	0.3867	0.0467	0.3467	0.8767	0.1467	PNT57327.1(hypothetical protein POPTR_001G293000 [Populus trichocarpa])
MSTRG.23124			427	1.66	0.7	1.09	0	0	0.33	0	0.61	0.32	2.01	0.71	0.91	0.37	1.04	2.54	0.91	1.52	0	0.31	0	1.06	0.32	0	0.66	0.65	0.34	0.36	0.66	1.0133	0.5067	0.6	1.3167	0.5233	1.0767	0.2233	0.22
MSTRG.23138			306	6.94	19.38	15.84	26.71	4.43	5.07	15.07	26.04	9.39	13.36	18.06	28.6	4.04	7.43	4.01	4.65	8.88	15.71	27.51	7.6	14.35	21.22	29.09	10.2	5.15	12.52	21.28	6.92	12.6033	27.1167	16.3233	5.16	7.4833	9.46	25.96	16.4833
MSTRG.23193			1057	1.56	0.61	0.61	0.87	2.21	0.51	0.69	0.59	1.22	0.43	1.11	0.91	1.49	1.52	1.18	1.49	0.98	0.57	1.19	2.72	0.68	1.11	0.92	1.67	2.54	1.11	1.24	1.6633	0.5167	0.79	0.8033	1.3967	1.96	1.4	1.1167	0.93	RQO99281.1(hypothetical protein POPTR_013G109600 [Populus trichocarpa])	GO:0003677(molecular_function:DNA binding); GO:0005524(molecular_function:ATP binding); GO:0043140(molecular_function:ATP-dependent 3'-5' DNA helicase activity); GO:0006281(biological_process:DNA repair)	K10896	FANCM		COG1111(K:Transcription)	COG1111(Myblike DNAbinding domain containing protein)		sp|I3XHK1|FANCM_ARATH(DEAD-box ATP-dependent RNA helicase FANCM OS=Arabidopsis thaliana OX=3702 GN=FANCM PE=2 SV=1)
MSTRG.23200			414	12.12	3.7	7.5	3.72	4.14	2.31	7.73	1.82	10.38	5.33	2.6	1.74	3.77	7.09	5.28	2.6	2.94	4.91	4.17	9.91	8.51	6.42	5.08	10.28	1.73	9	4.29	8.88	3.78	2.4267	5.9433	5.38	7.5967	4.3933	4.5133	6.7767	PNT07809.1(hypothetical protein POPTR_013G110100 [Populus trichocarpa])	GO:0051015(molecular_function:actin filament binding); GO:0005774(cellular_component:vacuolar membrane)				ENOG410YNSE(S:Function unknown)	ENOG410YNSE(Component of the spindle pole body (SPB) required for the proper execution of spindle pole body (SPB) duplication. Potential role in cross-linking filaments or anchoring other molecules. It is essential for growth (By similarity))		sp|Q9M7J4|MFP1_TOBAC(MAR-binding filament-like protein 1-1 OS=Nicotiana tabacum OX=4097 GN=MFP1-1 PE=2 SV=1)
MSTRG.23202			449	15.33	15.34	14.47	9.9	8.53	12.61	13.07	13.26	13.88	12.19	21.73	6.81	23.53	16.26	21.49	12.24	14.3	18.13	13.9	9.01	17.93	21.4	12.38	14.67	18.33	18.24	13.91	12.58	13.38	9.99	16.4233	20.4267	11.9733	16.8533	13.3967	19.2567	RQO99281.1(hypothetical protein POPTR_013G109600 [Populus trichocarpa])	GO:0003677(molecular_function:DNA binding); GO:0005524(molecular_function:ATP binding); GO:0043140(molecular_function:ATP-dependent 3'-5' DNA helicase activity); GO:0006281(biological_process:DNA repair)	K10896	FANCM		COG1111(L:Replication, recombination and repair)	COG1111(helicase)		sp|I3XHK1|FANCM_ARATH(DEAD-box ATP-dependent RNA helicase FANCM OS=Arabidopsis thaliana OX=3702 GN=FANCM PE=2 SV=1)
MSTRG.23216			318	0	0	0	0	0	0	0.88	0	0	0.78	1.66	0	0	0	0	0	1.41	1.46	0	0	0	0.72	0	0	0	0	0	0	0.26	0	0.8467	0	0	0.47	0	0.7267	XP_024447069.1(uncharacterized protein LOC7475801 isoform X1 [Populus trichocarpa] )					ENOG410XSWW(S:Function unknown)	ENOG410XSWW(Chromosome 10 open reading frame 137)
MSTRG.23219			264	9.04	17.29	5.88	14.52	4.3	10.4	7.21	11.27	4.48	7.92	6.47	8.71	7.75	10.13	9.64	12.46	4.49	18.44	15.73	6.39	3.43	7.56	6.4	7.63	10.48	6.66	8.68	5.94	11.87	11.5	6.52	9.1733	8.8267	6.1333	10.27	10.8867	XP_011046988.1(PREDICTED: malonyl-CoA decarboxylase, mitochondrial isoform X2 [Populus euphratica])		K01578	MLYCD	map04146(Peroxisome); map00640(Propanoate metabolism); map00410(beta-Alanine metabolism)	COG1593(G:Carbohydrate transport and metabolism)	COG1593(trap dicarboxylate transporter dctm subunit)
MSTRG.23224			1098	2.69	1.93	1.45	1.88	2.05	2.92	2.78	1.91	3.35	1.73	2.95	2.41	4.45	3.09	4.26	3.27	2.71	2.64	1.98	3.87	3.98	3.37	2.15	3.09	3.99	3.53	2.4	2.6967	2.1933	2.0667	2.3933	3.9333	3.41	3.56	2.1767	3.18	XP_024439082.1(uncharacterized protein LOC18104460 [Populus trichocarpa] )					COG0484(O:Posttranslational modification, protein turnover, chaperones)	COG0484(ATP binding to DnaK triggers the release of the substrate protein, thus completing the reaction cycle. Several rounds of ATP-dependent interactions between DnaJ, DnaK and GrpE are required for fully efficient folding. Also involved, together with DnaK and GrpE, in the DNA replication of plasmids through activation of initiation proteins (By similarity))
MSTRG.23225			420	1.96	0.37	2.06	2.57	1.88	1.28	3.84	1.79	1.54	0.57	1.4	2.27	3.7	4.67	2.36	1	0.27	3.44	1.12	2.16	0.57	2.2	1.03	1.68	2.3	4.4	0.94	1.7933	0.74	2.21	2.4333	3.5767	1.6133	1.0467	1.03	3.3467	TKS07021.1(TRAF3-interacting protein 1 [Populus alba])					COG0484(O:Posttranslational modification, protein turnover, chaperones)	COG0484(ATP binding to DnaK triggers the release of the substrate protein, thus completing the reaction cycle. Several rounds of ATP-dependent interactions between DnaJ, DnaK and GrpE are required for fully efficient folding. Also involved, together with DnaK and GrpE, in the DNA replication of plasmids through activation of initiation proteins (By similarity))
MSTRG.23274			494	0.72	0	1.04	0.22	1.43	0	0.79	0.22	3.01	0	1.02	0.44	0	0	0	1.11	0.22	2.59	0.44	0.85	0	1.61	0.41	1.44	0	2.72	0.53	1.72	0	0.2933	0.95	0	1.1333	0.0733	0.46	2.3067	PNT07958.1(hypothetical protein POPTR_013G119300 [Populus trichocarpa])
MSTRG.23282			393	8.16	3.46	12.14	6.84	5.5	2.03	9.6	8.21	9.92	5.77	12.74	4.47	4.16	5.99	4.96	8.97	4.48	8.29	4.9	3.75	5.69	8.13	6.38	6.45	4.83	11.34	1.35	7.86	3.7533	6.5067	11.4933	5.0367	6.39	5	4.21	9.2533	PNT07972.1(hypothetical protein POPTR_013G120200, partial [Populus trichocarpa])	GO:0004185(molecular_function:serine-type carboxypeptidase activity)	K16296	SCPL-I		COG2939(S:Function unknown)	COG2939(Dynamin family)	PF00450.22(Peptidase_S10:Serine carboxypeptidase)	sp|Q9CAU3|SCP2_ARATH(Serine carboxypeptidase-like 2 OS=Arabidopsis thaliana OX=3702 GN=SCPL2 PE=2 SV=1)
MSTRG.23283			549	2.73	0.83	3.37	0.73	4.16	2.17	5.17	0.72	2.81	2.75	4.33	0.54	2.39	3.42	3.12	1.96	3.5	4.81	1.45	3.5	1.66	4.13	0.62	3.93	1.54	3.91	1.12	3.2333	1.9167	0.6633	4.29	2.9767	3.13	2.2333	1.0633	4.2833	XP_011006024.1(PREDICTED: serine carboxypeptidase-like 3 isoform X2 [Populus euphratica])	GO:0004185(molecular_function:serine-type carboxypeptidase activity)	K16296	SCPL-I		COG2939(E:Amino acid transport and metabolism)	COG2939(carboxy-peptidase)	PF00450.22(Peptidase_S10:Serine carboxypeptidase)	sp|Q9SQX6|SCP7_ARATH(Serine carboxypeptidase-like 7 OS=Arabidopsis thaliana OX=3702 GN=SCPL7 PE=2 SV=1)
MSTRG.23311			480	1.27	0.27	1.11	0.71	0.61	0	0.28	1.17	0.74	1.54	3.52	1.63	2	1.59	0.55	1.65	1.63	1.25	0.47	1.5	0.81	1.22	0.88	1.53	1.01	1.05	1.12	0.8733	0.6033	1.17	1.6367	1.38	1.56	1.15	0.8233	1.1733	PNT04967.1(hypothetical protein POPTR_014G149100 [Populus trichocarpa])	GO:0016021(cellular_component:integral component of membrane); GO:0008276(molecular_function:protein methyltransferase activity)				ENOG4111M16(S:Function unknown)	ENOG4111M16(Putative methyltransferase)	PF10294.9(Methyltransf_16:Lysine methyltransferase)
MSTRG.23313			461	0.28	0.3	0	0	0.33	1.67	0.31	0	1.07	0.28	0	0.25	0.94	0.29	0.9	0	0.25	0.27	0.51	0.33	1.19	0	0.48	0.55	0.55	0.86	0.3	0.56	0.75	0.0833	0.1033	0.71	0.2933	0.6633	0.43	0.3767	PNT08049.1(hypothetical protein POPTR_013G125400 [Populus trichocarpa])	GO:0016021(cellular_component:integral component of membrane); GO:0055114(biological_process:oxidation-reduction process)				ENOG410ZQWP(S:Function unknown); ENOG410XR70(S:Function unknown); ENOG410ZQY1(S:Function unknown)	ENOG410ZQWP(Eukaryotic cytochrome b561); ENOG410XR70(Ferric-chelate reductase); ENOG410ZQY1(Eukaryotic cytochrome b561)
MSTRG.23317			211	0	0	0	0	0	0	0	0	0	0	0	0	0	0	0	0	0	0	0	0	0	0	0	0	0	0	0	0	0	0	0	0	0	0	0	0	RQO99342.1(hypothetical protein POPTR_013G125900 [Populus trichocarpa])		K14767	UTP3, SAS10		ENOG410XSPX(S:Function unknown)	ENOG410XSPX(UTP3, small subunit (SSU) processome component, homolog (S. cerevisiae))
MSTRG.23370			207	6.82	0	10.71	9.96	1.63	6.77	0	4.2	22.28	0.48	12.51	4.33	0	0	20.46	12.02	0	20.59	0	2.4	1.98	11.15	0	14.53	26.06	0	5.41	10.2433	2.4167	6.1633	7.74	6.82	9.65	9.3467	1.8033	10.58
MSTRG.23374			238	0	0	0	2.24	0	0	0	2.15	0	0	0	0	0	0	0	0	0	0	0	0	0	0	2.15	0	0	0	0	0	0	1.4633	0	0	0	0	0.7167	0
MSTRG.23411			712	0.87	0.94	0.13	0.12	1.02	0.76	0.27	0.12	0.36	0.76	0.26	0.23	0.69	0.89	0.92	1.77	0.8	0.12	0.23	1.07	1.19	0.24	0.43	1.65	0.99	0	0.14	0.75	0.82	0.1567	0.22	0.8333	1.4967	0.9933	0.2667	0.12	TKS16649.1(uncharacterized protein D5086_0000021790 [Populus alba])	GO:0016021(cellular_component:integral component of membrane)				ENOG410ZASQ(S:Function unknown)	ENOG410ZASQ(Indole-3-acetic acid-amido synthetase)
MSTRG.23412			508	2.27	0.96	0.74	0.64	1.35	1.83	1.25	0.42	0.22	0.68	2.4	0.83	2.02	2.58	1.95	1.48	2.49	0	1.26	1.62	2.41	1.09	0.39	2.5	2.68	1.64	0.25	1.28	1.1567	0.63	1.4633	2.1833	1.8667	2.5267	0.6333	0.91	PNT08347.1(hypothetical protein POPTR_013G144500 [Populus trichocarpa])
MSTRG.23434			208	4.48	0	5.74	0	0	0	0	0	0	0	0	4.23	0	14.68	0	0	0	8.52	4.44	0	0	0	0	4.54	4.61	14.3	0	1.4933	0	1.41	1.9133	4.8933	1.5133	1.5367	1.48	7.6067	RQP03779.1(hypothetical protein POPTR_019G116133 [Populus trichocarpa])
MSTRG.23450			927	0	0	0	0.56	0	0	0.09	0.47	0	0	0.09	1.4	0	0	0	0	0	0.08	0.31	0	0	0	0.22	0	0	0.26	0.74	0	0	0.81	0.06	0	0	0	0.4233	0.1133	PNT08435.1(hypothetical protein POPTR_013G150700 [Populus trichocarpa])	GO:0006468(biological_process:protein phosphorylation); GO:0016021(cellular_component:integral component of membrane); GO:0004672(molecular_function:protein kinase activity); GO:0030247(molecular_function:polysaccharide binding); GO:0030246(molecular_function:carbohydrate binding); GO:0004674(molecular_function:protein serine/threonine kinase activity); GO:0004713(molecular_function:protein tyros…				COG0515(P:Inorganic ion transport and metabolism)	COG0515(frataxin-like protein)		sp|Q9ZR08|Y4230_ARATH(G-type lectin S-receptor-like serine/threonine-protein kinase At4g03230 OS=Arabidopsis thaliana OX=3702 GN=At4g03230 PE=3 SV=3)
MSTRG.23461			216	14.88	8.34	33.27	17.81	20.31	7.07	13.87	11.49	21.91	10.5	33.63	27.03	0	16.28	13.91	14.06	0	23.21	24.15	12.6	4.49	39.08	13.05	10.98	3.8	7.86	8.68	19.0333	8.6367	18.7767	26.9233	10.0633	12.5467	2.7633	15.2933	23.3833	TKS00160.1(hypothetical protein D5086_0000183730 [Populus alba])	GO:0005789(cellular_component:endoplasmic reticulum membrane); GO:0016021(cellular_component:integral component of membrane); GO:0008250(cellular_component:oligosaccharyltransferase complex); GO:0018279(biological_process:protein N-linked glycosylation via asparagine); GO:0005783(cellular_component:endoplasmic reticulum)	K12670	WBP1	map00510(N-Glycan biosynthesis); map04141(Protein processing in endoplasmic reticulum)	ENOG410XSF3(S:Function unknown)	ENOG410XSF3(F-box FBD LRR-repeat protein)	PF03345.14(DDOST_48kD:Oligosaccharyltransferase 48 kDa subunit beta)	sp|Q944K2|OST48_ARATH(Dolichyl-diphosphooligosaccharide--protein glycosyltransferase 48 kDa subunit OS=Arabidopsis thaliana OX=3702 GN=OST48 PE=2 SV=1)
MSTRG.23472			841	0.97	0.31	0.42	0.55	0.68	0.89	0.63	0.54	1.02	0.1	0.1	0.18	0.97	0.5	0.82	1.11	0.98	0.19	0.54	0.24	0.1	0.1	0.67	0.4	0.39	0.2	0.53	0.89	0.4333	0.4233	0.3833	0.7633	0.5833	0.49	0.58	0.1633	TKS16488.1(hypothetical protein D5086_0000023150 [Populus alba])	GO:0016567(biological_process:protein ubiquitination); GO:0006511(biological_process:ubiquitin-dependent protein catabolic process); GO:0031146(biological_process:SCF-dependent proteasomal ubiquitin-dependent protein catabolic process); GO:0019005(cellular_component:SCF ubiquitin ligase complex)	K10268	FBXL2_20		ENOG410XQ54(K:Transcription)	ENOG410XQ54(WRKY transcription factor)		sp|Q8RWU5|FBL3_ARATH(F-box/LRR-repeat protein 3 OS=Arabidopsis thaliana OX=3702 GN=FBL3 PE=2 SV=1)
MSTRG.23493			280	0	0	0	0	3.94	0	1.79	2.08	4.34	0	0	0	0	0	0	3.23	0	0	1.33	5.68	0	2.72	0	1.51	0	3.78	0	2.76	0	0.6933	0.5967	0	3.4733	0	0.4433	2.1667
MSTRG.23521			1100	0.27	0	0.86	0.32	0.47	0	1.46	0.13	0.19	0	1.4	0	0.07	0.07	0	0	0.19	0.61	0	0.33	0.07	1.39	0.06	0.83	0	0.98	0	0.31	0	0.15	1.24	0.0467	0.3867	0.0867	0.02	0.9933
MSTRG.23522			1926	1.57	0.44	4.43	1.91	0.95	0.16	2.94	1.51	1.08	0.44	3.64	2.1	0.35	0.58	0.25	0.15	0.33	4.16	1.82	1.29	1.03	4.54	0.79	1.28	0.08	4.36	2.18	1.2	0.3467	1.84	3.67	0.3933	0.9067	0.48	1.5967	4.3533	PNT08607.1(hypothetical protein POPTR_013G160300 [Populus trichocarpa])	GO:0016758(molecular_function:transferase activity, transferring hexosyl groups); GO:0004523(molecular_function:RNA-DNA hybrid ribonuclease activity); GO:0003676(molecular_function:nucleic acid binding)	K11723	BRD7	map05225(Hepatocellular carcinoma)	ENOG410Y65V(S:Function unknown); ENOG4111K5V(S:Function unknown)	ENOG410Y65V(-); ENOG4111K5V(Reverse transcriptase (RNA-dependent DNA polymerase))
MSTRG.23564			1208	0.78	1.92	0.51	0.34	0.76	1.47	0.71	0.45	1.08	2.05	1.18	0.44	1.9	2.18	2.05	1.43	1.54	0.72	0.5	0.89	1.26	0.23	0.51	1.28	1.25	0.81	0.52	0.8733	1.8133	0.41	0.8	2.0433	1.2	1.35	0.51	0.5867
MSTRG.23586			363	0	0.54	0	0.94	0	0	4.01	1.39	0	0.51	1.65	1.39	1.16	0	0	0	0.47	1.31	0.94	0	0	2.87	2.14	0	0	5.22	1.81	0	0.35	1.24	1.8867	0.3867	0	0.1567	1.63	3.1333	XP_018824498.1(PREDICTED: uncharacterized protein LOC108993898 [Juglans regia])					ENOG410YMEY(S:Function unknown); COG2801(L:Replication, recombination and repair); COG0666(S:Function unknown)	ENOG410YMEY(-); COG2801(Retrotransposon protein); COG0666(Ankyrin Repeat)	PF14223.6(Retrotran_gag_2:gag-polypeptide of LTR copia-type); PF14244.6(Retrotran_gag_3:gag-polypeptide of LTR copia-type)
MSTRG.23623			411	2.55	0.77	3.99	0	0.89	0.73	1.22	0	0.71	0	0.78	0.66	2.06	1.52	1.2	1.67	0.67	3.53	0	3.37	0.39	2.42	0	2.88	0.36	1.87	0	1.3833	0.5	0.22	1.9967	1.5933	2.64	0.4733	0	2.6067	PNT02372.1(hypothetical protein POPTR_014G009800 [Populus trichocarpa])	GO:0005737(cellular_component:cytoplasm); GO:0004042(molecular_function:acetyl-CoA:L-glutamate N-acetyltransferase activity); GO:0006526(biological_process:arginine biosynthetic process)	K14682	argAB	map00220(Arginine biosynthesis)
MSTRG.23641			430	0	0.35	0	0	0	0	0	0.56	0	0	0	2.55	0	0	0	0	0	0	0.9	0.38	0	0	0	0	0	0	0	0	0.1167	1.0367	0	0	0.1267	0	0.3	0	RQO99537.1(hypothetical protein POPTR_014G007050 [Populus trichocarpa])
MSTRG.23642			462	0.28	0	0.9	8.78	0	0.83	2.75	8.42	0.53	0.56	3.25	9.46	0.93	0.29	0.6	0	1.01	1.89	8.18	0	1.47	2.12	9.81	0.28	0.82	1.14	8.5	0.27	0.4633	8.8867	2.3	0.6067	0.0933	1.1	8.83	1.7167	RQO99537.1(hypothetical protein POPTR_014G007050 [Populus trichocarpa])
MSTRG.23650			421	23.97	59.27	0	29.15	26.63	48.59	12.75	23.23	35.32	32.35	18.56	23.53	59.71	40.21	43.84	47.57	78.79	10.23	33.09	33.53	50.96	0.56	20.76	46.91	74.5	10.88	9.7	28.64	46.7367	25.3033	10.4367	47.92	42.67	68.0833	21.1833	7.2233	PNT02351.1(hypothetical protein POPTR_014G008000 [Populus trichocarpa])	GO:0055114(biological_process:oxidation-reduction process)				ENOG4111JPR(O:Posttranslational modification, protein turnover, chaperones); ENOG410YFY9(O:Posttranslational modification, protein turnover, chaperones)	ENOG4111JPR(AhpC/TSA family); ENOG410YFY9(AhpC/TSA family)
MSTRG.23660			345	0	0	0	0.55	0	0	0	0.54	0	0	0	0	0.67	0	0	0	0	0	0	0	0	0	0.51	0	0	0	0	0	0	0.3633	0	0.2233	0	0	0.17	0
MSTRG.23697			219	3.48	0	0	0	0	0	0	9.53	0	7.63	0	3.27	0	3.81	0	0	0	3.29	0	0	0	0	3.23	0	0	0	0	1.16	2.5433	4.2667	0	1.27	0	0	1.0767	1.0967
MSTRG.23777			311	11.49	6.11	2.8	4.59	5.22	3.2	1.9	1.49	10.49	1.68	6.29	2.25	5.72	7.02	3.78	7.34	7.62	3.91	3.82	8.12	9.03	0	2.17	11.26	8.12	5.08	2.74	9.0667	3.6633	2.7767	3.6633	5.5067	8.9067	8.2567	2.91	2.9967	XP_024465643.1(uncharacterized protein LOC112328846 [Populus trichocarpa])					ENOG410Y65V(S:Function unknown); ENOG4111K5V(S:Function unknown)	ENOG410Y65V(Retrotransposon protein); ENOG4111K5V(Reverse transcriptase (RNA-dependent DNA polymerase))
MSTRG.238			890	3.41	2.4	0.86	0.42	3.54	2.29	0.39	0.58	2.74	1.54	1.03	0.74	3.27	4.03	4.32	5.13	3.05	0.45	0.25	3.97	1.43	0.7	1	3.56	3.65	1.4	1.08	3.23	2.0767	0.58	0.76	3.8733	4.22	2.71	0.7767	0.85	XP_021684148.1(uncharacterized protein LOC110667567 [Hevea brasiliensis])	GO:0009658(biological_process:chloroplast organization); GO:0032502(biological_process:developmental process); GO:0003690(molecular_function:double-stranded DNA binding); GO:0009507(cellular_component:chloroplast); GO:0006355(biological_process:regulation of transcription, DNA-templated)	K15032	MTERFD		ENOG410XT49(S:Function unknown)	ENOG410XT49(mitochondrial transcription termination)
MSTRG.23803			844	0.1	0	0.1	0.18	0	0	0.53	0	0	0.1	0.4	0	0.11	0	0.1	0	0.09	0.1	0.18	0	0.1	0.09	0.08	0	0.38	0.2	0	0.0333	0.0333	0.06	0.3433	0.07	0	0.19	0.0867	0.13
MSTRG.23863			244	10.56	15.96	2.56	7.98	8.48	12.13	5.12	5.76	2.09	15.75	9.32	1.96	10.23	6.92	20.58	7.45	12.28	7.97	4.05	6.57	7.37	23.94	5.76	4.16	17	11.02	2.42	7.0433	14.6133	5.2333	5.6667	12.5767	6.06	12.2167	4.0767	14.31
MSTRG.23874			774	0.66	0.47	0.59	0.93	0.51	0.22	0.72	1.02	0.63	0.11	1.04	0.51	0.73	0.45	0.46	0.52	0.81	0.88	0.51	0.54	0.58	0.96	1.04	1.12	0.98	1.14	0.36	0.6	0.2667	0.82	0.7833	0.5467	0.7267	0.79	0.6367	0.9933
MSTRG.23876			272	4.02	8.61	6.29	7.54	0	0	7.95	14.62	6.63	0	2.96	7.41	3.18	2.9	9.55	4.75	2.54	8.89	16.45	4.29	22.72	13.88	14.38	9.2	4.01	22.23	13.61	3.55	2.87	9.8567	5.7333	5.21	6.08	9.7567	14.8133	15
MSTRG.23877			631	1.06	0.18	1.47	1.64	0.39	0.46	1.38	0.7	0.58	0.17	1.34	2.33	0.84	0.84	0.5	0.63	0.84	2.49	1.33	0.37	0.97	1.68	1.96	0.61	1.23	0.97	1.69	0.6767	0.27	1.5567	1.3967	0.7267	0.5367	1.0133	1.66	1.7133
MSTRG.23878			354	3.27	1.73	4.86	13.7	1.36	0.54	4.94	7.95	1.6	2.77	1.77	9.45	1.87	7.49	2.45	3.94	5.51	8.39	4.54	3.08	8.85	9.78	8.57	6.43	5.38	8.98	9.04	2.0767	1.68	10.3667	3.8567	3.9367	4.4833	6.58	7.3833	9.05
MSTRG.23925			328	0	0	0.78	0.64	0	0	0	1.88	0	0	0	0	0	0	0	0.62	0	0	0.64	0	0	0	1.81	0	0	0.71	1.53	0	0	0.84	0.26	0	0.2067	0	1.3267	0.2367
MSTRG.23944			230	8.28	13.48	3.41	20.56	7.06	17.62	10.17	15.58	4.83	17.21	12.22	27.64	23.21	17.12	22.48	4.87	13.57	14.71	34.85	10.16	15.59	11.88	18.82	11.82	35.23	11.59	0	6.7233	16.1033	21.26	8.6	20.9367	8.95	21.4633	17.89	12.7267	XP_024441006.1(uncharacterized protein LOC18105072 isoform X1 [Populus trichocarpa] )
MSTRG.23945			490	0.98	0.52	1.06	0	0.87	1.23	0.27	0.22	3.29	0	3.89	0	0	1.77	0.26	2.94	1.79	1.91	0	1.44	0	1.64	0	3.9	0.96	2.52	0	1.7133	0.5833	0.0733	1.74	0.6767	2.76	0.9167	0	2.0233	XP_024440998.1(uncharacterized protein LOC112324125 [Populus trichocarpa] )
MSTRG.24001			315	0	0	0	0	1	0	0	0	1.55	0	0	0	0	0	0	0	0	0	0	1.73	0	0	0	1.54	0	0	0	0.85	0	0	0	0	1.09	0	0	0
MSTRG.2401			1663	2.99	4.51	3.05	4.96	2.08	5.06	4.19	4.45	1.72	4.69	3.52	5.17	4.3	4.01	5.02	2.44	5.12	4.54	5.96	2.06	4.53	4.33	5.42	2.61	4.33	3.83	6.85	2.2633	4.7533	4.86	3.5867	4.4433	2.37	4.66	6.0767	4.2333	XP_002298728.1(protein ANTAGONIST OF LIKE HETEROCHROMATIN PROTEIN 1 [Populus trichocarpa] )					ENOG411206Y(S:Function unknown)	ENOG411206Y(transposon protein)	PF13359.6(DDE_Tnp_4:DDE superfamily endonuclease)	sp|Q94K49|ALP1_ARATH(Protein ANTAGONIST OF LIKE HETEROCHROMATIN PROTEIN 1 OS=Arabidopsis thaliana OX=3702 GN=ALP1 PE=1 SV=1)
MSTRG.24020			1418	0.88	0.47	0.78	0.23	0.79	0.7	0.69	0.32	1.39	1.04	1.27	0.54	1.13	1.19	0.76	0.33	0.36	1.03	0.18	1.46	0.88	1.01	0.21	1.4	0.58	0.97	0.16	1.02	0.7367	0.3633	0.9133	1.0267	1.0633	0.6067	0.1833	1.0033	TKS14703.1(hypothetical protein D5086_0000047770 [Populus alba])	GO:0016021(cellular_component:integral component of membrane); GO:0005789(cellular_component:endoplasmic reticulum membrane)				COG5066(U:Intracellular trafficking, secretion, and vesicular transport)	COG5066(Central component in molecular interactions underlying sperm crawling. Forms an extensive filament system that extends from sperm villipoda, along the leading edge of the pseudopod (By similarity))	PF00635.26(Motile_Sperm:MSP (Major sperm protein) domain)	sp|Q84WW5|VAP13_ARATH(Vesicle-associated protein 1-3 OS=Arabidopsis thaliana OX=3702 GN=PVA13 PE=2 SV=1)
MSTRG.24086			361	5.39	2.19	10.03	4.8	2.02	1.48	6.58	6.56	3.53	1.61	2.23	8.01	0.59	2.75	3.68	3.22	0	1.98	7.65	6.16	1.57	5.82	5.67	4.51	1.53	6.37	9.13	3.6467	1.76	6.4567	6.28	2.34	4.63	1.0333	7.4833	4.7233	PNT03440.1(hypothetical protein POPTR_014G071000 [Populus trichocarpa])
MSTRG.24106			361	0.42	0.79	2.86	0.15	2.96	1.02	0.58	0.94	0.5	0	2.02	0.47	0	1.63	1.15	3.43	4.1	0.5	2.86	4.36	1.67	2.31	3	1.74	2.96	4.66	1.63	1.2933	0.6033	0.52	1.82	0.9267	3.1767	2.91	2.4967	2.49	TKS14621.1(glyoxylate/hydroxypyruvate reductase HPR3-like [Populus alba])	GO:0047964(molecular_function:glyoxylate reductase activity); GO:0016616(molecular_function:oxidoreductase activity, acting on the CH-OH group of donors, NAD or NADP as acceptor); GO:0016618(molecular_function:hydroxypyruvate reductase activity); GO:0051287(molecular_function:NAD binding); GO:0005829(cellular_component:cytosol); GO:0030267(molecular_function:glyoxylate reductase (NADP) activity)	K15919	HPR2_3	map00630(Glyoxylate and dicarboxylate metabolism); map00260(Glycine, serine and threonine metabolism)	COG1052(C:Energy production and conversion)	COG1052(Dehydrogenase)		sp|Q9LE33|HPR3_ARATH(Glyoxylate/hydroxypyruvate reductase HPR3 OS=Arabidopsis thaliana OX=3702 GN=HPR3 PE=2 SV=1)
MSTRG.24108			456	0.57	0	0	0	0	0	0	0	0.55	0.29	0	0	1.28	1.78	0	0.26	0	0.28	0	0.33	0.61	0	0	0.57	1.69	0	0	0.3733	0.0967	0	0	1.02	0.3867	0.7667	0	0.0933
MSTRG.24194			583	0.17	0.37	0.19	0.16	0.62	0.35	0.38	0.97	0.17	0.18	0	0.32	1.36	0.9	0.93	0.98	0.64	0.69	0.81	0.42	0.19	1.01	0.15	1.93	0.69	0	0.19	0.32	0.3	0.4833	0.19	1.0633	1.11	0.5067	0.3833	0.5667
MSTRG.24220			258	0	0	0	0	0	0	0	0	0	0	0	0	0	0	0	0	0	0	0	0	0	0	0	0	0	0	0	0	0	0	0	0	0	0	0	0
MSTRG.24221			350	1.13	1.2	1.26	1.05	2.11	1.11	0.64	0	1.65	1.72	1.22	0.51	2.58	3.58	0.63	4.07	1.04	2.17	1.04	0.63	2.44	1.6	0	1.66	2.78	1.16	0	1.63	1.3433	0.52	1.04	2.2633	2.12	2.0867	0.3467	1.6433
MSTRG.24222			272	1.34	1.43	0	0	0	0	0	0	0	0	1.48	0	3.18	0	0	0	1.27	0	1.27	0	0	0	0	0	0	0	0	0.4467	0.4767	0	0.4933	1.06	0	0.4233	0.4233	0
MSTRG.2427			488	7.62	1.83	5.61	0.69	11.76	1.73	1.9	0	9.49	0.99	8.11	0.45	2.48	1.78	0.27	8.45	1.13	5.06	0.68	6.7	1.31	6.61	0.85	8.6	0.49	8.38	0.54	9.6233	1.5167	0.38	5.2067	1.51	7.9167	0.9767	0.69	6.6833	XP_011045705.1(PREDICTED: GDSL esterase/lipase At1g29670-like [Populus euphratica])	GO:0016788(molecular_function:hydrolase activity, acting on ester bonds)				COG3240(T:Signal transduction mechanisms)	COG3240(Serine Threonine protein kinase)		sp|Q9C7N5|GDL14_ARATH(GDSL esterase/lipase At1g29660 OS=Arabidopsis thaliana OX=3702 GN=At1g29660 PE=1 SV=1)
MSTRG.24302			285	0	0	0	0	0	0	0	3.06	0	0	0	2.06	0	0	0	0	0	0	0	0	0	0	1	0	0	2.32	1.26	0	0	1.7067	0	0	0	0	0.7533	0.7733
MSTRG.24394			661	0.7	0	0	0	0.33	0.29	0	0	0.54	0.57	0	0	0.78	0.58	0.45	0.27	0.26	0	0	0.51	0.15	0	0	0.28	0.28	0	0	0.5233	0.2867	0	0	0.6033	0.3533	0.23	0	0
MSTRG.24445			2537	3.98	2.36	3.6	4.11	3.25	2.51	4.7	3.33	4.67	2.56	4.86	3.28	3.52	4.16	3.78	3.78	3.52	4.48	3.24	5.44	3.26	5.32	3.41	5.17	2.82	6.02	4.16	3.9667	2.4767	3.5733	4.3867	3.82	4.7967	3.2	3.6033	5.2733	XP_002320261.3(uncharacterized protein LOC7455393 [Populus trichocarpa])	GO:0008270(molecular_function:zinc ion binding)				ENOG410YFHW(S:Function unknown); ENOG410YK0G(S:Function unknown)	ENOG410YFHW(transposon protein); ENOG410YK0G(ZnF_PMZ)	PF03108.15(DBD_Tnp_Mut:MuDR family transposase); PF10551.9(MULE:MULE transposase domain); PF04434.17(SWIM:SWIM zinc finger); PF00564.24(PB1:PB1 domain)	sp|Q6NQJ7|FRS4_ARATH(Protein FAR1-RELATED SEQUENCE 4 OS=Arabidopsis thaliana OX=3702 GN=FRS4 PE=2 SV=2)
MSTRG.2446			1145	3.92	4.17	1.58	4.09	4.36	5.53	3.85	3.96	3.02	8.37	2.01	3.86	8.73	9.84	11.28	5.41	7.56	1.32	5.34	3.59	7.43	2.7	4.34	4.78	7.49	0.92	3.4	3.7667	6.0233	3.97	2.48	9.95	4.5933	7.4933	4.36	1.6467	RQO89780.1(hypothetical protein POPTR_004G232250 [Populus trichocarpa])	GO:0016021(cellular_component:integral component of membrane); GO:0015074(biological_process:DNA integration); GO:0008270(molecular_function:zinc ion binding); GO:0003676(molecular_function:nucleic acid binding); GO:0004672(molecular_function:protein kinase activity); GO:0005524(molecular_function:ATP binding)						PF17921.1(Integrase_H2C2:Integrase zinc binding domain); PF00665.26(rve:Integrase core domain)	sp|Q7LHG5|YI31B_YEAST(Transposon Ty3-I Gag-Pol polyprotein OS=Saccharomyces cerevisiae (strain ATCC 204508 / S288c) OX=559292 GN=TY3B-I PE=3 SV=2)
MSTRG.24481			1167	0.12	0.33	0.6	0.71	0.58	0.83	0.95	0.29	0.42	0.88	1.3	0.52	1.44	1.14	1.23	0.36	1.26	1	0.69	0.85	1.06	1.16	0.7	0.7	1.3	1.56	0.68	0.3733	0.68	0.5067	0.95	1.27	0.6367	1.2067	0.69	1.24
MSTRG.24511			630	6.1	5.54	11.48	9.02	7.87	5.11	12.16	8.47	8.47	5.84	12.52	7.83	9.13	9.7	7.11	9.34	8.81	14.65	9.74	12.36	7.12	13.16	8.81	11.09	9.51	15.17	6.68	7.48	5.4967	8.44	12.0533	8.6467	10.93	8.48	8.41	14.3267	XP_028186596.1(pentatricopeptide repeat-containing protein At3g62470, mitochondrial-like [Glycine soja])	GO:0016021(cellular_component:integral component of membrane)				ENOG410Z7Z7(L:Replication, recombination and repair)	ENOG410Z7Z7(that it carries out the mismatch recognition step. This protein has a weak ATPase activity (By similarity))
MSTRG.24545			397	1.59	2.95	6.12	5.18	1.46	4.35	9.34	8.36	2.32	7.23	8.98	10.51	12.6	4.17	5.27	1.81	4.37	8.47	6.61	2.75	5.54	6.03	11.04	2.75	7.44	10.64	8.74	1.79	4.8433	8.0167	8.1467	7.3467	2.4367	5.7833	8.7967	8.38
MSTRG.2458			245	0	0	0	0	0	1.99	0	0	0	0	0	0	0	0	0	10.97	2.01	0	0	0	0	0	1.88	2.04	4.17	0	0	0	0.6633	0	0	0	4.3367	2.06	0.6267	0
MSTRG.24679			310	0	0	0	1.55	0	2.43	0	1.51	0	0.85	0.91	0	0.96	0.89	0.96	0.74	0	5.54	0	0	4.57	0.78	0	0	1.64	9.41	2.77	0	1.0933	1.02	0.3033	0.9367	0.2467	2.07	0.9233	5.2433	PNT04743.1(hypothetical protein POPTR_014G139800, partial [Populus trichocarpa])	GO:0008270(molecular_function:zinc ion binding)				ENOG410Z7Z7(J:Translation, ribosomal structure and biogenesis)	ENOG410Z7Z7(cleavage and polyadenylation)		sp|Q3E6Q1|PPR32_ARATH(Pentatricopeptide repeat-containing protein At1g11290, chloroplastic OS=Arabidopsis thaliana OX=3702 GN=PCMP-H40 PE=2 SV=1)
MSTRG.24700			414	1.43	1.14	0.78	0.67	0.43	0.71	0	0	2.43	1.08	0.77	0	0.4	0.75	2.75	2.62	0.33	0	0.66	2.07	0	0.34	0	0.71	1.41	0.37	0	1.43	0.9767	0.2233	0.5167	1.3	1.8	0.58	0.22	0.2367	RQP00150.1(hypothetical protein POPTR_014G142350 [Populus trichocarpa] )	GO:0006099(biological_process:tricarboxylic acid cycle); GO:0015977(biological_process:carbon fixation); GO:0008964(molecular_function:phosphoenolpyruvate carboxylase activity)	K01595	ppc	map00620(Pyruvate metabolism); map00710(Carbon fixation in photosynthetic organisms)	COG2352(C:Energy production and conversion)	COG2352(phosphoenolpyruvate carboxylase activity)	PF00311.17(PEPcase:Phosphoenolpyruvate carboxylase)	sp|Q9FV65|CAPPC_FLATR(Phosphoenolpyruvate carboxylase 2 OS=Flaveria trinervia OX=4227 GN=PPCC PE=1 SV=1)
MSTRG.24747			527	0.84	0.45	2.51	1.97	1.25	1.06	0.93	1.55	2.23	1.27	2.23	2.12	1.17	1.52	1.13	2.75	1.54	0.83	1.36	2.01	0.22	0.81	3.09	1.06	0.21	1.09	1.62	1.44	0.9267	1.88	1.89	1.2733	1.94	0.6567	2.0233	0.91	XP_011000027.1(PREDICTED: uncharacterized WD repeat-containing protein C2A9.03-like isoform X3 [Populus euphratica])
MSTRG.24789			223	0	0	0	6.09	4.34	0	0	5.82	0	3.48	0	0	7.86	0	7.92	0	0	0	0	0	0	0	2.95	0	16.24	3.36	3.71	1.4467	1.16	3.97	0	5.26	0	5.4133	2.22	1.12
MSTRG.24839			306	2.6	0	5.94	0.81	1.11	1.69	7.03	0.79	4.27	0	3.8	0.79	0	0.93	0	1.55	0	2.48	0.81	2.85	0	1.63	1.53	5.1	0	4.47	0.97	2.66	0.5633	0.7967	5.59	0.31	3.1667	0	1.1033	2.86	XP_024441024.1(uncharacterized protein LOC18105343 [Populus trichocarpa])					ENOG410YDPY(S:Function unknown)	ENOG410YDPY(-)
MSTRG.24893			2885	4.13	3.18	3.42	4.33	2.84	3.67	3.56	3.87	3.11	3.46	2.89	5.48	4.52	5.03	5.22	3.12	3.22	3.63	4.69	3.67	4.7	3.77	4.27	3.61	5.13	2.97	3.8	3.36	3.4367	4.56	3.29	4.9233	3.4667	4.35	4.2533	3.4567	TKS18430.1(hypothetical protein D5086_0000000990 [Populus alba])					ENOG410YC97(S:Function unknown)	ENOG410YC97(Serine threonine-protein phosphatase 7 long form)	PF10536.9(PMD:Plant mobile domain)	sp|F4IFD0|MAIL2_ARATH(Protein MAIN-LIKE 2 OS=Arabidopsis thaliana OX=3702 GN=At2g04865 PE=1 SV=1)
MSTRG.24919			480	3.06	3.79	3.87	7.14	3.05	4.35	6.18	4.68	5.9	4.36	7.59	5.82	4.28	5.28	1.1	6.61	3.5	4.24	7.06	6.02	3.53	7.32	5.06	6.1	2.77	4.99	3.35	4.0033	4.1667	5.88	5.88	3.5533	6.2433	3.2667	5.1567	5.5167
MSTRG.2492			358	0	0.56	0	0	0	0.52	0	1.92	1.03	0.54	0.57	0.48	1.21	0	0	0	0.97	0	0.49	0	0	0	0.46	0.52	1.04	0	0.58	0.3433	0.54	0.8	0.19	0.4033	0.1733	0.67	0.51	0	PNT57733.1(hypothetical protein POPTR_001G317800 [Populus trichocarpa])	GO:0016021(cellular_component:integral component of membrane)				ENOG410Z7NH(S:Function unknown)	ENOG410Z7NH(-)
MSTRG.24983			771	17.17	24.66	19.7	21.36	16.94	23.96	22.9	24.38	21.08	29.19	19.49	25.46	31.76	29.2	31.87	18.15	30.04	23.06	22.41	20.07	35.75	20.32	24.17	18.43	33.12	16.76	20.43	18.3967	25.9367	23.7333	20.6967	30.9433	18.8833	32.97	22.3367	20.0467	XP_011009622.1(PREDICTED: ubiquitin-like-conjugating enzyme ATG10 isoform X1 [Populus euphratica] )	GO:0006914(biological_process:autophagy); GO:0051321(biological_process:meiotic cell cycle)	K17888	ATG10L, ATG10		ENOG4111W4Q(S:Function unknown)	ENOG4111W4Q(autophagy related 10)	PF03987.15(Autophagy_act_C:Autophagocytosis associated protein, active-site domain)	sp|Q8VZ52|ATG10_ARATH(Ubiquitin-like-conjugating enzyme ATG10 OS=Arabidopsis thaliana OX=3702 GN=ATG10 PE=1 SV=1)
MSTRG.25002			486	4.22	3.96	1.35	0.93	3.26	4.06	1.64	1.14	4.79	2.25	1.92	0.91	8.05	9.09	4.38	3.91	3.41	2.19	1.61	3.82	6.08	2.45	1.29	2.28	5.14	2.56	0.54	4.09	3.4233	0.9933	1.6367	7.1733	3.3367	4.8767	1.1467	2.4	KDO37201.1(hypothetical protein CISIN_1g019829mg [Citrus sinensis])	GO:0004222(molecular_function:metalloendopeptidase activity); GO:0005524(molecular_function:ATP binding); GO:0009507(cellular_component:chloroplast)				ENOG410YFKF(S:Function unknown)	ENOG410YFKF(stress regulated protein)
MSTRG.25003			346	2.33	2.47	0.65	2.17	0	4.02	7.96	1.6	1.14	2.37	1.27	1.07	2.01	3.09	2.63	4.74	1.07	2.8	3.24	1.31	1.9	0.55	1.53	1.72	3.46	1.2	2.58	1.1567	2.9533	1.6133	3.2933	2.5767	2.59	2.1433	2.45	1.5167	CAN80061.1(hypothetical protein VITISV_007942 [Vitis vinifera])	GO:0009555(biological_process:pollen development); GO:0004674(molecular_function:protein serine/threonine kinase activity); GO:0000943(cellular_component:retrotransposon nucleocapsid); GO:0015074(biological_process:DNA integration); GO:0003676(molecular_function:nucleic acid binding); GO:0005886(cellular_component:plasma membrane); GO:0005524(molecular_function:ATP binding)	K07739	ELP3, KAT9					sp|P10978|POLX_TOBAC(Retrovirus-related Pol polyprotein from transposon TNT 1-94 OS=Nicotiana tabacum OX=4097 PE=2 SV=1)
MSTRG.25010			285	2.24	2.39	2.6	3.14	0	0	0	3.06	0	0	3.7	0	0	2.42	1.32	1	0	0	1.05	0	0	4.22	0	6.58	1.11	2.32	0	0.7467	0.7967	2.0667	2.1	1.2467	2.5267	0.37	0.35	2.18
MSTRG.25011			240	2.27	0	0	2.15	3.05	2.17	5.53	4.14	0	0	2.51	0	0	7.45	2.78	2	0	6.43	0	2.35	0	2.15	0	4.49	2.29	0	2.61	1.7733	0.7233	2.0967	2.68	3.41	2.9467	0.7633	0.87	2.86
MSTRG.25018			200	0	0	0	0	0	20.77	0	0	0	0	0	0	0	0	0	0	0	0	0	0	0	0	0	0	0	0	0	0	6.9233	0	0	0	0	0	0	0
MSTRG.25022			887	1.08	1.16	0.58	0.34	1.46	1.11	0.2	0.17	0.34	1.46	0.19	0.75	2.29	2.02	1.98	1.12	1.08	0.63	0.67	1.66	1.72	0.26	0.78	2.57	1.88	0.28	0.69	0.96	1.2433	0.42	0.3233	2.0967	1.7833	1.56	0.7133	0.39
MSTRG.25041			207	0	0	0	0	0	0	0	0	0	0	0	0	0	0	0	0	0	0	0	0	0	0	17.23	0	0	4.88	5.41	0	0	0	0	0	0	0	7.5467	1.6267	XP_024453248.1(uncharacterized protein LOC112326930 [Populus trichocarpa])
MSTRG.25042			622	3.72	1.01	5.7	10.2	4.77	3.93	7.58	9.29	3.43	2.83	7.38	10.73	3.04	4	1.98	1.97	3.43	6.83	8.91	4.52	2.96	5.44	11.14	4.63	2.29	6.77	10.44	3.9733	2.59	10.0733	6.8867	3.0067	3.7067	2.8933	10.1633	6.3467	XP_024453248.1(uncharacterized protein LOC112326930 [Populus trichocarpa])	GO:0015074(biological_process:DNA integration); GO:0005634(cellular_component:nucleus); GO:0016021(cellular_component:integral component of membrane); GO:0008270(molecular_function:zinc ion binding); GO:0003676(molecular_function:nucleic acid binding)	K13691	SGT1		COG1819(S:Function unknown)	COG1819(Transferase)
MSTRG.25045			266	26.91	15.81	8.64	15.78	16.16	26.11	20.24	9.23	15.28	18.17	10.51	13.04	39.3	27.95	35.24	10.37	20.82	14.45	12.91	12.54	13.79	7.27	5.81	4.31	11.68	6.8	7.69	19.45	20.03	12.6833	13.13	34.1633	9.0733	15.43	8.8033	9.5067	PNT50885.1(hypothetical protein POPTR_002G212300 [Populus trichocarpa])
MSTRG.25046			206	0	0	0	0	0	0	0	0	0	0	0	0	0	0	0	0	0	0	0	0	0	0	0	0	0	0	5.55	0	0	0	0	0	0	0	1.85	0	TKR58183.1(hypothetical protein D5086_0000328500, partial [Populus alba])	GO:0046658(cellular_component:anchored component of plasma membrane); GO:0005975(biological_process:carbohydrate metabolic process); GO:0004553(molecular_function:hydrolase activity, hydrolyzing O-glycosyl compounds)				ENOG410YAGI(G:Carbohydrate transport and metabolism)	ENOG410YAGI(glucan endo-1,3-beta-glucosidase)	PF00332.18(Glyco_hydro_17:Glycosyl hydrolases family 17)	sp|Q9M069|E137_ARATH(Glucan endo-1,3-beta-glucosidase 7 OS=Arabidopsis thaliana OX=3702 GN=At4g34480 PE=1 SV=2)
MSTRG.25088			217	7.13	11.88	4.59	0	4.96	0	0	0	0	12	3.99	6.84	4.5	3.98	8.9	6.35	0	3.45	0	7.34	0	13.89	0	0	3.73	0	0	4.03	7.96	2.28	2.86	5.7933	4.5633	1.2433	0	5.78	PNS90743.1(hypothetical protein POPTR_019G059700, partial [Populus trichocarpa])					ENOG41118UH(S:Function unknown)	ENOG41118UH(-)
MSTRG.25089			208	8.96	0	0	7.55	6.12	8.52	0	4.09	4.38	0	0	0	16.58	7.5	0	11.84	0	0	4.43	0	25.73	11.65	0	9.04	4.61	9.52	5.27	6.4867	2.84	3.88	0	8.0267	6.96	10.1133	3.2333	7.0567
MSTRG.25090			237	0	0	14.7	0	0	6.9	0	0	0	0	0	4.48	0	0	0	0	0	0	0	0	8.47	2.28	0	4.76	0	0	0	0	2.3	1.4933	4.9	0	1.5867	2.8233	0	0.76	XP_024463329.1(uncharacterized protein LOC112328490 [Populus trichocarpa])	GO:0015074(biological_process:DNA integration); GO:0003676(molecular_function:nucleic acid binding)	K01303	APEH				PF17917.1(RT_RNaseH:RNase H-like domain found in reverse transcriptase)	sp|P04323|POL3_DROME(Retrovirus-related Pol polyprotein from transposon 17.6 OS=Drosophila melanogaster OX=7227 GN=pol PE=4 SV=1)
MSTRG.25091			737	1.23	1.11	0.46	1.16	0.87	0.37	1.03	0.37	0.45	0.51	1.12	1.2	2.88	0.72	2.32	0.72	1.79	0.65	0.5	1.01	3.39	1.52	1.11	2.36	2.16	1.78	0.62	0.85	0.6633	0.91	0.87	1.9733	1.3633	2.4467	0.7433	1.3167	XP_024463329.1(uncharacterized protein LOC112328490 [Populus trichocarpa])	GO:0003887(molecular_function:DNA-directed DNA polymerase activity); GO:0015074(biological_process:DNA integration); GO:0003676(molecular_function:nucleic acid binding)						PF00665.26(rve:Integrase core domain)	sp|Q2F7J3|POL_XMRV3(Gag-Pol polyprotein OS=Xenotropic MuLV-related virus (isolate VP35) OX=356663 GN=gag-pol PE=1 SV=1)
MSTRG.25101			334	1.3	8.28	0	1.21	1.63	1.92	0	1.78	0.64	7.29	0	2.97	7.48	4.83	2.95	5.26	0.6	0	4.22	3.63	6.37	0	3.99	1.28	6.42	0	8.65	1.19	5.83	1.9867	0	5.0867	3.39	4.4633	5.62	0	XP_025012109.1(uncharacterized protein LOC112533883 [Ricinus communis])	GO:0000943(cellular_component:retrotransposon nucleocapsid); GO:0015074(biological_process:DNA integration); GO:0008270(molecular_function:zinc ion binding); GO:0003676(molecular_function:nucleic acid binding)				ENOG410ZXEB(S:Function unknown)	ENOG410ZXEB(Integrase core domain)	PF14223.6(Retrotran_gag_2:gag-polypeptide of LTR copia-type)
MSTRG.25102			386	0	2.72	0	0.4	0	0.85	0	0.78	0	3.03	0	0.39	2.43	1.8	2.37	0	0.78	0	0.79	0	2.76	0	2.23	0.42	1.69	0	4.71	0	2.2	0.5233	0	2.2	0.14	1.7433	2.5767	0	PNX85069.1(retrotransposon-related protein [Trifolium pratense])	GO:0000943(cellular_component:retrotransposon nucleocapsid); GO:0003964(molecular_function:RNA-directed DNA polymerase activity); GO:0008270(molecular_function:zinc ion binding); GO:0003676(molecular_function:nucleic acid binding); GO:0015074(biological_process:DNA integration)				COG2801(S:Function unknown); ENOG410XS4D(S:Function unknown)	COG2801(Integrase core domain); ENOG410XS4D(Retrotransposon protein)		sp|P10978|POLX_TOBAC(Retrovirus-related Pol polyprotein from transposon TNT 1-94 OS=Nicotiana tabacum OX=4097 PE=2 SV=1)
MSTRG.25135			706	0.74	0	1.4	0.87	0.56	0.67	1.39	0.58	1.14	1.26	1.05	0.12	1.12	0.98	0.13	0.81	0.59	1.15	0.58	1.48	0.69	1.11	2.01	0.64	0.56	0.45	0.97	0.8133	0.6433	0.5233	1.28	0.7433	0.9767	0.6133	1.1867	0.9033	XP_002321344.1(probable ribonuclease P/MRP protein subunit POP5 isoform X2 [Populus trichocarpa] )	GO:0090502(biological_process:RNA phosphodiester bond hydrolysis, endonucleolytic); GO:0004526(molecular_function:ribonuclease P activity); GO:0008033(biological_process:tRNA processing); GO:0000172(cellular_component:ribonuclease MRP complex); GO:0004540(molecular_function:ribonuclease activity); GO:0005655(cellular_component:nucleolar ribonuclease P complex); GO:0006364(biological_process:rRNA …	K03537	POP5	map03008(Ribosome biogenesis in eukaryotes); map03013(RNA transport)	COG1369(J:Translation, ribosomal structure and biogenesis)	COG1369(Part of ribonuclease P, a protein complex that generates mature tRNA molecules by cleaving their 5'-ends (By similarity))	PF01900.19(RNase_P_Rpp14:Rpp14/Pop5 family)	sp|Q6AWV1|POP5_ARATH(Probable ribonuclease P/MRP protein subunit POP5 OS=Arabidopsis thaliana OX=3702 GN=EMB1687 PE=2 SV=1)
MSTRG.25136			282	23.3	16.71	27.9	17.5	20.89	18.18	18.91	15.07	22.61	19.89	25.64	20.8	26.63	19.78	15.95	9.12	10.22	10.91	10.43	11.74	16.64	24.39	13.8	14.31	15.87	26.9	10.38	22.2667	18.26	17.79	24.15	20.7867	11.7233	14.2433	11.5367	20.7333	ABK92972.1(unknown [Populus trichocarpa])	GO:0090502(biological_process:RNA phosphodiester bond hydrolysis, endonucleolytic); GO:0004526(molecular_function:ribonuclease P activity); GO:0008033(biological_process:tRNA processing); GO:0000172(cellular_component:ribonuclease MRP complex); GO:0004540(molecular_function:ribonuclease activity); GO:0005655(cellular_component:nucleolar ribonuclease P complex); GO:0006364(biological_process:rRNA …	K03537	POP5	map03008(Ribosome biogenesis in eukaryotes); map03013(RNA transport)	COG1369(J:Translation, ribosomal structure and biogenesis)	COG1369(Part of ribonuclease P, a protein complex that generates mature tRNA molecules by cleaving their 5'-ends (By similarity))
MSTRG.25144			456	5.13	4.23	4.96	1.86	4.8	2.85	4.1	4.18	5.51	4.02	12.46	4.16	1.6	7.7	1.55	5.79	5.99	10.57	3.68	6.02	3.95	8.71	7.64	3.97	2.53	5.87	4.06	5.1467	3.7	3.4	7.1733	3.6167	5.26	4.1567	5.1267	8.3833	TKR71400.1(hypothetical protein D5086_0000301740 [Populus alba])
MSTRG.25156			608	1.24	0.63	1.03	1.14	1.46	0.99	1.82	2.25	1.04	1.33	0.43	1.63	2.29	3	1.89	1.52	1.45	0.96	0.89	0.97	1.74	0.16	2.36	1.97	1.44	0.49	2.24	1.2467	0.9833	1.6733	1.0933	2.3933	1.4867	1.5433	1.83	0.5367	RQO93894.1(hypothetical protein POPTR_T131101 [Populus trichocarpa])	GO:0000943(cellular_component:retrotransposon nucleocapsid); GO:0016021(cellular_component:integral component of membrane); GO:0015074(biological_process:DNA integration); GO:0008270(molecular_function:zinc ion binding); GO:0003676(molecular_function:nucleic acid binding); GO:0003964(molecular_function:RNA-directed DNA polymerase activity)	K01886	QARS, glnS	map00970(Aminoacyl-tRNA biosynthesis)	ENOG410ZRQR(S:Function unknown); COG2801(S:Function unknown); ENOG410ZPTD(S:Function unknown)	ENOG410ZRQR(-); COG2801(-); ENOG410ZPTD(Zinc knuckle)	PF00098.23(zf-CCHC:Zinc knuckle)	sp|P10978|POLX_TOBAC(Retrovirus-related Pol polyprotein from transposon TNT 1-94 OS=Nicotiana tabacum OX=4097 PE=2 SV=1)
MSTRG.25157			279	0	2.6	4.25	1.14	0	0	0	2.21	0	0	0	0	2.87	1.31	1.43	1.08	1.15	0	0	0	8.18	0	0	2.38	2.42	0	0	0	0.8667	1.1167	1.4167	1.87	1.1533	3.9167	0	0	PKI65872.1(hypothetical protein CRG98_013735 [Punica granatum])	GO:0000943(cellular_component:retrotransposon nucleocapsid); GO:0015074(biological_process:DNA integration); GO:0008270(molecular_function:zinc ion binding); GO:0003676(molecular_function:nucleic acid binding)	K03006	RPB1, POLR2A	map00240(Pyrimidine metabolism); map03020(RNA polymerase); map00230(Purine metabolism)	COG2801(L:Replication, recombination and repair); ENOG410Y4C5(S:Function unknown); ENOG410ZPTD(S:Function unknown); ENOG410XS4D(S:Function unknown)	COG2801(Retrotransposon protein); ENOG410Y4C5(Retrotransposon protein); ENOG410ZPTD(Zinc knuckle); ENOG410XS4D(Retrotransposon protein)	PF00665.26(rve:Integrase core domain); PF13683.6(rve_3:Integrase core domain)	sp|P10978|POLX_TOBAC(Retrovirus-related Pol polyprotein from transposon TNT 1-94 OS=Nicotiana tabacum OX=4097 PE=2 SV=1)
MSTRG.25198			587	2.41	2.21	2.6	3.72	2.03	2.62	3.02	3.51	2.81	4.34	2.91	5.53	4.02	3.19	3.67	3.88	3	4.09	2.23	1.45	4.58	2.17	3.42	3.82	3.41	3.03	2.27	2.4167	3.0567	4.2533	2.8433	3.6267	3.05	3.6633	2.64	3.0967	PNS99755.1(hypothetical protein POPTR_015G008800 [Populus trichocarpa])	GO:0016021(cellular_component:integral component of membrane); GO:0030170(molecular_function:pyridoxal phosphate binding)	K06997	yggS, PROSC		COG0325(S:Function unknown)	COG0325(alanine racemase domain protein)		sp|Q1ZXI6|PLPHP_DICDI(Pyridoxal phosphate homeostasis protein OS=Dictyostelium discoideum OX=44689 GN=prosc PE=3 SV=2)
MSTRG.25199			396	0	0	0	0	0	0	0	0	0	0	0	0	0	0	0	0	0	0	0	0	0	0	0	0	0	0	0	0	0	0	0	0	0	0	0	0
MSTRG.25209			804	0.52	0	0	0.2	0.24	0	0	0	0	0.1	0	0	0	0	0.22	0.49	0.1	0	0	0.38	0.11	0.1	0	0.11	0.1	0	0	0.2533	0.0333	0.0667	0	0.0733	0.3267	0.1033	0	0.0333	PNS99777.1(hypothetical protein POPTR_015G010000 [Populus trichocarpa])	GO:0016021(cellular_component:integral component of membrane)
MSTRG.25248			697	6.62	5.02	6.1	6.33	6.39	7.71	6.63	4.75	8.59	9.49	9.25	5.49	8.32	11.4	7.93	6.51	10.66	9.04	5.13	9.05	11.91	10	7.74	10.22	7.96	8.02	4.5	7.2	7.4067	5.5233	7.3267	9.2167	8.5933	10.1767	5.79	9.02	XP_024465831.1(uncharacterized protein LOC112328878 [Populus trichocarpa])					ENOG410YEW3(S:Function unknown)	ENOG410YEW3(Protein of unknown function (DUF1664))
MSTRG.25265			458	2.04	0	4.2	0	0	0	8.47	0.73	1.04	6.66	0	2.87	2.79	0	3.7	2.33	2.75	0	2.1	5.81	0	3.08	0	0.35	2.83	0	0	1.0267	2.22	1.2	4.2233	2.1633	2.83	1.86	0.7	1.0267	PNT43355.1(hypothetical protein POPTR_003G029800 [Populus trichocarpa])	GO:0016021(cellular_component:integral component of membrane)
MSTRG.253			329	2.39	0	8.78	2.52	4.3	1.34	1.19	0	4.54	2.78	5.56	0.62	0	5.57	0.56	1.11	5.53	3.05	0.63	3.03	6.32	4.21	1.97	3	2.02	3.85	0	3.7433	1.3733	1.0467	5.1767	2.0433	2.38	4.6233	0.8667	3.7033
MSTRG.25329			603	1.32	0.53	3.54	0.62	2.71	0.83	3.06	2.13	3.62	1.16	3.29	1.51	1.1	2.53	1.22	1.85	0.75	3.09	0.3	2.58	0.7	4.3	0.43	5.14	0.49	3.58	1.08	2.55	0.84	1.42	3.2967	1.6167	3.19	0.6467	0.6033	3.6567
MSTRG.25373			1161	0.06	0.07	0.2	0.36	0.14	0.19	0.07	0.06	0.12	0.13	0.33	0.23	0.28	0.26	0.13	0.12	0.23	0.06	0.06	0.62	0.13	0.31	0.32	0.26	0.31	0.2	0.41	0.1067	0.13	0.2167	0.2	0.2233	0.3333	0.2233	0.2633	0.19
MSTRG.25374			435	0.63	2.02	0.35	1.48	0.77	0.63	1.76	0	0.31	0	1.02	0.58	0.36	0.66	0	0	0.58	1.24	0.59	1.11	1.02	1.51	0.55	1.58	0.94	0.98	0.7	0.57	0.8833	0.6867	1.0433	0.34	0.8967	0.8467	0.6133	1.2433
MSTRG.25375			1404	0.99	0.16	0.63	0.47	0.8	0.3	0.7	0.28	0.71	0.65	0.62	0.41	0.65	0.95	0.77	1.28	0.5	0.84	0.51	1.11	1.47	0.73	0.64	1.27	1.08	1.34	1.03	0.8333	0.37	0.3867	0.65	0.79	1.22	1.0167	0.7267	0.97	XP_011000721.1(PREDICTED: N-alpha-acetyltransferase 40 isoform X1 [Populus euphratica])	GO:0043998(molecular_function:H2A histone acetyltransferase activity); GO:0010485(molecular_function:H4 histone acetyltransferase activity)	K20794	NAA40, NAT4		ENOG4110YSF(S:Function unknown)	ENOG4110YSF(N(alpha)-acetyltransferase 40, NatD catalytic subunit, homolog (S. cerevisiae))
MSTRG.25417			1579	2.71	1.43	4.62	3.41	4.04	2.25	4.78	4.05	4.69	2.21	5.98	4.87	3.16	3.79	3.29	3.75	2.57	6.89	4.11	3.05	3.91	5.07	4.8	4.13	2.86	5.68	4.6	3.8133	1.9633	4.11	5.1267	3.4133	3.6433	3.1133	4.5033	5.88	XP_024441896.1(putative nuclease HARBI1 isoform X1 [Populus trichocarpa])					ENOG411206Y(S:Function unknown)	ENOG411206Y(transposon protein)	PF13359.6(DDE_Tnp_4:DDE superfamily endonuclease); PF04827.14(Plant_tran:Plant transposon protein)
MSTRG.25424			276	19	8.12	8.88	22.54	9.92	23.26	31.42	24.17	20.03	25.04	26.51	25.64	34.47	23.28	13.49	14.59	20.34	15.6	26.25	20.31	28.51	28.59	22.6	23.58	25.22	22.29	25.67	16.3167	18.8067	24.1167	22.27	23.7467	19.4933	24.69	24.84	22.16	TKR63958.1(protection of telomeres 1 protein [Populus alba])	GO:0043047(molecular_function:single-stranded telomeric DNA binding); GO:0000723(biological_process:telomere maintenance); GO:0000784(cellular_component:nuclear chromosome, telomeric region)				ENOG410Z1J0(S:Function unknown)	ENOG410Z1J0(protection of telomeres 1 homolog (S. pombe))
MSTRG.25425			483	3.27	2.94	1.09	6.58	2.41	3.28	3.88	3.93	5.09	2.28	4.55	3.22	3.38	3.65	5.43	4.2	2.53	6.4	2.32	1.49	3.21	5.06	4.34	4.77	3.23	3.11	1.93	3.59	2.8333	4.5767	3.1733	4.1533	3.4867	2.99	2.8633	4.8567	XP_011039144.1(PREDICTED: protection of telomeres protein 1b-like [Populus euphratica])	GO:0043047(molecular_function:single-stranded telomeric DNA binding); GO:0000723(biological_process:telomere maintenance); GO:0000784(cellular_component:nuclear chromosome, telomeric region)				ENOG410Z1J0(S:Function unknown)	ENOG410Z1J0(protection of telomeres 1 homolog (S. pombe))
MSTRG.25442			350	0	0.6	0	0.52	0	0	0.64	0.51	0	0	0.61	4.12	0	1.79	0	1.53	0.52	0	0.52	0	0	0	1.48	0	0	0	1.25	0	0.2	1.7167	0.4167	0.5967	0.51	0.1733	1.0833	0
MSTRG.25452			746	4.88	1.49	2.62	4.15	5.42	2.01	2.66	5.83	6.66	2.81	5.48	4.7	1.67	4.87	2.57	4.19	1.71	7.17	4.63	7.95	2.34	6.91	5.51	9.2	3.11	9.17	5.34	5.6533	2.1033	4.8933	3.5867	3.0367	7.1133	2.3867	5.16	7.75
MSTRG.25466			209	4.38	0	0	0	0	16.66	0	0	4.28	0	0	0	5.44	0	10.96	3.89	0	8.32	0	0	5.37	0	0	0	4.5	0	0	2.8867	5.5533	0	0	5.4667	1.2967	3.29	0	2.7733	XP_020550342.1(uncharacterized protein LOC110012142 [Sesamum indicum])
MSTRG.25470			277	0	0	0	0	0	0	0	0	0	0	0	0	0	0	0	0	0	0	0	0	0	0	0	0	0	3.26	0	0	0	0	0	0	0	0	0	1.0867	TKR90350.1(TMV resistance protein N [Populus alba])	GO:0016021(cellular_component:integral component of membrane); GO:0007165(biological_process:signal transduction); GO:0043531(molecular_function:ADP binding)				COG4886(A:RNA processing and modification)	COG4886(polyA polymerase)
MSTRG.25473			326	0	0	3.17	1.31	0	1.38	1.61	0	0.69	0.72	2.3	0	0.81	0.75	0	0	0	3.36	0	1.56	0.77	0.66	0	0	1.39	0	0	0.23	0.7	0.4367	2.36	0.52	0.52	0.72	0	1.34	XP_011004081.1(PREDICTED: uncharacterized protein LOC105110676 isoform X1 [Populus euphratica])	GO:0044255(biological_process:cellular lipid metabolic process); GO:0016298(molecular_function:lipase activity)				ENOG410XRUP(S:Function unknown)	ENOG410XRUP(leucine Rich Repeat)
MSTRG.25477			285	1.12	1.2	1.3	3.14	1.45	1.09	0	2.04	1.11	2.32	1.23	0	2.64	2.42	1.32	0	1.05	3.19	0	1.21	0	5.27	1.99	2.19	2.23	0	3.77	1.2267	1.5367	1.7267	0.8433	2.1267	1.1333	1.0933	1.92	2.82	RQP00583.1(hypothetical protein POPTR_015G044201 [Populus trichocarpa])	GO:0016021(cellular_component:integral component of membrane)				ENOG41103TF(S:Function unknown)	ENOG41103TF(-)
MSTRG.25521			206	0	5.19	6.04	4.54	0	0	0	4.3	0	0	0	0	0	0	0	4.19	0	8.96	0	4.7	0	0	13.25	0	0	0	0	0	1.73	2.9467	2.0133	0	2.9633	0	4.4167	2.9867	XP_028798630.1(uncharacterized protein LOC114754062, partial [Prosopis alba])	GO:0015074(biological_process:DNA integration); GO:0003676(molecular_function:nucleic acid binding)				COG2801(K:Transcription)	COG2801(TAF2 RNA polymerase II, TATA box binding protein (TBP)-associated factor)
MSTRG.25522			310	2.49	0	2.83	1.55	1.06	1.62	0	0.75	3.27	0	0.91	2.28	3.86	2.66	4.07	1.13	0.77	1.58	0.85	2.73	1.83	2.34	0.93	5.09	1.02	1.71	0	2.2733	0.54	1.5267	1.2467	3.53	2.9833	1.2067	0.5933	1.8767	XP_011016217.1(PREDICTED: uncharacterized protein LOC105119741 [Populus euphratica])					ENOG4111SPB(S:Function unknown); ENOG410Y65V(S:Function unknown); COG0534(V:Defense mechanisms); ENOG4111XVU(S:Function unknown)	ENOG4111SPB(transposon protein); ENOG410Y65V(Retrotransposon protein); COG0534(Mate efflux family protein); ENOG4111XVU(-)
MSTRG.25523			251	1.87	8.04	0	3.52	4.97	0	4.5	3.4	5.54	1.98	18.55	0	0	4.07	4.52	3.29	5.39	5.29	3.57	1.95	2.15	1.76	3.38	1.84	5.62	3.89	8.51	4.1267	3.34	2.3067	7.6833	2.8633	2.36	4.3867	5.1533	3.6467	AEN56130.1(ATPase subunit 6 (mitochondrion) [Cucumis melo subsp. melo] )	GO:0045263(cellular_component:proton-transporting ATP synthase complex, coupling factor F(o)); GO:0005743(cellular_component:mitochondrial inner membrane); GO:0016021(cellular_component:integral component of membrane); GO:0015986(biological_process:ATP synthesis coupled proton transport); GO:0015078(molecular_function:hydrogen ion transmembrane transporter activity)	K02126	ATPeF0A, MTATP6, ATP6	map00190(Oxidative phosphorylation); map04714(Thermogenesis)	COG0356(C:Energy production and conversion)	COG0356(it plays a direct role in the translocation of protons across the membrane (By similarity))		sp|Q04654|ATP6_VICFA(ATP synthase subunit a OS=Vicia faba OX=3906 GN=ATP6 PE=3 SV=1)
MSTRG.25527			938	0.58	0.27	0.98	0.55	0.19	0.85	1.27	0.54	0.48	0.76	0.61	0.61	1.56	1.1	1.13	0.4	0.15	0.58	0.15	1.13	0.62	0.49	0.5	1.44	0.91	0.52	0.46	0.4167	0.6267	0.5667	0.9533	1.2633	0.99	0.56	0.37	0.53
MSTRG.25528			249	0	0	0	7.29	0	1.85	0	1.76	0	0	0	3.58	4.66	2.11	0	0	0	0	1.85	0	0	0	0	0	0	2.01	2.21	0	0.6167	4.21	0	2.2567	0	0	1.3533	0.67
MSTRG.25585			271	1.36	4.37	0	0	1.78	5.25	0	1.24	2.69	7.1	3	0	6.46	4.42	0	7.23	9.03	0	3.85	2.9	3.08	2.56	0	8	5.43	0	0	1.9433	5.5733	0.4133	1	3.6267	6.0433	5.8467	1.2833	0.8533	XP_017231727.1(PREDICTED: uncharacterized protein LOC108206061 [Daucus carota subsp. sativus] )
MSTRG.256			644	0.26	0	0	0	0	0	0	0	0	0	0	0	0	0	0	0	0	0	0	0	0.21	0	0	0	0	0	0	0.0867	0	0	0	0	0	0.07	0	0	XP_021688407.1(uncharacterized protein LOC110670607 [Hevea brasiliensis])	GO:0008270(molecular_function:zinc ion binding); GO:0003676(molecular_function:nucleic acid binding)				COG2801(L:Replication, recombination and repair); ENOG410YBN4(T:Signal transduction mechanisms)	COG2801(Retrotransposon protein); ENOG410YBN4(G-type lectin S-receptor-like serine threonine-protein kinase)	PF13961.6(DUF4219:Domain of unknown function (DUF4219))
MSTRG.25601			511	0.22	0.24	0.97	0	1.07	0	1.72	0.62	0	0	0.48	0	0	0.46	0	0.63	0.2	0.44	0.21	2.13	0.95	0.86	0.39	0.67	0.88	0.69	0	0.43	0.08	0.2067	1.0567	0.1533	1.1433	0.6767	0.2	0.6633	RQP00667.1(hypothetical protein POPTR_015G062433 [Populus trichocarpa])
MSTRG.25602			1404	5.15	6.26	0.89	0.65	8.02	7.82	1.18	0.97	7.85	8.09	2.42	0.36	7.29	8.93	8.74	12.24	14.92	2.03	1.1	7.8	9.11	2.19	1.06	9.01	9.98	2.32	1.14	7.0067	7.39	0.66	1.4967	8.32	9.6833	11.3367	1.1	2.18	TKS00842.1(hypothetical protein D5086_0000178870 [Populus alba])	GO:0009535(cellular_component:chloroplast thylakoid membrane); GO:0009941(cellular_component:chloroplast envelope); GO:0015995(biological_process:chlorophyll biosynthetic process); GO:0016628(molecular_function:oxidoreductase activity, acting on the CH-CH group of donors, NAD or NADP as acceptor); GO:0045550(molecular_function:geranylgeranyl reductase activity); GO:0015979(biological_process:phot…	K10960	chlP, bchP	map00860(Porphyrin and chlorophyll metabolism); map00900(Terpenoid backbone biosynthesis)	COG0644(C:Energy production and conversion)	COG0644(geranylgeranyl reductase)		sp|Q9CA67|CHLP_ARATH(Geranylgeranyl diphosphate reductase, chloroplastic OS=Arabidopsis thaliana OX=3702 GN=CHLP PE=1 SV=1)
MSTRG.25652			261	0	0	0	0	2.09	0	0	0	1.57	0	0	0	0	0	0	0	0	0	0	0	0	0	0	0	0	0	0	1.22	0	0	0	0	0	0	0	0
MSTRG.25665			500	2.34	0.5	2.03	3.06	2.23	3.06	0.26	1.29	2.7	2.36	0.99	1.93	2.88	3.39	1.51	3.48	1.71	1.84	2.81	5.55	2.24	3.37	2.63	2.57	3.47	3.38	2.05	2.4233	1.9733	2.0933	1.0933	2.5933	3.8667	2.4733	2.4967	2.8633
MSTRG.25666			272	0	2.87	3.14	1.26	1.76	2.59	3.18	4.87	1.33	6.99	7.39	0	6.36	2.9	4.78	4.75	6.35	2.54	6.33	10	0	6.31	2.4	7.89	2.67	2.78	3.02	1.03	4.15	2.0433	4.57	4.68	7.5467	3.0067	3.9167	3.8767
MSTRG.25674			370	0.48	2.55	0.53	2.24	1.19	0.48	0.54	0.88	0.47	0.49	0.52	0.88	0.55	3.04	1.61	0	1.32	0.46	0.44	1.64	1.55	1.36	3.35	0.95	0.95	1.98	5.83	0.7133	1.1733	1.3333	0.53	1.7333	0.8633	1.2733	3.2067	1.2667	XP_002318633.1(uncharacterized protein LOC7483471 [Populus trichocarpa] )	GO:0005737(cellular_component:cytoplasm); GO:0005829(cellular_component:cytosol); GO:0008649(molecular_function:rRNA methyltransferase activity); GO:0070043(molecular_function:rRNA (guanine-N7-)-methyltransferase activity)	K03501	gidB, rsmG		COG0357(M:Cell wall/membrane/envelope biogenesis)	COG0357(Specifically methylates the N7 position of a guanine in 16S rRNA (By similarity))
MSTRG.25695			1042	0.87	0.16	0.31	0.61	0.84	0.07	0.55	0.47	0.28	0.73	0.45	0.73	0.4	0.29	0.6	0.48	0.73	0.36	0.87	0.54	0.77	0.71	0.75	1.77	0.72	0.53	0.87	0.6633	0.32	0.6033	0.4367	0.43	0.93	0.74	0.83	0.5333	XP_002308906.1(probable methyltransferase PMT6 [Populus trichocarpa] )	GO:0008168(molecular_function:methyltransferase activity); GO:0016021(cellular_component:integral component of membrane); GO:0005802(cellular_component:trans-Golgi network); GO:0005768(cellular_component:endosome); GO:0005794(cellular_component:Golgi apparatus)				ENOG410YC2G(S:Function unknown)	ENOG410YC2G(methyltransferase)	PF03141.16(Methyltransf_29:Putative S-adenosyl-L-methionine-dependent methyltransferase)	sp|Q84TJ0|PMT6_ARATH(Probable methyltransferase PMT6 OS=Arabidopsis thaliana OX=3702 GN=At3g10200 PE=2 SV=1)
MSTRG.25750			462	0.28	0	0	1.03	0	0	0.31	1.27	0	0	0	0.76	0.62	0	0	0.26	0	0	2.3	0	0.59	0.53	3.11	0.83	0.27	0	2.12	0.0933	0	1.02	0.1033	0.2067	0.3633	0.2867	2.51	0.1767
MSTRG.25764			241	9.96	23.87	2.57	2.11	16.2	50.89	0	0.25	10.35	27.6	2.57	1.24	15.41	9.85	5.07	10	9.97	2.51	0	5.04	6.39	2.07	0	7.01	6.52	0.24	0	12.17	34.12	1.2	1.7133	10.11	7.35	7.6267	0	1.6067	TKR75142.1(J domain-containing protein required for chloroplast accumulation response 1-like isoform X1 [Populus alba])	GO:0005737(cellular_component:cytoplasm); GO:0043231(cellular_component:intracellular membrane-bounded organelle); GO:0006898(biological_process:receptor-mediated endocytosis); GO:0072583(biological_process:clathrin-dependent endocytosis); GO:0030276(molecular_function:clathrin binding); GO:0031982(cellular_component:vesicle); GO:0072318(biological_process:clathrin coat disassembly)				ENOG410YDET(S:Function unknown)	ENOG410YDET(-)
MSTRG.25766			339	1.24	0	0	1.16	0	0.61	0.71	0.57	0	1.26	1.35	1.13	0	1.32	0	0.56	0	2.38	1.73	1.39	0.68	1.76	0.54	3.05	0.61	0	0	0.4133	0.6233	0.9533	0.6867	0.44	1.6667	0.43	0.7567	1.38
MSTRG.25788			667	0.14	0.3	0.15	0	0.16	0.71	0	0	0.27	0.28	0.58	0	0	0.14	0	0.13	0.13	0.28	0.13	0.17	0	0.94	0	0.14	0	0.29	0	0.19	0.43	0	0.2433	0.0467	0.1467	0.0433	0.0433	0.5033
MSTRG.25791			518	0.22	0	0.24	1.43	0.52	0	0.48	1	0.63	0	0.69	2.59	0	0	0	0	0	0.86	0	0.78	0	1.26	2.26	0.44	0	1.13	1.19	0.4567	0	1.6733	0.47	0	0.4067	0	1.15	1.0833
MSTRG.2585			522	0	0	0.93	0	0	0	0	0	0	0	0	0	0	0	0	0	0	0.63	0	0	0	0	0	0	0	0.22	0	0	0	0	0.31	0	0	0	0	0.2833	RQO85634.1(hypothetical protein POPTR_001G331050 [Populus trichocarpa])
MSTRG.25929			278	5.5	5.48	5.53	0	5.01	10.9	14.87	0	8.29	3.61	10.76	0.99	11.53	40.12	25.03	8.92	7.05	14.85	0	7.3	2.94	11.42	0	6.82	4.24	12.08	0	6.2667	6.6633	0.33	10.3867	25.56	7.68	4.7433	0	12.7833	XP_011037712.1(PREDICTED: thiamine thiazole synthase 2, chloroplastic-like [Populus euphratica])	GO:0009228(biological_process:thiamine biosynthetic process); GO:0009570(cellular_component:chloroplast stroma); GO:0005829(cellular_component:cytosol); GO:0052837(biological_process:thiazole biosynthetic process); GO:0016763(molecular_function:transferase activity, transferring pentosyl groups); GO:0005506(molecular_function:iron ion binding)	K03146	THI4, THI1	map00730(Thiamine metabolism)	COG1635(H:Coenzyme transport and metabolism)	COG1635(Involved in biosynthesis of the thiamine precursor thiazole. Catalyzes the conversion of NAD and glycine to adenosine diphosphate 5-(2-hydroxyethyl)-4-methylthiazole-2-carboxylic acid (ADT), an adenylated thiazole intermediate. The reaction includes an iron-dependent sulfide transfer from a conserved cysteine residue of the protein to a thiazole intermediate. The enzyme can only undergo a…	PF01946.17(Thi4:Thi4 family)	sp|F6H7K5|THI42_VITVI(Thiamine thiazole synthase 2, chloroplastic OS=Vitis vinifera OX=29760 GN=THI1-2 PE=3 SV=1)
MSTRG.25964			386	1.28	0	0	0	1.05	0	0.96	0	0.83	0	0	0.39	0	0	0.95	3.12	0	0	0.4	0	1.84	0.41	0.74	0	1.27	0.88	0	1.0533	0	0.13	0.32	0.3167	1.04	1.0367	0.38	0.43
MSTRG.25967			230	4.99	0	10.22	0	0	0	0	0	2.42	0	0	0	0	5.23	0	2.44	0	2.61	0	2.82	6.55	0	0	2.74	0	2.9	6.38	2.47	0	0	3.4067	1.7433	2.6667	2.1833	2.1267	1.8367	AAX33323.1(secondary cell wall-related glycosyltransferase family 14 [Populus tremula x Populus tremuloides])	GO:0008375(molecular_function:acetylglucosaminyltransferase activity); GO:0016021(cellular_component:integral component of membrane); GO:0016020(cellular_component:membrane)				ENOG410XQ7M(U:Intracellular trafficking, secretion, and vesicular transport)	ENOG410XQ7M(mitochondrial import inner membrane translocase, subunit)		sp|Q9FLD7|GT14A_ARATH(Beta-glucuronosyltransferase GlcAT14A OS=Arabidopsis thaliana OX=3702 GN=GLCAT14A PE=2 SV=1)
MSTRG.25973			225	15.3	5.96	0	0	2.78	2.51	0	1.44	5.09	4.77	9.66	4.25	0	12.88	9.52	4.34	19.83	7.67	3.09	0	0	3	5.29	27.6	16.77	8.36	5.67	7.7233	4.4133	1.8967	3.22	7.4667	10.6467	12.2	4.6833	6.3433	TKR90035.1(regulator of chromosome condensation family protein [Populus alba])					COG5184(D:Cell cycle control, cell division, chromosome partitioning); COG5184(Z:Cytoskeleton)	COG5184(regulator of chromosome condensation); COG5184(regulator of chromosome condensation)	PF00415.18(RCC1:Regulator of chromosome condensation (RCC1) repeat)
MSTRG.25985			626	12.97	0.66	1	0	6.04	0	0.51	0	4.98	0.47	0	0.21	0.4	0.24	0.16	2.75	0.85	0	0.63	1.86	0	0	0.13	0	0.23	0	0	7.9967	0.3767	0.07	0.5033	0.2667	1.5367	0.36	0.2533	0
MSTRG.26003			807	0	0	0.11	5.59	0	0.11	0.17	3.01	0	0	0	5.71	0.11	0.42	0	0.1	0	0.23	5.69	0.25	0	0.1	5	0	0	0	6.38	0	0.0367	4.77	0.0933	0.1767	0.1167	0	5.69	0.11	XP_006374588.1(light-harvesting complex-like protein 3 isotype 1, chloroplastic [Populus trichocarpa] )	GO:0009535(cellular_component:chloroplast thylakoid membrane); GO:0006355(biological_process:regulation of transcription, DNA-templated); GO:0016021(cellular_component:integral component of membrane); GO:0003712(molecular_function:transcription cofactor activity); GO:0016592(cellular_component:mediator complex)				ENOG411199Y(S:Function unknown)	ENOG411199Y(-)		sp|Q9SYX1|LIL31_ARATH(Light-harvesting complex-like protein 3 isotype 1, chloroplastic OS=Arabidopsis thaliana OX=3702 GN=LIL3.1 PE=1 SV=1)
MSTRG.26004			816	0.1	0	0	10.87	0.12	0	0.16	18.38	0	0	0.11	15.97	0	0	0	0	0	0.28	29.84	0	0	0.2	27.74	0	0	0	25.21	0.0733	0	15.0733	0.09	0	0	0	27.5967	0.16	XP_006374588.1(light-harvesting complex-like protein 3 isotype 1, chloroplastic [Populus trichocarpa] )	GO:0009535(cellular_component:chloroplast thylakoid membrane); GO:0006355(biological_process:regulation of transcription, DNA-templated); GO:0016021(cellular_component:integral component of membrane); GO:0003712(molecular_function:transcription cofactor activity); GO:0016592(cellular_component:mediator complex)				ENOG411199Y(S:Function unknown)	ENOG411199Y(-)		sp|Q9SYX1|LIL31_ARATH(Light-harvesting complex-like protein 3 isotype 1, chloroplastic OS=Arabidopsis thaliana OX=3702 GN=LIL3.1 PE=1 SV=1)
MSTRG.26009			639	0.45	0.64	0.8	0.84	0.35	0.3	0.65	1.24	0.71	0.6	0.31	0.55	0.17	1.37	0.63	1.12	0	0.59	0.69	1.26	0.32	0.29	0.26	2.11	0.59	0.46	0.81	0.5033	0.5133	0.8767	0.5867	0.7233	1.4967	0.3033	0.5867	0.4467	PNS22548.1(hypothetical protein POPTR_T136000, partial [Populus trichocarpa])
MSTRG.26025			231	0	0	0	0	4.06	0	0	0	0	0	0	0	0	0	0	0	0	0	0	0	0	0	0	0	0	0	0	1.3533	0	0	0	0	0	0	0	0	RQP00876.1(hypothetical protein POPTR_015G107900 [Populus trichocarpa])	GO:0016021(cellular_component:integral component of membrane)				ENOG41104GM(S:Function unknown)	ENOG41104GM(Protein of unknown function, DUF594)	PF13968.6(DUF4220:Domain of unknown function (DUF4220))
MSTRG.26043			713	18.41	16.56	26.83	14.87	16.64	14.79	44.31	15.39	14.62	17.24	34.9	17.74	20.94	19	16.29	21.03	24.04	43.12	15.52	16.28	19.94	42.01	15.42	24	16.29	32.11	15.42	16.5567	16.1967	16	35.3467	18.7433	20.4367	20.09	15.4533	39.08	XP_024441928.1(uncharacterized protein LOC7457631 [Populus trichocarpa])	GO:0005737(cellular_component:cytoplasm); GO:0031624(molecular_function:ubiquitin conjugating enzyme binding); GO:0032436(biological_process:positive regulation of proteasomal ubiquitin-dependent protein catabolic process); GO:0004842(molecular_function:ubiquitin-protein transferase activity); GO:0000151(cellular_component:ubiquitin ligase complex); GO:0004523(molecular_function:RNA-DNA hybrid ri…				ENOG4111RK3(S:Function unknown); ENOG410YFG7(S:Function unknown)	ENOG4111RK3(IBR domain); ENOG410YFG7(IBR domain)	PF13456.6(RVT_3:Reverse transcriptase-like)
MSTRG.26056			305	0.88	0.93	0	0	0	0	0	0	0.86	0.9	0	0.8	2.04	1.88	0	0	0	0.84	0.82	0	0.97	0	0.77	1.72	3.48	0.9	0	0.58	0.61	0.2667	0	1.3067	0.5733	1.4833	0.53	0.58
MSTRG.26060			225	0	0	0	0	4.15	0	0	0	0	0	0	0	0	0	3.79	0	3.03	0	0	0	10.97	0	0	0	12.44	0	0	1.3833	0	0	0	1.2633	0	8.8133	0	0
MSTRG.26072			3129	1.92	1.57	0.17	0.28	1.49	0.71	0.4	0.17	1.31	1	0.35	0.22	2.94	2.9	3	2.48	2.11	0.6	0.39	2.03	1.3	0.72	0.14	2.5	2.71	0.47	0.26	1.5733	1.0933	0.2233	0.3067	2.9467	2.3367	2.04	0.2633	0.5967	PNT01760.1(hypothetical protein POPTR_015G121300 [Populus trichocarpa] )
MSTRG.26073			364	1.51	3.2	0	0	0	0	0.57	1.38	0	2.55	0.54	0	1.15	3.71	1.69	2.28	2.31	0.97	0	0.57	0.54	0.48	0	3.47	1.49	0	0	0.5033	1.9167	0.46	0.37	2.1833	2.1067	1.4467	0	0.4833
MSTRG.26074			274	0	0	0	0	3.41	0	1.54	0	0	2.71	0	0	0	1.41	3.09	0	0	0	1.23	2.78	0	0	0	1.28	0	0	1.47	1.1367	0.9033	0	0.5133	1.5	1.3533	0	0.9	0
MSTRG.26078			317	11.54	8.99	32.29	0.72	4.88	1.51	22.15	4.2	1.51	0.79	4.21	2.82	2.67	0.82	0.88	2.76	3.57	3.68	1.43	7.65	0.84	4.35	2.03	9.81	0.76	2.38	0	5.9767	3.7633	2.58	19.55	1.4567	6.74	1.7233	1.1533	3.47	PNT01772.1(hypothetical protein POPTR_015G121900 [Populus trichocarpa])	GO:0016021(cellular_component:integral component of membrane); GO:0030247(molecular_function:polysaccharide binding); GO:0005524(molecular_function:ATP binding); GO:0004672(molecular_function:protein kinase activity)	K04733	IRAK4		COG0515(T:Signal transduction mechanisms)	COG0515(Serine Threonine protein kinase)	PF13947.6(GUB_WAK_bind:Wall-associated receptor kinase galacturonan-binding)
MSTRG.26101			204	44.47	43.64	19.1	9.54	40.62	89.27	30.96	13.55	33.69	82.98	42.99	9.33	104.76	107.73	154.98	39.69	150.41	32.96	0	68.94	79.51	19.01	4.65	20.13	101.98	31.6	17.51	39.5933	71.9633	10.8067	31.0167	122.49	42.92	110.633	7.3867	27.8567
MSTRG.26180			252	0	1.98	8.8	0	2.44	0	4.42	0	3.63	0	8.11	0	0	0	0	0	0	1.73	0	0	0	0	0	0	0	1.91	0	2.0233	0.66	0	7.11	0	0	0	0	1.2133	XP_011030034.1(PREDICTED: traB domain-containing protein isoform X1 [Populus euphratica])					COG1916(S:Function unknown)	COG1916(traB family)
MSTRG.26251			680	0.4	0.43	0	0.13	0.79	0.41	0.44	0.12	0.13	0.95	0.28	0.12	0.6	0.14	1.28	1.02	1.48	0	0	0.82	0.43	0	0	0.54	1.6	0.28	0	0.44	0.5967	0.1233	0.24	0.6733	0.7933	1.17	0	0.0933
MSTRG.2627			220	0	0	0	0	0	0	0	0	0	0	0	3.19	0	0	0	0	0	0	10	0	0	0	6.31	0	0	0	0	0	0	1.0633	0	0	0	0	5.4367	0
MSTRG.26277			222	0	0	0	18.68	13.31	6.21	0	5.95	0	3.56	3.58	0	0	3.57	0	0	3.24	3.08	6.37	0	0	0	9.05	0	3.32	10.31	11.38	4.4367	3.2567	8.21	1.1933	1.19	0	2.1867	8.9333	4.4633
MSTRG.26280			3018	2.11	1.19	1.78	0.31	0.8	1.28	1.6	0.18	0.66	1.42	0.98	0.18	2.31	1.77	2.47	0.96	2.84	0.94	0.36	0.98	1.96	1.7	0.22	0.84	1.58	1.21	0.26	1.19	1.2967	0.2233	1.4533	2.1833	0.9267	2.1267	0.28	1.2833	RVX02815.1(Retrovirus-related Pol polyprotein from transposon TNT 1-94 [Vitis vinifera])	GO:0000943(cellular_component:retrotransposon nucleocapsid); GO:0015074(biological_process:DNA integration); GO:0008270(molecular_function:zinc ion binding); GO:0003676(molecular_function:nucleic acid binding)	K03006	RPB1, POLR2A	map00240(Pyrimidine metabolism); map03020(RNA polymerase); map00230(Purine metabolism)	ENOG410XS4D(S:Function unknown); COG2801(L:Replication, recombination and repair)	ENOG410XS4D(Retrotransposon protein); COG2801(Retrotransposon protein)	PF07727.14(RVT_2:Reverse transcriptase (RNA-dependent DNA polymerase)); PF00665.26(rve:Integrase core domain); PF13976.6(gag_pre-integrs:GAG-pre-integrase domain)	sp|P10978|POLX_TOBAC(Retrovirus-related Pol polyprotein from transposon TNT 1-94 OS=Nicotiana tabacum OX=4097 PE=2 SV=1)
MSTRG.26358			283	0	0	0	0	0	0	0	0	0	0	0	0	0	0	0	0	0	0	0	0	0	0	0	0	0	0	0	0	0	0	0	0	0	0	0	0
MSTRG.26418			2065	2.17	0.34	1.22	1.06	1.41	0.52	2.11	1.55	1.58	0.59	2.2	0.79	0.64	1.55	0.9	1.54	1.06	2.23	1.04	1.15	0.84	1.46	0.87	1.58	0.71	1.85	1.68	1.72	0.4833	1.1333	1.8433	1.03	1.4233	0.87	1.1967	1.8467	ALN97018.1(pentatricopeptide repeat superfamily protein [Populus tomentosa] )					ENOG410Z7Z7(S:Function unknown)	ENOG410Z7Z7(Pentatricopeptide repeat-containing protein)	PF13041.6(PPR_2:PPR repeat family); PF01535.20(PPR:PPR repeat); PF12854.7(PPR_1:PPR repeat); PF13812.6(PPR_3:Pentatricopeptide repeat domain)	sp|P0C043|PP318_ARATH(Putative pentatricopeptide repeat-containing protein At4g17915 OS=Arabidopsis thaliana OX=3702 GN=At4g17915 PE=3 SV=1)
MSTRG.26425			3802	6.05	5.56	4.73	4.46	6.06	6.43	5.81	3.62	5.89	6.69	4.34	4.48	5.98	5.55	6.88	5.17	4.79	4.46	5.21	4.95	5.06	4.78	4.52	6.33	6.04	4.64	4.53	6	6.2267	4.1867	4.96	6.1367	5.4833	5.2967	4.7533	4.6267	XP_024442974.1(uncharacterized protein LOC112324464 [Populus trichocarpa] )	GO:0046983(molecular_function:protein dimerization activity); GO:0003677(molecular_function:DNA binding)				ENOG410XWK2(S:Function unknown)	ENOG410XWK2(transposon protein)	PF04937.15(DUF659:Protein of unknown function (DUF 659)); PF02892.15(zf-BED:BED zinc finger); PF05699.14(Dimer_Tnp_hAT:hAT family C-terminal dimerisation region); PF16278.5(zf-C2HE:C2HE / C2H2 / C2HC zinc-binding finger)
MSTRG.26455			358	26.83	56.86	12.6	42.35	17.39	52.02	22.08	40.42	22.41	64.12	37.98	51.1	62.8	51	63.06	37.15	62.16	33.38	54.1	31.26	91.67	34.63	50.76	30.28	68.27	29.47	55.09	22.21	57.6667	44.6233	24.22	58.9533	32.8967	74.0333	53.3167	32.4933	PNS97423.1(hypothetical protein POPTR_016G022200 [Populus trichocarpa])	GO:0016758(molecular_function:transferase activity, transferring hexosyl groups); GO:0008194(molecular_function:UDP-glycosyltransferase activity); GO:0043231(cellular_component:intracellular membrane-bounded organelle)	K21374	UGT85A	map00902(Monoterpenoid biosynthesis)	COG1819(S:Function unknown)	COG1819(Transferase)		sp|Q9SK82|U85A1_ARATH(UDP-glycosyltransferase 85A1 OS=Arabidopsis thaliana OX=3702 GN=UGT85A1 PE=2 SV=1)
MSTRG.26456			471	0.53	0	0.87	0	0.32	0.27	0.29	0.49	0.51	0.8	0.28	0.48	0.59	0	0.29	0.49	0.73	1.04	0	0	1.7	0.25	0.23	0.79	0.26	0.27	0	0.4533	0.3567	0.3233	0.48	0.2933	0.4267	0.8967	0.0767	0.52
MSTRG.26484			673	110.63	107.5	47.76	8.09	77.57	91.42	41.31	12.77	94.99	85.16	45.22	11.01	73.73	75.45	63.15	121.18	71.04	58	13.59	122.64	69	48.01	12.15	102.73	82.53	51.88	12.16	94.3967	94.6933	10.6233	44.7633	70.7767	115.517	74.19	12.6333	52.63	XP_002322584.2(alpha-L-arabinofuranosidase 1 [Populus trichocarpa] )	GO:0046556(molecular_function:alpha-L-arabinofuranosidase activity); GO:0046373(biological_process:L-arabinose metabolic process); GO:0009505(cellular_component:plant-type cell wall)	K01209;K19034	abfA;PSRP5	map00520(Amino sugar and nucleotide sugar metabolism)	COG3534(G:Carbohydrate transport and metabolism)	COG3534(Alpha-N-arabinofuranosidase (EC 3.2.1.55))		sp|Q9SG80|ASD1_ARATH(Alpha-L-arabinofuranosidase 1 OS=Arabidopsis thaliana OX=3702 GN=ASD1 PE=1 SV=1)
MSTRG.26486			272	85.83	81.78	108.5	25.14	63.22	33.66	74.68	26.81	35.81	47.55	60.61	16.06	23.87	14.52	66.88	43.93	48.25	26.66	12.65	42.86	22.72	44.16	14.38	55.2	33.41	34.73	19.66	61.62	54.33	22.67	81.2633	35.09	47.33	34.7933	15.5633	35.1833	RQP01223.1(hypothetical protein POPTR_016G026050 [Populus trichocarpa])		K14494	DELLA	map04075(Plant hormone signal transduction)	ENOG410ZUXE(K:Transcription)	ENOG410ZUXE(ZnF_BED)	PF03514.14(GRAS:GRAS domain family)	sp|Q6EI05|GAIPB_CUCMA(DELLA protein GAIP-B OS=Cucurbita maxima OX=3661 GN=GAIPB PE=2 SV=1)
MSTRG.26488			446	59.11	53.21	88.3	23.81	28.98	32.69	53.73	7.91	49.44	34.35	41.92	28.89	12.99	33.32	40.67	24.14	21.85	40.33	23.6	25.64	6.39	43.94	19.11	38.45	16.62	28.9	3.61	45.8433	40.0833	20.2033	61.3167	28.9933	29.41	14.9533	15.44	37.7233	RQP01221.1(hypothetical protein POPTR_016G026000 [Populus trichocarpa])		K14494	DELLA	map04075(Plant hormone signal transduction)	ENOG410YBFY(G:Carbohydrate transport and metabolism)	ENOG410YBFY(Alpha-N-arabinofuranosidase (EC 3.2.1.55))	PF03514.14(GRAS:GRAS domain family)	sp|Q6EI06|GAIP_CUCMA(DELLA protein GAIP OS=Cucurbita maxima OX=3661 GN=GAIP PE=2 SV=1)
MSTRG.26521			310	0.83	1.08	1.39	0	2.74	0	1.1	0.81	1.09	0	0	3.01	1.93	0	2.76	1.72	0	0.86	3.88	0	1.29	0	0	0	0	4.84	0	1.5533	0.36	1.2733	0.83	1.5633	0.5733	0.43	1.2933	1.9	XP_011028724.1(PREDICTED: glutathione S-transferase T3-like, partial [Populus euphratica])					ENOG410YTD5(S:Function unknown)	ENOG410YTD5(-)	PF14303.6(NAM-associated:No apical meristem-associated C-terminal domain)
MSTRG.26532			308	0	0	0	0	0	0	0	0.98	0	0	0	0	0	0	0	0	0.78	0	0	0	0	0	0	0	0	0.97	0	0	0	0.3267	0	0	0	0.26	0	0.3233	XP_024447739.1(uncharacterized protein LOC112325449 [Populus trichocarpa])
MSTRG.26533			201	0	4.77	0	70.53	0	0	0.86	45.5	0	0	0	3.37	0	0	0	0	0	0	1.76	0	0	0	16.98	0	0	0	62.76	0	1.59	39.8	0.2867	0	0	0	27.1667	0	XP_022847510.1(uncharacterized protein LOC111370031 [Olea europaea var. sylvestris])	GO:0000943(cellular_component:retrotransposon nucleocapsid); GO:0016021(cellular_component:integral component of membrane); GO:0015074(biological_process:DNA integration); GO:0008270(molecular_function:zinc ion binding); GO:0003676(molecular_function:nucleic acid binding); GO:0016866(molecular_function:intramolecular transferase activity)				COG2801(L:Replication, recombination and repair); ENOG410XS4D(S:Function unknown)	COG2801(Retrotransposon protein); ENOG410XS4D(Retrotransposon protein)	PF13976.6(gag_pre-integrs:GAG-pre-integrase domain)
MSTRG.26534			201	0	0	5.86	62.6	5.58	0	0	57.08	9.56	11.4	0	54.92	0	0	0	3.95	3.84	0	32.04	0	0	4.14	66.35	0	0	0	16.21	5.0467	3.8	58.2	1.9533	0	1.3167	1.28	38.2	1.38	XP_024456985.1(receptor-like protein 1 [Populus trichocarpa])
MSTRG.26541			449	0	0.31	7.72	1.38	0.36	0	9.15	2.16	0	0	1.89	4.04	0	0	0.32	0	0	1.73	1.91	0	0	1.97	3.32	0.88	0	1.22	3.24	0.12	0.1033	2.5267	6.2533	0.1067	0.2933	0	2.8233	1.64
MSTRG.26578			297	0	0	7.75	0.9	1.12	0	0	1.75	1.9	0	4.23	0	1.13	0	2.24	1.72	1.8	4.58	0	2.92	0.61	6.98	0.85	0.94	0	2.98	1.08	1.0067	0	0.8833	3.9933	1.1233	1.86	0.8033	0.6433	4.8467
MSTRG.26588			290	0	0	2.43	0	0	0	1.23	0	3.11	0	0	0.96	0	0	0	0.93	0.98	0	0.98	0	0	0.99	0	1.03	0	0	0	1.0367	0	0.32	1.22	0	0.6533	0.3267	0.3267	0.33	XP_002308906.1(probable methyltransferase PMT6 [Populus trichocarpa] )	GO:0008168(molecular_function:methyltransferase activity); GO:0016021(cellular_component:integral component of membrane); GO:0005802(cellular_component:trans-Golgi network); GO:0005768(cellular_component:endosome); GO:0005794(cellular_component:Golgi apparatus)				ENOG410YC2G(S:Function unknown)	ENOG410YC2G(methyltransferase)	PF03141.16(Methyltransf_29:Putative S-adenosyl-L-methionine-dependent methyltransferase)	sp|Q9LZA4|PMT7_ARATH(Probable methyltransferase PMT7 OS=Arabidopsis thaliana OX=3702 GN=At5g04060 PE=2 SV=1)
MSTRG.26668			200	0	0	0	0	0	0	0	0	0	0	0	0	0	5.94	6.87	0	0	0	10.89	0	0	0	0	0	0	0	0	0	0	0	0	4.27	0	0	3.63	0
MSTRG.26674			256	3.43	0	0	0	0	0	0	1.56	0	9.05	0	0	0	0	0	0	0	0	1.63	1.8	0	1.62	1.55	3.37	1.72	0	1.95	1.1433	3.0167	0.52	0	0	1.7233	0.5733	1.71	0.54
MSTRG.2669			226	5.99	0	0	2.85	0	8.57	3.69	0	0	0	0	0	3.68	0	3.71	0	0	0	0	0	0	0	2.76	0	3.04	0	0	1.9967	2.8567	0.95	1.23	2.4633	0	1.0133	0.92	0	RVW45210.1(Retrovirus-related Pol polyprotein from transposon TNT 1-94 [Vitis vinifera])	GO:0000943(cellular_component:retrotransposon nucleocapsid); GO:0015074(biological_process:DNA integration); GO:0003676(molecular_function:nucleic acid binding)
MSTRG.26697			390	5	13.68	166.62	8.14	5.62	4.55	79.81	7.61	2.43	13.89	52.93	5.7	3.31	3.5	0.92	1.9	2.67	14.1	6.54	4.3	2.24	15.79	3.26	5.76	2.46	9.43	8.25	4.35	10.7067	7.15	99.7867	2.5767	3.9867	2.4567	6.0167	13.1067
MSTRG.26715			408	1.11	0.79	0	2.76	0	0.37	0	1.02	0.36	0.75	0.8	1.01	0.42	0	0	0	0.34	0	1.03	0	0.4	0	1.93	0	0	0	0	0.49	0.6367	1.5967	0.2667	0.14	0	0.2467	0.9867	0	PNS98036.2(hypothetical protein POPTR_016G056100 [Populus trichocarpa])	GO:0016021(cellular_component:integral component of membrane)
MSTRG.26793			386	5.99	3.17	20.31	6.37	8.41	3.82	22.09	6.65	7.08	4.33	28.6	11.32	4.37	5.39	3.32	1.56	3.14	55.44	20.96	6.86	5.98	33.65	8.56	11.4	5.06	42.71	14.13	7.16	3.7733	8.1133	23.6667	4.36	6.6067	4.7267	14.55	43.9333
MSTRG.26833			636	0	0	0	0.7	0	0	0.16	0.69	0.14	0	0.32	1.38	0	0	0.48	0.14	0	0	2.22	0	0	0	2.2	0	0	0	0.99	0.0467	0	0.9233	0.16	0.16	0.0467	0	1.8033	0
MSTRG.2687			242	251.88	295.82	71.76	39.35	196.84	329	53.22	51.8	192.77	303.93	84.58	46.82	345.27	320.48	259.22	187.32	312.52	74.38	56.82	192.6	293.74	49.68	25.91	216.09	269.1	43.46	47.68	213.83	309.583	45.99	69.8533	308.323	198.67	291.787	43.47	55.84	OMO99518.1(hypothetical protein CCACVL1_03761 [Corchorus capsularis] )	GO:0020037(molecular_function:heme binding); GO:0016021(cellular_component:integral component of membrane); GO:0017004(biological_process:cytochrome complex assembly); GO:0045156(molecular_function:electron transporter, transferring electrons within the cyclic electron transport pathway of photosynthesis activity); GO:0009772(biological_process:photosynthetic electron transport in photosystem II)…
MSTRG.26871			1176	0.31	0.33	0.53	0.47	0.64	0.76	0.53	0.75	1.06	0.81	0.32	0.46	1.02	1.07	0.9	0.77	0.79	0.37	0.46	1.15	0.72	0.48	0.53	0.95	1.66	0.71	0.61	0.67	0.6333	0.56	0.46	0.9967	0.9567	1.0567	0.5333	0.52	BAT72826.1(hypothetical protein VIGAN_01026800 [Vigna angularis var. angularis])	GO:0016021(cellular_component:integral component of membrane)				ENOG4111DEP(S:Function unknown); ENOG41113K7(S:Function unknown)	ENOG4111DEP(-); ENOG41113K7(-)
MSTRG.26881			236	1.58	5.31	14.6	1.06	3.31	20.71	20.38	17.17	4.58	18.19	4.98	0	5.97	3.85	0	15.06	11.04	6.95	2.37	4.53	5.22	6.53	15.57	12.13	3.99	2.57	11.28	3.1567	14.7367	6.0767	13.32	3.2733	10.5733	6.75	9.74	5.35	PNS98439.1(hypothetical protein POPTR_016G077100 [Populus trichocarpa])	GO:0016787(molecular_function:hydrolase activity)				COG0596(S:Function unknown)	COG0596(Alpha beta hydrolase)	PF12697.7(Abhydrolase_6:Alpha/beta hydrolase family)
MSTRG.26940			1256	1.62	0.51	1.42	1.28	1.14	1.43	1.69	1.26	0.83	1.32	1.19	1.26	1.23	0.93	1.52	1.64	1.09	1.93	1.41	2.28	1.5	1.85	1.38	2.23	2.06	1.67	1.82	1.1967	1.0867	1.2667	1.4333	1.2267	2.05	1.55	1.5367	1.8167
MSTRG.26995			292	17.42	8.73	8.27	21.05	18.5	27.86	9.57	17.69	19.2	9.52	7.88	18.8	15.58	25.34	14.36	10.03	15.35	11.69	17.27	16.65	15.95	9.63	14.53	10.03	14.24	9.52	16.06	18.3733	15.37	19.18	8.5733	18.4267	12.2367	15.18	15.9533	10.28
MSTRG.27000			234	0	0	0	0	9.39	12.17	12.48	2.32	0	0	2.81	7.13	9.96	11.15	6.26	2.25	0	0	0	7.85	3.01	4.83	3.44	2.23	0	5.34	0	3.13	4.0567	3.15	5.0967	9.1233	4.11	1.0033	1.1467	3.39	CAC95126.1(gag-pol polyprotein [Populus deltoides])	GO:0000943(cellular_component:retrotransposon nucleocapsid); GO:0015074(biological_process:DNA integration); GO:0008270(molecular_function:zinc ion binding); GO:0003676(molecular_function:nucleic acid binding)				ENOG41116H2(S:Function unknown)	ENOG41116H2(-)	PF14244.6(Retrotran_gag_3:gag-polypeptide of LTR copia-type); PF13961.6(DUF4219:Domain of unknown function (DUF4219))
MSTRG.27009			391	1.24	1.32	1.82	1.54	0.51	1.64	1.4	1.89	0.81	0.84	2.67	0.38	3.28	4.01	0.46	0.75	1.52	2	0.76	2.86	2.22	2.39	0.36	2.86	2.04	3.4	0.46	0.8533	1.2667	1.27	1.9633	2.5833	2.1567	1.9267	0.5267	2.5967	XP_024447864.1(zinc finger BED domain-containing protein RICESLEEPER 2 [Populus trichocarpa])					ENOG410ZT99(S:Function unknown); ENOG4111T8J(S:Function unknown)	ENOG410ZT99(Pfam:hATC); ENOG4111T8J(transposon protein)	PF05699.14(Dimer_Tnp_hAT:hAT family C-terminal dimerisation region)	sp|P08770|TRA1_MAIZE(Putative AC transposase OS=Zea mays OX=4577 PE=2 SV=2)
MSTRG.27010			1206	9.69	4.33	9.92	7.27	9.05	7.63	9.25	7.11	7.32	7.19	10.42	6.52	9.47	14.11	12.89	8.79	8.18	11.28	9.05	10.42	11.68	9.84	9.22	14.6	11.1	10.05	6.97	8.6867	6.3833	6.9667	9.8633	12.1567	11.27	10.32	8.4133	10.39	XP_024447864.1(zinc finger BED domain-containing protein RICESLEEPER 2 [Populus trichocarpa])					ENOG410ZT99(S:Function unknown); ENOG4111T8J(S:Function unknown)	ENOG410ZT99(Pfam:hATC); ENOG4111T8J(transposon protein)	PF14372.6(DUF4413:Domain of unknown function (DUF4413))	sp|Q6AVI0|RSLE2_ORYSJ(Zinc finger BED domain-containing protein RICESLEEPER 2 OS=Oryza sativa subsp. japonica OX=39947 GN=Os03g0733400 PE=2 SV=1)
MSTRG.27013			215	0	0	0	0	0	3.62	0	3.47	0	4.2	8.34	3.58	4.71	4.16	9.49	0	0	14.43	3.74	3.83	4.62	7.28	14.18	7.66	19.48	4.03	0	0	2.6067	2.35	2.78	6.12	3.83	8.0333	5.9733	8.58	XP_024465362.1(uncharacterized protein LOC112328803, partial [Populus trichocarpa])
MSTRG.27016			202	374.41	418.93	73.97	10.08	235.11	312.31	0	37.9	304.45	303.35	62.04	34.34	611.72	589.1	736.72	193.99	338.92	49.61	20.67	186.53	431.19	44.91	29.5	175.12	505.49	94.22	36.86	304.657	344.863	27.44	45.3367	645.847	185.213	425.2	29.01	62.9133	TKS00107.1(hypothetical protein D5086_0000186410 [Populus alba])	GO:0016021(cellular_component:integral component of membrane)	K04733	IRAK4
MSTRG.27102			223	0	0	0	0	0	9.13	0	0	0	0	0	0	0	0	0	2.82	0	0	0	3.24	0	0	0	0	0	0	0	0	3.0433	0	0	0	2.02	0	0	0
MSTRG.27121			259	12.82	6.93	28.2	9.21	14.2	6.22	2.32	2.39	4.56	2.21	12.49	0	5.72	14.65	2.06	12.98	3.13	12.88	1.55	10.58	3.73	19.05	2.86	1.61	0	11.72	1.86	10.5267	5.12	3.8667	14.3367	7.4767	8.39	2.2867	2.09	14.55	PNS99029.1(hypothetical protein POPTR_016G111500 [Populus trichocarpa] )	GO:0008017(molecular_function:microtubule binding); GO:0005874(cellular_component:microtubule)				ENOG410YDH8(S:Function unknown)	ENOG410YDH8(UPF0503 protein At3g09070)
MSTRG.27126			331	7.36	2.13	3.77	9.35	1.68	1.31	18.36	7.31	2.62	2.73	10.21	5.5	5.4	3.55	2.28	1.2	5.56	16.66	9.31	13.41	3.65	19.54	9.97	3.94	3.97	24.8	11.13	3.8867	2.0567	7.3867	10.78	3.7433	6.1833	4.3933	10.1367	20.3333
MSTRG.27141			888	0.63	1.16	1.06	0.08	0.73	0.64	0.39	0.33	0.34	0.27	0.94	0.41	0.79	1.19	1.04	0.94	1.32	0.45	0.33	1.11	0.86	0.53	0	0.83	1.25	0.47	0.2	0.5667	0.69	0.2733	0.7967	1.0067	0.96	1.1433	0.1767	0.4833	PNS99075.1(hypothetical protein POPTR_016G113900 [Populus trichocarpa])
MSTRG.27147			383	1.75	4.17	5.31	1.63	2.15	1.73	2.45	8.38	1.28	1.77	2.36	2.39	2.48	4.13	5.82	1.59	1.2	4.65	3.63	8.5	2.82	4.55	4.94	3.88	2.58	2.25	3.37	1.7267	2.5567	4.1333	3.3733	4.1433	4.6567	2.2	3.98	3.8167
MSTRG.27184			325	0	2.16	0	0.93	0	0	2.07	0	0	0	0	0	0	0	0	0.98	0	0	0	0	1.17	0	0	0	0.95	0	0	0	0.72	0.31	0.69	0	0.3267	0.7067	0	0	PNS99173.1(hypothetical protein POPTR_016G118600, partial [Populus trichocarpa])	GO:0016787(molecular_function:hydrolase activity); GO:0033617(biological_process:mitochondrial respiratory chain complex IV assembly); GO:0006878(biological_process:cellular copper ion homeostasis); GO:0016021(cellular_component:integral component of membrane); GO:0005623(cellular_component:cell); GO:0008535(biological_process:respiratory chain complex IV assembly); GO:0005743(cellular_component:…	K07152	SCO1_2		COG1999(S:Function unknown)	COG1999(Electron transport protein SCO1 SenC)	PF02630.14(SCO1-SenC:SCO1/SenC)	sp|Q8VYP0|SCO11_ARATH(Protein SCO1 homolog 1, mitochondrial OS=Arabidopsis thaliana OX=3702 GN=HCC1 PE=2 SV=1)
MSTRG.2719			989	1.09	0.92	1.58	0.66	1.26	0.95	0.84	1.23	1.33	0.86	0.97	1	2.31	1.82	1.22	1.48	1.35	0.78	1.44	0.96	1.4	2.28	0.94	1.58	1.54	1.37	0.59	1.2267	0.91	0.9633	1.13	1.7833	1.34	1.43	0.99	1.4767	XP_011045805.1(PREDICTED: pentatricopeptide repeat-containing protein At3g26782, mitochondrial [Populus euphratica] )	GO:0008270(molecular_function:zinc ion binding); GO:0005739(cellular_component:mitochondrion); GO:0009451(biological_process:RNA modification)				ENOG410Z7Z7(S:Function unknown)	ENOG410Z7Z7(histone H3-K4 methylation)		sp|Q9LW32|PP258_ARATH(Pentatricopeptide repeat-containing protein At3g26782, mitochondrial OS=Arabidopsis thaliana OX=3702 GN=PCMP-H34 PE=2 SV=1)
MSTRG.27231			297	2.89	0	1.11	0	1.24	1.87	0	0	2.85	0	2.12	0	5.63	1.03	3.36	2.57	1.8	0.92	0	8.39	0	0.91	0	2.83	0	0.99	1.08	2.3267	0.6233	0	1.0767	3.34	4.5967	0.6	0.36	0.94	PNS99271.1(hypothetical protein POPTR_016G124500 [Populus trichocarpa])	GO:0016758(molecular_function:transferase activity, transferring hexosyl groups); GO:0047213(molecular_function:anthocyanidin 3-O-glucosyltransferase activity)	K21374	UGT85A	map00902(Monoterpenoid biosynthesis)	COG1819(S:Function unknown)	COG1819(-)		sp|F8WLS6|UGT6_CATRO(7-deoxyloganetin glucosyltransferase OS=Catharanthus roseus OX=4058 GN=UGT85A23 PE=1 SV=1)
MSTRG.27237			426	0	0	0	0	0	0.33	0	0	0	0	0	0	0.75	1.04	0.36	0	0	0	0	0	0.36	0	0	0	0	0	0	0	0.11	0	0	0.7167	0	0.12	0	0	PNS99284.1(hypothetical protein POPTR_016G125100 [Populus trichocarpa])	GO:0003735(molecular_function:structural constituent of ribosome); GO:0019843(molecular_function:rRNA binding); GO:0022627(cellular_component:cytosolic small ribosomal subunit); GO:0006412(biological_process:translation); GO:0005840(cellular_component:ribosome)	K02987	RP-S4e, RPS4	map03010(Ribosome)	COG1471(I:Lipid transport and metabolism)	COG1471(Cationic peroxidase)		sp|O81363|RS4_PRUAR(40S ribosomal protein S4 OS=Prunus armeniaca OX=36596 GN=RPS4 PE=2 SV=1)
MSTRG.27266			247	2	4.32	4.83	0	5.35	1.92	9.69	5.46	1.98	10.63	4.42	1.86	14.51	4.37	0	8.83	5.8	0	0	0	2.32	0	3.63	0	2.01	4.17	4.57	3.11	5.6233	2.44	6.3133	6.2933	2.9433	3.3767	2.7333	1.39						COG0657(I:Lipid transport and metabolism)	COG0657(alpha beta hydrolase fold-3 domain protein)
MSTRG.27275			268	2.84	0	0	0	0	1.37	5.07	0	0	2.97	3.14	0	6.77	9.25	5.08	1.26	1.35	1.35	0	0	22.57	1.34	0	0	7.1	5.9	0	0.9467	1.4467	0	2.7367	7.0333	0.42	10.34	0	2.8633
MSTRG.27279			337	0.63	1.34	0	4.79	0	0.62	1.44	6.33	3.72	0.64	0.69	14.45	0.86	5.37	6.45	1.14	0	0.61	2.14	4.68	2.06	1.19	8.71	3.1	4.37	1.95	4.9	1.45	0.8667	8.5233	0.71	4.2267	2.9733	2.1433	5.25	1.25	AAD13304.1(polyprotein [Solanum lycopersicum])	GO:0015074(biological_process:DNA integration); GO:0005634(cellular_component:nucleus); GO:0004190(molecular_function:aspartic-type endopeptidase activity); GO:0003676(molecular_function:nucleic acid binding)	K09660	MPDU1		COG2801(L:Replication, recombination and repair)	COG2801(Retrotransposon protein)
[truncated: 35,266 more rows]
