# Supplementary material for: Structure and expression analysis of seven salt-related ERF genes of Populus
Source: PeerJ. 2020 Oct 20;8:e10206. doi: 10.7717/peerj.10206 (PMC7583627; doi:10.7717/peerj.10206)
Supplement: Supplemental Information 17 [file peerj-08-10206-s017.gz]

Archive with 8 entries (8 files):
- Potri.002G039100.1_plantcare.html
- Potri.003G139300.1_plantcare.html
- Potri.004G051700.1_plantcare.html
- Potri.005G195000.1_plantcare.html
- Potri.006G138900.1_plantcare.html
- Potri.011G061700.1_plantcare.html
- Potri.018G038100.1_plantcare.html
- plantCARE_output_PlantCARE_26487.tab
