# Supplementary material for: Structure and expression analysis of seven salt-related ERF genes of Populus
Source: PeerJ. 2020 Oct 20;8:e10206. doi: 10.7717/peerj.10206 (PMC7583627; doi:10.7717/peerj.10206)
Supplement: Supplemental Information 17 [file peerj-08-10206-s017.gz › plantCARE_output_PlantCARE_26487.tab]

Potri.002G039100.1	CGTCA-motif	CGTCA	1060	5	+	Hordeum vulgare	cis-acting regulatory element involved in the MeJA-responsiveness
Potri.002G039100.1	CGTCA-motif	CGTCA	1086	5	+	Hordeum vulgare	cis-acting regulatory element involved in the MeJA-responsiveness
Potri.002G039100.1	CGTCA-motif	CGTCA	1890	5	-	Hordeum vulgare	cis-acting regulatory element involved in the MeJA-responsiveness
Potri.002G039100.1	CGTCA-motif	CGTCA	1938	5	+	Hordeum vulgare	cis-acting regulatory element involved in the MeJA-responsiveness
Potri.002G039100.1	WUN-motif	AAATTTCTT	1620	9	+	Nicotiana glutinosa
Potri.002G039100.1	AT1-motif	AATTATTTTTTATT	1588	13	+	Solanum tuberosum	part of a light responsive module
Potri.002G039100.1	CCAAT-box	CAACGG	143	6	-	Hordeum vulgare	MYBHv1 binding site
Potri.002G039100.1	G-box	ACACGTG(G/t)CACC	1853	10.5	-	Lycopersicon esculentum	cis-acting regulatory element involved in light responsiveness
Potri.002G039100.1	G-box	CACGTG	1858	6	-	Arabidopsis thaliana	cis-acting regulatory element involved in light responsiveness
Potri.002G039100.1	G-box	CACGTG	1950	6	-	Arabidopsis thaliana	cis-acting regulatory element involved in light responsiveness
Potri.002G039100.1	CARE	CAACTCAC	1167	8	+	Oryza sativa
Potri.002G039100.1	MBS	CAACTG	646	6	-	Arabidopsis thaliana	MYB binding site involved in drought-inducibility
Potri.002G039100.1	CCGTCC-box	CCGTCC	1514	6	+	Petroselinum hortense
Potri.002G039100.1		motif_sequence	167	4	+	organism	short_function
Potri.002G039100.1		motif_sequence	395	4	-	organism	short_function
Potri.002G039100.1		motif_sequence	522	4	+	organism	short_function
Potri.002G039100.1		motif_sequence	529	4	+	organism	short_function
Potri.002G039100.1		motif_sequence	587	4	+	organism	short_function
Potri.002G039100.1		motif_sequence	591	4	-	organism	short_function
Potri.002G039100.1		motif_sequence	853	4	-	organism	short_function
Potri.002G039100.1		motif_sequence	1435	4	-	organism	short_function
Potri.002G039100.1		motif_sequence	1452	4	+	organism	short_function
Potri.002G039100.1		motif_sequence	1799	4	+	organism	short_function
Potri.002G039100.1	LTR	CCGAAA	361	6	-	Hordeum vulgare	cis-acting element involved in low-temperature responsiveness
Potri.002G039100.1	TATA	TATAAAAT	198	8	-	Arabidopsis thaliana
Potri.002G039100.1	AT~TATA-box	TATATAAA	200	8	-	Arabidopsis thaliana
Potri.002G039100.1	AT~TATA-box	TATATA	202	6	+	Arabidopsis thaliana
Potri.002G039100.1	ARE	AAACCA	564	6	+	Zea mays	cis-acting regulatory element essential for the anaerobic induction
Potri.002G039100.1	ARE	AAACCA	749	6	-	Zea mays	cis-acting regulatory element essential for the anaerobic induction
Potri.002G039100.1	ARE	AAACCA	1698	6	+	Zea mays	cis-acting regulatory element essential for the anaerobic induction
Potri.002G039100.1	TCA-element	CCATCTTTTT	322	9	-	Nicotiana tabacum	cis-acting element involved in salicylic acid responsiveness
Potri.002G039100.1	CAAT-box	CAAT	17	4	-	Nicotiana glutinosa
Potri.002G039100.1	CAAT-box	CAAAT	262	5	+	Pisum sativum	common cis-acting element in promoter and enhancer regions
Potri.002G039100.1	CAAT-box	CAAT	436	4	+	Nicotiana glutinosa
Potri.002G039100.1	CAAT-box	CAAAT	511	5	-	Pisum sativum	common cis-acting element in promoter and enhancer regions
Potri.002G039100.1	CAAT-box	CAAAT	544	5	+	Pisum sativum	common cis-acting element in promoter and enhancer regions
Potri.002G039100.1	CAAT-box	CAAAT	549	5	+	Pisum sativum	common cis-acting element in promoter and enhancer regions
Potri.002G039100.1	CAAT-box	CAAAT	552	5	-	Pisum sativum	common cis-acting element in promoter and enhancer regions
Potri.002G039100.1	CAAT-box	CAAT	756	4	-	Nicotiana glutinosa
Potri.002G039100.1	CAAT-box	CCAAT	926	5	-	Arabidopsis thaliana	common cis-acting element in promoter and enhancer regions
Potri.002G039100.1	CAAT-box	CAAAT	959	5	+	Pisum sativum	common cis-acting element in promoter and enhancer regions
Potri.002G039100.1	CAAT-box	CAAT	1070	4	+	Nicotiana glutinosa
Potri.002G039100.1	CAAT-box	CAAT	1134	4	+	Nicotiana glutinosa
Potri.002G039100.1	CAAT-box	CAAT	1192	4	-	Nicotiana glutinosa
Potri.002G039100.1	CAAT-box	CAAT	1226	4	+	Nicotiana glutinosa
Potri.002G039100.1	CAAT-box	CCAAT	1269	5	+	Arabidopsis thaliana	common cis-acting element in promoter and enhancer regions
Potri.002G039100.1	CAAT-box	CAAT	1270	4	+	Nicotiana glutinosa
Potri.002G039100.1	CAAT-box	CAAT	1327	4	+	Nicotiana glutinosa
Potri.002G039100.1	CAAT-box	CAAT	1329	4	-	Nicotiana glutinosa
Potri.002G039100.1	CAAT-box	CAAAT	1347	5	+	Pisum sativum	common cis-acting element in promoter and enhancer regions
Potri.002G039100.1	CAAT-box	CAAT	1682	4	+	Nicotiana glutinosa
Potri.002G039100.1	CAAT-box	CAAT	1819	4	+	Nicotiana glutinosa
Potri.002G039100.1	CAAT-box	CAAT	1842	4	-	Nicotiana glutinosa
Potri.002G039100.1	CAAT-box	CCAAT	1850	5	-	Arabidopsis thaliana	common cis-acting element in promoter and enhancer regions
Potri.002G039100.1	CAAT-box	CAAT	1884	4	+	Nicotiana glutinosa
Potri.002G039100.1	CAAT-box	CAAT	1910	4	+	Nicotiana glutinosa
Potri.002G039100.1	CAAT-box	CCAAT	1921	5	+	Arabidopsis thaliana	common cis-acting element in promoter and enhancer regions
Potri.002G039100.1	CAAT-box	CAAT	1922	4	+	Nicotiana glutinosa
Potri.002G039100.1	CAAT-box	CAAAT	1965	5	+	Pisum sativum	common cis-acting element in promoter and enhancer regions
Potri.002G039100.1	TATA-box	ccTATAAAaa	117	9	+	Arabidopsis thaliana	core promoter element around -30 of transcription start
Potri.002G039100.1	TATA-box	TATA	119	4	+	Arabidopsis thaliana	core promoter element around -30 of transcription start
Potri.002G039100.1	TATA-box	TATA	195	4	+	Arabidopsis thaliana	core promoter element around -30 of transcription start
Potri.002G039100.1	TATA-box	TATAAAA	199	7	-	Pisum sativum	core promoter element around -30 of transcription start
Potri.002G039100.1	TATA-box	TATAAA	200	6	-	Helianthus annuus	core promoter element around -30 of transcription start
Potri.002G039100.1	TATA-box	TATATAA	201	7	-	Arabidopsis thaliana	core promoter element around -30 of transcription start
Potri.002G039100.1	TATA-box	TATATA	202	6	+	Arabidopsis thaliana	core promoter element around -30 of transcription start
Potri.002G039100.1	TATA-box	ATATAA	203	6	+	Brassica oleracea	core promoter element around -30 of transcription start
Potri.002G039100.1	TATA-box	TATA	204	4	+	Arabidopsis thaliana	core promoter element around -30 of transcription start
Potri.002G039100.1	TATA-box	TATA	243	4	+	Arabidopsis thaliana	core promoter element around -30 of transcription start
Potri.002G039100.1	TATA-box	TATA	1187	4	-	Arabidopsis thaliana	core promoter element around -30 of transcription start
Potri.002G039100.1	TATA-box	ATTATA	1217	6	+	Brassica napus	core promoter element around -30 of transcription start
Potri.002G039100.1	TATA-box	TATAA	1218	5	-	Arabidopsis thaliana	core promoter element around -30 of transcription start
Potri.002G039100.1	TATA-box	TATA	1219	4	-	Arabidopsis thaliana	core promoter element around -30 of transcription start
Potri.002G039100.1	TATA-box	TAAAGATT	1229	8	+	Arabidopsis thaliana	core promoter element around -30 of transcription start
Potri.002G039100.1	TATA-box	TATA	1495	4	-	Arabidopsis thaliana	core promoter element around -30 of transcription start
Potri.002G039100.1	TATA-box	TATAA	1509	5	-	Arabidopsis thaliana	core promoter element around -30 of transcription start
Potri.002G039100.1	TATA-box	TATA	1510	4	-	Arabidopsis thaliana	core promoter element around -30 of transcription start
Potri.002G039100.1	TATA-box	TATTTAAA	1598	8	+	Arabidopsis thaliana	core promoter element around -30 of transcription start
Potri.002G039100.1	TATA-box	ATATAT	1607	6	-	Brassica napus	core promoter element around -30 of transcription start
Potri.002G039100.1	TATA-box	TATA	1608	4	-	Arabidopsis thaliana	core promoter element around -30 of transcription start
Potri.002G039100.1	TATA-box	TATA	1904	4	-	Arabidopsis thaliana	core promoter element around -30 of transcription start
Potri.002G039100.1	MYC	CATGTG	586	6	+	Arabidopsis thaliana
Potri.002G039100.1	MYC	CATGTG	678	6	-	Arabidopsis thaliana
Potri.002G039100.1	MYC	CATGTG	875	6	+	Arabidopsis thaliana
Potri.002G039100.1	MYC	CAATTG	1327	6	-	Arabidopsis thaliana
Potri.002G039100.1	GARE-motif	TCTGTTG	1644	7	-	Brassica oleracea	gibberellin-responsive element
Potri.002G039100.1	Myb-binding site	CAACAG	1644	6	+	Nicotiana tabacum
Potri.002G039100.1	AT-rich element	ATAGAAATCAA	1288	10	-	Glycine max	binding site of AT-rich DNA binding protein (ATBP-1)
Potri.002G039100.1	Myb	CAACTG	646	6	-	Arabidopsis thaliana
Potri.002G039100.1	Myb	TAACTG	1777	6	+	Arabidopsis thaliana
Potri.002G039100.1	CCGTCC motif	CCGTCC	1514	6	+	Nicotiana tabacum
Potri.002G039100.1	GATA-motif	AAGATAAGATT	942	10	+	Arabidopsis thaliana	part of a light responsive element
Potri.002G039100.1	ABRE	CACGTG	1858	6	-	Arabidopsis thaliana	cis-acting element involved in the abscisic acid responsiveness
Potri.002G039100.1	ABRE	ACGTG	1859	5	+	Arabidopsis thaliana	cis-acting element involved in the abscisic acid responsiveness
Potri.002G039100.1	ABRE	CACGTG	1950	6	-	Arabidopsis thaliana	cis-acting element involved in the abscisic acid responsiveness
Potri.002G039100.1	ABRE	ACGTG	1951	5	+	Arabidopsis thaliana	cis-acting element involved in the abscisic acid responsiveness
Potri.002G039100.1	WRE3	CCACCT	622	6	-	Pisum sativum
Potri.002G039100.1	Unnamed__4	CTCC	365	4	-	Petroselinum hortense
Potri.002G039100.1	Unnamed__4	CTCC	395	4	-	Petroselinum hortense
Potri.002G039100.1	Unnamed__4	CTCC	626	4	-	Petroselinum hortense
Potri.002G039100.1	Unnamed__4	CTCC	818	4	+	Petroselinum hortense
Potri.002G039100.1	Unnamed__4	CTCC	830	4	+	Petroselinum hortense
Potri.002G039100.1	TCT-motif	TCTTAC	1863	6	-	Arabidopsis thaliana	part of a light responsive element
Potri.002G039100.1	DRE core	GCCGAC	1894	6	-	Arabidopsis thaliana
Potri.002G039100.1	CAT-box	GCCACT	1832	6	+	Arabidopsis thaliana	cis-acting regulatory element related to meristem expression
Potri.002G039100.1	G-Box	CACGTG	1858	6	-	Pisum sativum	cis-acting regulatory element involved in light responsiveness
Potri.002G039100.1	G-Box	CACGTG	1950	6	-	Pisum sativum	cis-acting regulatory element involved in light responsiveness
Potri.002G039100.1	MYB recognition site	CCGTTG	143	6	+	Arabidopsis thaliana
Potri.002G039100.1	ERE	ATTTTAAA	225	8	-	Nicotiana glutinos
Potri.002G039100.1	ERE	ATTTCATA	950	8	+	Nicotiana glutinos
Potri.002G039100.1	ERE	ATTTTAAA	1583	8	-	Nicotiana glutinos
Potri.002G039100.1	ERE	ATTTTAAA	1712	8	-	Nicotiana glutinos
Potri.002G039100.1	A-box	CCGTCC	1514	6	+	Petroselinum crispum	cis-acting regulatory element
Potri.002G039100.1	AAGAA-motif	GAAAGAA	580	7	-	Avena sativa
Potri.002G039100.1	MYB	CAACAG	1644	6	+	Arabidopsis thaliana
Potri.002G039100.1	ATCT-motif	AATCTAATCC	509	9	-	Pisum sativum	part of a conserved DNA module involved in light responsiveness
Potri.002G039100.1	as-1	TGACG	1060	5	-	Arabidopsis thaliana
Potri.002G039100.1	as-1	TGACG	1086	5	-	Arabidopsis thaliana
Potri.002G039100.1	as-1	TGACG	1890	5	+	Arabidopsis thaliana
Potri.002G039100.1	as-1	TGACG	1938	5	-	Arabidopsis thaliana
Potri.002G039100.1	TGACG-motif	TGACG	1060	5	-	Hordeum vulgare	cis-acting regulatory element involved in the MeJA-responsiveness
Potri.002G039100.1	TGACG-motif	TGACG	1086	5	-	Hordeum vulgare	cis-acting regulatory element involved in the MeJA-responsiveness
Potri.002G039100.1	TGACG-motif	TGACG	1890	5	+	Hordeum vulgare	cis-acting regulatory element involved in the MeJA-responsiveness
Potri.002G039100.1	TGACG-motif	TGACG	1938	5	-	Hordeum vulgare	cis-acting regulatory element involved in the MeJA-responsiveness
Potri.002G039100.1	Box 4	ATTAAT	1007	6	-	Petroselinum crispum	part of a conserved DNA module involved in light responsiveness
Potri.002G039100.1	STRE	AGGGG	448	5	+	Arabidopsis thaliana
Potri.002G039100.1	STRE	AGGGG	526	5	-	Arabidopsis thaliana
Potri.002G039100.1	STRE	AGGGG	857	5	+	Arabidopsis thaliana
Potri.002G039100.1	Unnamed__1	CGTGG	441	5	-	Zea mays
Potri.002G039100.1	Unnamed__1	CGTGG	747	5	+	Zea mays
Potri.002G039100.1	Unnamed__1	GAATTTAATTAA	1020	12	+	Glycine max	60K protein binding site
Potri.002G039100.1	Unnamed__1	CGTGG	1857	5	-	Zea mays
Potri.002G039100.1	Unnamed__1	CGTGG	1914	5	+	Zea mays
Potri.003G139300.1	MYC	CATTTG	1171	6	-	Arabidopsis thaliana
Potri.003G139300.1	MYC	CATGTG	1353	6	+	Arabidopsis thaliana
Potri.003G139300.1	MYC	CATTTG	1373	6	+	Arabidopsis thaliana
Potri.003G139300.1	MYC	CATTTG	1883	6	-	Arabidopsis thaliana
Potri.003G139300.1	TATA-box	TATTTAAA	151	8	-	Arabidopsis thaliana	core promoter element around -30 of transcription start
Potri.003G139300.1	TATA-box	TATACA	193	6	-	Helianthus annuus	core promoter element around -30 of transcription start
Potri.003G139300.1	TATA-box	TATA	195	4	+	Arabidopsis thaliana	core promoter element around -30 of transcription start
Potri.003G139300.1	TATA-box	TATAA	250	5	-	Arabidopsis thaliana	core promoter element around -30 of transcription start
Potri.003G139300.1	TATA-box	TATA	251	4	+	Arabidopsis thaliana	core promoter element around -30 of transcription start
Potri.003G139300.1	TATA-box	TACAAAA	611	7	-	Oryza sativa	core promoter element around -30 of transcription start
Potri.003G139300.1	TATA-box	TATACA	614	6	-	Helianthus annuus	core promoter element around -30 of transcription start
Potri.003G139300.1	TATA-box	TATA	616	4	+	Arabidopsis thaliana	core promoter element around -30 of transcription start
Potri.003G139300.1	TATA-box	TATAAAA	865	7	-	Pisum sativum	core promoter element around -30 of transcription start
Potri.003G139300.1	TATA-box	TATAAA	866	6	-	Helianthus annuus	core promoter element around -30 of transcription start
Potri.003G139300.1	TATA-box	TATAA	867	5	-	Arabidopsis thaliana	core promoter element around -30 of transcription start
Potri.003G139300.1	TATA-box	TATA	868	4	+	Arabidopsis thaliana	core promoter element around -30 of transcription start
Potri.003G139300.1	TATA-box	ATATAA	965	6	+	Brassica oleracea	core promoter element around -30 of transcription start
Potri.003G139300.1	TATA-box	TATA	966	4	+	Arabidopsis thaliana	core promoter element around -30 of transcription start
Potri.003G139300.1	TATA-box	TATTTAAA	972	8	-	Arabidopsis thaliana	core promoter element around -30 of transcription start
Potri.003G139300.1	TATA-box	TATATTTATATTT	975	12	-	Avena sativa	core promoter element around -30 of transcription start
Potri.003G139300.1	TATA-box	ATATAT	983	6	+	Brassica napus	core promoter element around -30 of transcription start
Potri.003G139300.1	TATA-box	TATA	984	4	+	Arabidopsis thaliana	core promoter element around -30 of transcription start
Potri.003G139300.1	TATA-box	TATAAAA	988	7	-	Pisum sativum	core promoter element around -30 of transcription start
Potri.003G139300.1	TATA-box	TATAAA	989	6	-	Helianthus annuus	core promoter element around -30 of transcription start
Potri.003G139300.1	TATA-box	TATATAA	990	7	-	Arabidopsis thaliana	core promoter element around -30 of transcription start
Potri.003G139300.1	TATA-box	TATATA	991	6	+	Arabidopsis thaliana	core promoter element around -30 of transcription start
Potri.003G139300.1	TATA-box	ATATAA	992	6	+	Brassica oleracea	core promoter element around -30 of transcription start
Potri.003G139300.1	TATA-box	TATA	993	4	+	Arabidopsis thaliana	core promoter element around -30 of transcription start
Potri.003G139300.1	TATA-box	TATA	998	4	+	Arabidopsis thaliana	core promoter element around -30 of transcription start
Potri.003G139300.1	TATA-box	TATTTAAA	1091	8	-	Arabidopsis thaliana	core promoter element around -30 of transcription start
Potri.003G139300.1	TATA-box	ATTATA	1113	6	+	Brassica napus	core promoter element around -30 of transcription start
Potri.003G139300.1	TATA-box	TATAA	1114	5	-	Arabidopsis thaliana	core promoter element around -30 of transcription start
Potri.003G139300.1	TATA-box	TATA	1115	4	-	Arabidopsis thaliana	core promoter element around -30 of transcription start
Potri.003G139300.1	TATA-box	TATAAAT	1119	7	-	Brassica juncea	core promoter element around -30 of transcription start
Potri.003G139300.1	TATA-box	TATAAA	1120	6	-	Helianthus annuus	core promoter element around -30 of transcription start
Potri.003G139300.1	TATA-box	TATAA	1121	5	-	Arabidopsis thaliana	core promoter element around -30 of transcription start
Potri.003G139300.1	TATA-box	TATA	1122	4	-	Arabidopsis thaliana	core promoter element around -30 of transcription start
Potri.003G139300.1	TATA-box	ccTATAAAaa	1143	9	+	Arabidopsis thaliana	core promoter element around -30 of transcription start
Potri.003G139300.1	TATA-box	TATA	1145	4	-	Arabidopsis thaliana	core promoter element around -30 of transcription start
Potri.003G139300.1	TATA-box	TACAAAA	1163	7	+	Oryza sativa	core promoter element around -30 of transcription start
Potri.003G139300.1	TATA-box	TATAAA	1305	6	-	Helianthus annuus	core promoter element around -30 of transcription start
Potri.003G139300.1	TATA-box	TATATAA	1306	7	-	Arabidopsis thaliana	core promoter element around -30 of transcription start
Potri.003G139300.1	TATA-box	TATATA	1307	6	-	Arabidopsis thaliana	core promoter element around -30 of transcription start
Potri.003G139300.1	TATA-box	ATATAA	1308	6	+	Brassica oleracea	core promoter element around -30 of transcription start
Potri.003G139300.1	TATA-box	TATA	1309	4	-	Arabidopsis thaliana	core promoter element around -30 of transcription start
Potri.003G139300.1	TATA-box	TATA	1384	4	-	Arabidopsis thaliana	core promoter element around -30 of transcription start
Potri.003G139300.1	TATA-box	TATAAGAA	1396	8	-	Zea mays	core promoter element around -30 of transcription start
Potri.003G139300.1	TATA-box	TATAA	1399	5	-	Arabidopsis thaliana	core promoter element around -30 of transcription start
Potri.003G139300.1	TATA-box	TATA	1400	4	-	Arabidopsis thaliana	core promoter element around -30 of transcription start
Potri.003G139300.1	TATA-box	ATTATA	1552	6	+	Brassica napus	core promoter element around -30 of transcription start
Potri.003G139300.1	TATA-box	TATAA	1553	5	-	Arabidopsis thaliana	core promoter element around -30 of transcription start
Potri.003G139300.1	TATA-box	TATA	1554	4	-	Arabidopsis thaliana	core promoter element around -30 of transcription start
Potri.003G139300.1	TATA-box	TATTTAAA	1627	8	+	Arabidopsis thaliana	core promoter element around -30 of transcription start
Potri.003G139300.1	TATA-box	TATAAAA	1653	7	-	Pisum sativum	core promoter element around -30 of transcription start
Potri.003G139300.1	TATA-box	TATAAA	1654	6	-	Helianthus annuus	core promoter element around -30 of transcription start
Potri.003G139300.1	TATA-box	TATATAA	1655	7	-	Arabidopsis thaliana	core promoter element around -30 of transcription start
Potri.003G139300.1	TATA-box	TATATA	1656	6	-	Arabidopsis thaliana	core promoter element around -30 of transcription start
Potri.003G139300.1	TATA-box	ATATAT	1657	6	-	Brassica napus	core promoter element around -30 of transcription start
Potri.003G139300.1	TATA-box	TATA	1658	4	-	Arabidopsis thaliana	core promoter element around -30 of transcription start
Potri.003G139300.1	TATA-box	ATATAT	1695	6	-	Brassica napus	core promoter element around -30 of transcription start
Potri.003G139300.1	TATA-box	TATA	1696	4	-	Arabidopsis thaliana	core promoter element around -30 of transcription start
Potri.003G139300.1	TATA-box	ATATAT	1708	6	-	Brassica napus	core promoter element around -30 of transcription start
Potri.003G139300.1	TATA-box	TATA	1709	4	-	Arabidopsis thaliana	core promoter element around -30 of transcription start
Potri.003G139300.1	TATA-box	TATTTAAA	1715	8	-	Arabidopsis thaliana	core promoter element around -30 of transcription start
Potri.003G139300.1	TATA-box	ATTATA	1748	6	+	Brassica napus	core promoter element around -30 of transcription start
Potri.003G139300.1	TATA-box	TATAA	1749	5	-	Arabidopsis thaliana	core promoter element around -30 of transcription start
Potri.003G139300.1	TATA-box	TATA	1750	4	-	Arabidopsis thaliana	core promoter element around -30 of transcription start
Potri.003G139300.1	TATA-box	TATA	1957	4	-	Arabidopsis thaliana	core promoter element around -30 of transcription start
Potri.003G139300.1	CAAT-box	CAAT	1	4	+	Nicotiana glutinosa
Potri.003G139300.1	CAAT-box	CAAAT	5	5	+	Pisum sativum	common cis-acting element in promoter and enhancer regions
Potri.003G139300.1	CAAT-box	CAAT	45	4	+	Nicotiana glutinosa
Potri.003G139300.1	CAAT-box	CAAT	217	4	+	Nicotiana glutinosa
Potri.003G139300.1	CAAT-box	CAAT	258	4	-	Nicotiana glutinosa
Potri.003G139300.1	CAAT-box	CAAAT	267	5	+	Pisum sativum	common cis-acting element in promoter and enhancer regions
Potri.003G139300.1	CAAT-box	CCAAT	295	5	+	Arabidopsis thaliana	common cis-acting element in promoter and enhancer regions
Potri.003G139300.1	CAAT-box	CAAT	296	4	+	Nicotiana glutinosa
Potri.003G139300.1	CAAT-box	CAAT	374	4	+	Nicotiana glutinosa
Potri.003G139300.1	CAAT-box	CAAT	671	4	-	Nicotiana glutinosa
Potri.003G139300.1	CAAT-box	CAAT	688	4	-	Nicotiana glutinosa
Potri.003G139300.1	CAAT-box	CAAT	831	4	-	Nicotiana glutinosa
Potri.003G139300.1	CAAT-box	CAAT	860	4	-	Nicotiana glutinosa
Potri.003G139300.1	CAAT-box	CAAAT	881	5	-	Pisum sativum	common cis-acting element in promoter and enhancer regions
Potri.003G139300.1	CAAT-box	CCAAT	1074	5	+	Arabidopsis thaliana	common cis-acting element in promoter and enhancer regions
Potri.003G139300.1	CAAT-box	CAAT	1075	4	+	Nicotiana glutinosa
Potri.003G139300.1	CAAT-box	CAAAT	1171	5	+	Pisum sativum	common cis-acting element in promoter and enhancer regions
Potri.003G139300.1	CAAT-box	CAAT	1186	4	+	Nicotiana glutinosa
Potri.003G139300.1	CAAT-box	CAAT	1301	4	-	Nicotiana glutinosa
Potri.003G139300.1	CAAT-box	CAAAT	1374	5	-	Pisum sativum	common cis-acting element in promoter and enhancer regions
Potri.003G139300.1	CAAT-box	CAAT	1388	4	-	Nicotiana glutinosa
Potri.003G139300.1	CAAT-box	CAAT	1406	4	-	Nicotiana glutinosa
Potri.003G139300.1	CAAT-box	CAAT	1419	4	-	Nicotiana glutinosa
Potri.003G139300.1	CAAT-box	CAAT	1463	4	-	Nicotiana glutinosa
Potri.003G139300.1	CAAT-box	CAAT	1467	4	-	Nicotiana glutinosa
Potri.003G139300.1	CAAT-box	CCAAT	1503	5	+	Arabidopsis thaliana	common cis-acting element in promoter and enhancer regions
Potri.003G139300.1	CAAT-box	CAAT	1504	4	+	Nicotiana glutinosa
Potri.003G139300.1	CAAT-box	CCAAT	1566	5	-	Arabidopsis thaliana	common cis-acting element in promoter and enhancer regions
Potri.003G139300.1	CAAT-box	CAAT	1588	4	-	Nicotiana glutinosa
Potri.003G139300.1	CAAT-box	CAAT	1600	4	-	Nicotiana glutinosa
Potri.003G139300.1	CAAT-box	CAAT	1661	4	-	Nicotiana glutinosa
Potri.003G139300.1	CAAT-box	CAAAT	1883	5	+	Pisum sativum	common cis-acting element in promoter and enhancer regions
Potri.003G139300.1	CAAT-box	CAAAT	1904	5	+	Pisum sativum	common cis-acting element in promoter and enhancer regions
Potri.003G139300.1	ARE	AAACCA	31	6	-	Zea mays	cis-acting regulatory element essential for the anaerobic induction
Potri.003G139300.1	ARE	AAACCA	450	6	-	Zea mays	cis-acting regulatory element essential for the anaerobic induction
Potri.003G139300.1	ARE	AAACCA	541	6	+	Zea mays	cis-acting regulatory element essential for the anaerobic induction
Potri.003G139300.1	ARE	AAACCA	1500	6	+	Zea mays	cis-acting regulatory element essential for the anaerobic induction
Potri.003G139300.1	ARE	AAACCA	1879	6	+	Zea mays	cis-acting regulatory element essential for the anaerobic induction
Potri.003G139300.1	ARE	AAACCA	1986	6	+	Zea mays	cis-acting regulatory element essential for the anaerobic induction
Potri.003G139300.1	AT~TATA-box	TATATAAA	989	8	-	Arabidopsis thaliana
Potri.003G139300.1	AT~TATA-box	TATATA	991	6	+	Arabidopsis thaliana
Potri.003G139300.1	AT~TATA-box	TATATAAA	1305	8	-	Arabidopsis thaliana
Potri.003G139300.1	AT~TATA-box	TATATA	1307	6	-	Arabidopsis thaliana
Potri.003G139300.1	AT~TATA-box	TATATAAA	1654	8	-	Arabidopsis thaliana
Potri.003G139300.1	AT~TATA-box	TATATA	1656	6	-	Arabidopsis thaliana
Potri.003G139300.1	TGA-element	AACGAC	570	6	+	Brassica oleracea	auxin-responsive element
Potri.003G139300.1	TATA	TATAAAAT	987	8	-	Arabidopsis thaliana
Potri.003G139300.1	LTR	CCGAAA	283	6	+	Hordeum vulgare	cis-acting element involved in low-temperature responsiveness
Potri.003G139300.1		motif_sequence	136	4	-	organism	short_function
Potri.003G139300.1		motif_sequence	425	4	-	organism	short_function
Potri.003G139300.1		motif_sequence	747	4	-	organism	short_function
Potri.003G139300.1		motif_sequence	1198	4	+	organism	short_function
Potri.003G139300.1		motif_sequence	1203	4	+	organism	short_function
Potri.003G139300.1		motif_sequence	1354	4	+	organism	short_function
Potri.003G139300.1		motif_sequence	1798	4	+	organism	short_function
Potri.003G139300.1		motif_sequence	1826	4	-	organism	short_function
Potri.003G139300.1		motif_sequence	1948	4	+	organism	short_function
Potri.003G139300.1	MBS	CAACTG	38	6	+	Arabidopsis thaliana	MYB binding site involved in drought-inducibility
Potri.003G139300.1	G-box	CACGTC	12	6	+	Zea mays	cis-acting regulatory element involved in light responsiveness
Potri.003G139300.1	G-box	CACGAC	552	6	+	Zea mays	cis-acting regulatory element involved in light responsiveness
Potri.003G139300.1	G-box	CACGTC	573	6	-	Zea mays	cis-acting regulatory element involved in light responsiveness
Potri.003G139300.1	WUN-motif	AAATTTCTT	1285	9	-	Nicotiana glutinosa
Potri.003G139300.1	chs-CMA2a	TCACTTGA	1253	8	+	Petroselinum crispum	part of a light responsive element
Potri.003G139300.1	AT1-motif	AATTATTTTTTATT	1719	14	-	Solanum tuberosum	part of a light responsive module
Potri.003G139300.1	Unnamed__1	GAATTTAATTAA	514	11	-	Glycine max	60K protein binding site
Potri.003G139300.1	Unnamed__1	CGTGG	575	5	+	Zea mays
Potri.003G139300.1	Unnamed__1	CGTGG	790	5	+	Zea mays
Potri.003G139300.1	Unnamed__1	CGTGG	1510	5	-	Zea mays
Potri.003G139300.1	STRE	AGGGG	1937	5	-	Arabidopsis thaliana
Potri.003G139300.1	Box 4	ATTAAT	513	6	+	Petroselinum crispum	part of a conserved DNA module involved in light responsiveness
Potri.003G139300.1	Box 4	ATTAAT	877	6	+	Petroselinum crispum	part of a conserved DNA module involved in light responsiveness
Potri.003G139300.1	Box 4	ATTAAT	1041	6	-	Petroselinum crispum	part of a conserved DNA module involved in light responsiveness
Potri.003G139300.1	Box 4	ATTAAT	1130	6	-	Petroselinum crispum	part of a conserved DNA module involved in light responsiveness
Potri.003G139300.1	Box 4	ATTAAT	1635	6	-	Petroselinum crispum	part of a conserved DNA module involved in light responsiveness
Potri.003G139300.1	TC-rich repeats	GTTTTCTTAC	1317	9	-	Nicotiana tabacum	cis-acting element involved in defense and stress responsiveness
Potri.003G139300.1	MYB	TAACCA	1507	6	+	Arabidopsis thaliana
Potri.003G139300.1	MYB	CAACCA	1979	6	+	Arabidopsis thaliana
Potri.003G139300.1	AAGAA-motif	GAAAGAA	221	7	-	Avena sativa
Potri.003G139300.1	AAGAA-motif	gGTAAAGAAA	718	9	+	Avena sativa
Potri.003G139300.1	AAGAA-motif	gGTAAAGAAA	1316	9	+	Avena sativa
Potri.003G139300.1	ERE	ATTTTAAA	316	8	-	Nicotiana glutinos
Potri.003G139300.1	ERE	ATTTTAAA	970	8	+	Nicotiana glutinos
Potri.003G139300.1	ERE	ATTTTAAA	1608	8	-	Nicotiana glutinos
Potri.003G139300.1	ERE	ATTTTAAA	1629	8	-	Nicotiana glutinos
Potri.003G139300.1	ERE	ATTTTAAA	1677	8	+	Nicotiana glutinos
Potri.003G139300.1	ERE	ATTTCATA	1891	8	+	Nicotiana glutinos
Potri.003G139300.1	MYB-like sequence	TAACCA	1507	6	+	Arabidopsis thaliana
Potri.003G139300.1	DRE core	GCCGAC	212	6	-	Arabidopsis thaliana
Potri.003G139300.1	Unnamed__4	CTCC	799	4	-	Petroselinum hortense
Potri.003G139300.1	Unnamed__4	CTCC	1223	4	+	Petroselinum hortense
Potri.003G139300.1	ABRE	ACGTG	12	5	-	Arabidopsis thaliana	cis-acting element involved in the abscisic acid responsiveness
Potri.003G139300.1	ABRE	ACGTG	574	5	+	Arabidopsis thaliana	cis-acting element involved in the abscisic acid responsiveness
Potri.003G139300.1	ABRE	GCCGCGTGGC	786	9	+	Oryza sativa	cis-acting element involved in the abscisic acid responsiveness
Potri.003G139300.1	GATA-motif	AAGGATAAGG	89	9	+	Solanum tuberosum	part of a light responsive element
Potri.003G139300.1	GATA-motif	GATAGGG	703	7	+	Pisum sativum	part of a light responsive element
Potri.003G139300.1	Myb	CAACTG	38	6	+	Arabidopsis thaliana
Potri.003G139300.1	Myb	TAACTG	1232	6	-	Arabidopsis thaliana
Potri.004G051700.1	Myb	TAACTG	64	6	-	Arabidopsis thaliana
Potri.004G051700.1	Myb-binding site	CAACAG	109	6	-	Nicotiana tabacum
Potri.004G051700.1	Myb-binding site	CAACAG	813	6	-	Nicotiana tabacum
Potri.004G051700.1	GATA-motif	GATAGGG	1300	7	-	Pisum sativum	part of a light responsive element
Potri.004G051700.1	ABRE	TACGTGTC	456	8	-	Oryza sativa	cis-acting element involved in the abscisic acid responsiveness
Potri.004G051700.1	ABRE	ACGTG	458	5	-	Arabidopsis thaliana	cis-acting element involved in the abscisic acid responsiveness
Potri.004G051700.1	Unnamed__4	CTCC	1052	4	-	Petroselinum hortense
Potri.004G051700.1	Unnamed__4	CTCC	1169	4	+	Petroselinum hortense
Potri.004G051700.1	Unnamed__4	CTCC	1777	4	-	Petroselinum hortense
Potri.004G051700.1	TCT-motif	TCTTAC	905	6	-	Arabidopsis thaliana	part of a light responsive element
Potri.004G051700.1	MYB-like sequence	TAACCA	1290	6	-	Arabidopsis thaliana
Potri.004G051700.1	GT1-motif	GGTTAA	38	6	+	Arabidopsis thaliana	light responsive element
Potri.004G051700.1	GT1-motif	GGTTAA	56	6	+	Arabidopsis thaliana	light responsive element
Potri.004G051700.1	GT1-motif	GGTTAA	58	6	-	Arabidopsis thaliana	light responsive element
Potri.004G051700.1	GT1-motif	GGTTAA	478	6	+	Arabidopsis thaliana	light responsive element
Potri.004G051700.1	GT1-motif	GGTTAA	546	6	+	Arabidopsis thaliana	light responsive element
Potri.004G051700.1	GT1-motif	GGTTAA	548	6	-	Arabidopsis thaliana	light responsive element
Potri.004G051700.1	GT1-motif	GGTTAA	564	6	+	Arabidopsis thaliana	light responsive element
Potri.004G051700.1	GT1-motif	GGTTAA	566	6	-	Arabidopsis thaliana	light responsive element
Potri.004G051700.1	GT1-motif	GGTTAAT	771	7	-	Avena sativa	light responsive element
Potri.004G051700.1	GT1-motif	GGTTAA	772	6	-	Arabidopsis thaliana	light responsive element
Potri.004G051700.1	GT1-motif	GGTTAAT	1291	7	+	Avena sativa	light responsive element
Potri.004G051700.1	AT~ABRE	TACGTGTC	456	8	-	Arabidopsis thaliana
Potri.004G051700.1	ERE	ATTTTAAA	1346	8	-	Nicotiana glutinos
Potri.004G051700.1	ERE	ATTTTAAA	1605	8	+	Nicotiana glutinos
Potri.004G051700.1	ERE	ATTTTAAA	1728	8	-	Nicotiana glutinos
Potri.004G051700.1	AT-rich sequence	TAAAATACT	174	9	+	Pisum sativum	element for maximal elicitor-mediated activation (2copies)
Potri.004G051700.1	AAGAA-motif	GAAAGAA	829	7	+	Avena sativa
Potri.004G051700.1	AAGAA-motif	GAAAGAA	1702	7	-	Avena sativa
Potri.004G051700.1	AuxRR-core	GGTCCAT	1804	7	-	Nicotiana tabacum	cis-acting regulatory element involved in auxin responsiveness
Potri.004G051700.1	as-1	TGACG	33	5	+	Arabidopsis thaliana
Potri.004G051700.1	as-1	TGACG	473	5	+	Arabidopsis thaliana
Potri.004G051700.1	as-1	TGACG	486	5	-	Arabidopsis thaliana
Potri.004G051700.1	as-1	TGACG	523	5	+	Arabidopsis thaliana
Potri.004G051700.1	as-1	TGACG	1907	5	+	Arabidopsis thaliana
Potri.004G051700.1	MYB	CAACAG	109	6	-	Arabidopsis thaliana
Potri.004G051700.1	MYB	CAACAG	813	6	-	Arabidopsis thaliana
Potri.004G051700.1	MYB	CAACCA	1109	6	+	Arabidopsis thaliana
Potri.004G051700.1	MYB	TAACCA	1290	6	-	Arabidopsis thaliana
Potri.004G051700.1	MYB	CAACCA	1897	6	+	Arabidopsis thaliana
Potri.004G051700.1	MYB	CAACCA	1939	6	-	Arabidopsis thaliana
Potri.004G051700.1	TGACG-motif	TGACG	33	5	+	Hordeum vulgare	cis-acting regulatory element involved in the MeJA-responsiveness
Potri.004G051700.1	TGACG-motif	TGACG	473	5	+	Hordeum vulgare	cis-acting regulatory element involved in the MeJA-responsiveness
Potri.004G051700.1	TGACG-motif	TGACG	486	5	-	Hordeum vulgare	cis-acting regulatory element involved in the MeJA-responsiveness
Potri.004G051700.1	TGACG-motif	TGACG	523	5	+	Hordeum vulgare	cis-acting regulatory element involved in the MeJA-responsiveness
Potri.004G051700.1	TGACG-motif	TGACG	1907	5	+	Hordeum vulgare	cis-acting regulatory element involved in the MeJA-responsiveness
Potri.004G051700.1	Box 4	ATTAAT	387	6	+	Petroselinum crispum	part of a conserved DNA module involved in light responsiveness
Potri.004G051700.1	Box 4	ATTAAT	643	6	+	Petroselinum crispum	part of a conserved DNA module involved in light responsiveness
Potri.004G051700.1	Box 4	ATTAAT	655	6	+	Petroselinum crispum	part of a conserved DNA module involved in light responsiveness
Potri.004G051700.1	Box 4	ATTAAT	1405	6	-	Petroselinum crispum	part of a conserved DNA module involved in light responsiveness
Potri.004G051700.1	Unnamed__6	taTAAATATct	663	10	+	Zea mays
Potri.004G051700.1	CGTCA-motif	CGTCA	33	5	-	Hordeum vulgare	cis-acting regulatory element involved in the MeJA-responsiveness
Potri.004G051700.1	CGTCA-motif	CGTCA	473	5	-	Hordeum vulgare	cis-acting regulatory element involved in the MeJA-responsiveness
Potri.004G051700.1	CGTCA-motif	CGTCA	486	5	+	Hordeum vulgare	cis-acting regulatory element involved in the MeJA-responsiveness
Potri.004G051700.1	CGTCA-motif	CGTCA	523	5	-	Hordeum vulgare	cis-acting regulatory element involved in the MeJA-responsiveness
Potri.004G051700.1	CGTCA-motif	CGTCA	1907	5	-	Hordeum vulgare	cis-acting regulatory element involved in the MeJA-responsiveness
Potri.004G051700.1	ABRE3a	TACGTG	458	6	-	Zea mays
Potri.004G051700.1	G-box	TACGTG	458	6	-	Arabidopsis thaliana	cis-acting regulatory element involved in light responsiveness
Potri.004G051700.1	GCN4_motif	TGAGTCA	1034	7	+	Oryza sativa	cis-regulatory element involved in endosperm expression
Potri.004G051700.1	ACE	GACACGTATG	456	9	+	Petroselinum crispum	cis-acting element involved in light responsiveness
Potri.004G051700.1		motif_sequence	1167	4	+	organism	short_function
Potri.004G051700.1		motif_sequence	1233	4	+	organism	short_function
Potri.004G051700.1		motif_sequence	1284	4	+	organism	short_function
Potri.004G051700.1		motif_sequence	1493	4	-	organism	short_function
Potri.004G051700.1		motif_sequence	1601	4	-	organism	short_function
Potri.004G051700.1		motif_sequence	1631	4	+	organism	short_function
Potri.004G051700.1		motif_sequence	1699	4	+	organism	short_function
Potri.004G051700.1		motif_sequence	1854	4	-	organism	short_function
Potri.004G051700.1	TATA	TATAAAAT	1930	8	+	Arabidopsis thaliana
Potri.004G051700.1	AT~TATA-box	TATATA	132	6	+	Arabidopsis thaliana
Potri.004G051700.1	AT~TATA-box	TATATAAA	1241	8	-	Arabidopsis thaliana
Potri.004G051700.1	AT~TATA-box	TATATA	1243	6	-	Arabidopsis thaliana
Potri.004G051700.1	AT~TATA-box	TATATA	1264	6	-	Arabidopsis thaliana
Potri.004G051700.1	ABRE4	CACGTA	458	6	+	Zea mays
Potri.004G051700.1	TCA-element	CCATCTTTTT	966	9	+	Nicotiana tabacum	cis-acting element involved in salicylic acid responsiveness
Potri.004G051700.1	ARE	AAACCA	46	6	-	Zea mays	cis-acting regulatory element essential for the anaerobic induction
Potri.004G051700.1	ARE	AAACCA	554	6	-	Zea mays	cis-acting regulatory element essential for the anaerobic induction
Potri.004G051700.1	ARE	AAACCA	1094	6	-	Zea mays	cis-acting regulatory element essential for the anaerobic induction
Potri.004G051700.1	ARE	AAACCA	1548	6	-	Zea mays	cis-acting regulatory element essential for the anaerobic induction
Potri.004G051700.1	ARE	AAACCA	1589	6	-	Zea mays	cis-acting regulatory element essential for the anaerobic induction
Potri.004G051700.1	MYC	CATTTG	1030	6	-	Arabidopsis thaliana
Potri.004G051700.1	TATC-box	TATCCCA	1225	7	-	Oryza sativa	cis-acting element involved in gibberellin-responsiveness
Potri.004G051700.1	TATA-box	TATATAA	131	7	-	Arabidopsis thaliana	core promoter element around -30 of transcription start
Potri.004G051700.1	TATA-box	TATATA	132	6	+	Arabidopsis thaliana	core promoter element around -30 of transcription start
Potri.004G051700.1	TATA-box	ATATAT	133	6	+	Brassica napus	core promoter element around -30 of transcription start
Potri.004G051700.1	TATA-box	TATA	134	4	+	Arabidopsis thaliana	core promoter element around -30 of transcription start
Potri.004G051700.1	TATA-box	ATTATA	143	6	+	Brassica napus	core promoter element around -30 of transcription start
Potri.004G051700.1	TATA-box	TATAA	144	5	-	Arabidopsis thaliana	core promoter element around -30 of transcription start
Potri.004G051700.1	TATA-box	TATA	145	4	+	Arabidopsis thaliana	core promoter element around -30 of transcription start
Potri.004G051700.1	TATA-box	ATATAA	152	6	+	Brassica oleracea	core promoter element around -30 of transcription start
Potri.004G051700.1	TATA-box	TATA	153	4	+	Arabidopsis thaliana	core promoter element around -30 of transcription start
Potri.004G051700.1	TATA-box	TATA	169	4	+	Arabidopsis thaliana	core promoter element around -30 of transcription start
Potri.004G051700.1	TATA-box	ATTATA	661	6	+	Brassica napus	core promoter element around -30 of transcription start
Potri.004G051700.1	TATA-box	TATAA	662	5	-	Arabidopsis thaliana	core promoter element around -30 of transcription start
Potri.004G051700.1	TATA-box	TATA	663	4	+	Arabidopsis thaliana	core promoter element around -30 of transcription start
Potri.004G051700.1	TATA-box	TATA	715	4	+	Arabidopsis thaliana	core promoter element around -30 of transcription start
Potri.004G051700.1	TATA-box	TATAAA	721	6	-	Helianthus annuus	core promoter element around -30 of transcription start
Potri.004G051700.1	TATA-box	TATAA	722	5	-	Arabidopsis thaliana	core promoter element around -30 of transcription start
Potri.004G051700.1	TATA-box	TATA	723	4	+	Arabidopsis thaliana	core promoter element around -30 of transcription start
Potri.004G051700.1	TATA-box	TATAAAA	748	7	-	Pisum sativum	core promoter element around -30 of transcription start
Potri.004G051700.1	TATA-box	TATAAA	749	6	-	Helianthus annuus	core promoter element around -30 of transcription start
Potri.004G051700.1	TATA-box	TATAA	750	5	-	Arabidopsis thaliana	core promoter element around -30 of transcription start
Potri.004G051700.1	TATA-box	TATA	751	4	+	Arabidopsis thaliana	core promoter element around -30 of transcription start
Potri.004G051700.1	TATA-box	ccTATAAAaa	756	9	-	Arabidopsis thaliana	core promoter element around -30 of transcription start
Potri.004G051700.1	TATA-box	TATAAAA	757	7	-	Pisum sativum	core promoter element around -30 of transcription start
Potri.004G051700.1	TATA-box	TATAAA	758	6	-	Helianthus annuus	core promoter element around -30 of transcription start
Potri.004G051700.1	TATA-box	TATAA	759	5	-	Arabidopsis thaliana	core promoter element around -30 of transcription start
Potri.004G051700.1	TATA-box	TATA	760	4	+	Arabidopsis thaliana	core promoter element around -30 of transcription start
Potri.004G051700.1	TATA-box	TATAAAA	974	7	-	Pisum sativum	core promoter element around -30 of transcription start
Potri.004G051700.1	TATA-box	TATAAA	975	6	-	Helianthus annuus	core promoter element around -30 of transcription start
Potri.004G051700.1	TATA-box	TATAA	976	5	-	Arabidopsis thaliana	core promoter element around -30 of transcription start
Potri.004G051700.1	TATA-box	TATA	977	4	+	Arabidopsis thaliana	core promoter element around -30 of transcription start
Potri.004G051700.1	TATA-box	TAAAGATT	1079	8	+	Arabidopsis thaliana	core promoter element around -30 of transcription start
Potri.004G051700.1	TATA-box	TATAAAA	1240	7	-	Pisum sativum	core promoter element around -30 of transcription start
Potri.004G051700.1	TATA-box	TATAAA	1241	6	-	Helianthus annuus	core promoter element around -30 of transcription start
Potri.004G051700.1	TATA-box	TATATAA	1242	7	-	Arabidopsis thaliana	core promoter element around -30 of transcription start
Potri.004G051700.1	TATA-box	TATATA	1243	6	-	Arabidopsis thaliana	core promoter element around -30 of transcription start
Potri.004G051700.1	TATA-box	ATATAT	1244	6	-	Brassica napus	core promoter element around -30 of transcription start
Potri.004G051700.1	TATA-box	TATA	1245	4	-	Arabidopsis thaliana	core promoter element around -30 of transcription start
Potri.004G051700.1	TATA-box	ATATAT	1263	6	-	Brassica napus	core promoter element around -30 of transcription start
Potri.004G051700.1	TATA-box	TATATA	1264	6	-	Arabidopsis thaliana	core promoter element around -30 of transcription start
Potri.004G051700.1	TATA-box	TATA	1266	4	-	Arabidopsis thaliana	core promoter element around -30 of transcription start
Potri.004G051700.1	TATA-box	TACATAAA	1320	8	-	Oryza sativa	core promoter element around -30 of transcription start
Potri.004G051700.1	TATA-box	ATATAT	1366	6	-	Brassica napus	core promoter element around -30 of transcription start
Potri.004G051700.1	TATA-box	TATA	1367	4	-	Arabidopsis thaliana	core promoter element around -30 of transcription start
Potri.004G051700.1	TATA-box	TACATAAA	1494	8	+	Oryza sativa	core promoter element around -30 of transcription start
Potri.004G051700.1	TATA-box	TATTTAAA	1726	8	+	Arabidopsis thaliana	core promoter element around -30 of transcription start
Potri.004G051700.1	TATA-box	TATAA	1744	5	-	Arabidopsis thaliana	core promoter element around -30 of transcription start
Potri.004G051700.1	TATA-box	TATA	1745	4	-	Arabidopsis thaliana	core promoter element around -30 of transcription start
Potri.004G051700.1	TATA-box	TATA	1930	4	-	Arabidopsis thaliana	core promoter element around -30 of transcription start
Potri.004G051700.1	CAAT-box	CAAAT	73	5	+	Pisum sativum	common cis-acting element in promoter and enhancer regions
Potri.004G051700.1	CAAT-box	CAAT	124	4	-	Nicotiana glutinosa
Potri.004G051700.1	CAAT-box	CAAT	489	4	+	Nicotiana glutinosa
Potri.004G051700.1	CAAT-box	CAAAT	513	5	+	Pisum sativum	common cis-acting element in promoter and enhancer regions
Potri.004G051700.1	CAAT-box	CAAT	581	4	+	Nicotiana glutinosa
Potri.004G051700.1	CAAT-box	CAAAT	730	5	-	Pisum sativum	common cis-acting element in promoter and enhancer regions
Potri.004G051700.1	CAAT-box	CAAT	902	4	-	Nicotiana glutinosa
Potri.004G051700.1	CAAT-box	CAAAT	928	5	+	Pisum sativum	common cis-acting element in promoter and enhancer regions
Potri.004G051700.1	CAAT-box	CAAT	1017	4	-	Nicotiana glutinosa
Potri.004G051700.1	CAAT-box	CAAT	1024	4	+	Nicotiana glutinosa
Potri.004G051700.1	CAAT-box	CAAAT	1030	5	+	Pisum sativum	common cis-acting element in promoter and enhancer regions
Potri.004G051700.1	CAAT-box	CAAAT	1070	5	+	Pisum sativum	common cis-acting element in promoter and enhancer regions
Potri.004G051700.1	CAAT-box	CAAT	1084	4	-	Nicotiana glutinosa
Potri.004G051700.1	CAAT-box	CAAT	1129	4	-	Nicotiana glutinosa
Potri.004G051700.1	CAAT-box	CAAT	1149	4	-	Nicotiana glutinosa
Potri.004G051700.1	CAAT-box	CAAAT	1199	5	+	Pisum sativum	common cis-acting element in promoter and enhancer regions
Potri.004G051700.1	CAAT-box	CAAT	1207	4	-	Nicotiana glutinosa
Potri.004G051700.1	CAAT-box	CCAAT	1216	5	-	Arabidopsis thaliana	common cis-acting element in promoter and enhancer regions
Potri.004G051700.1	CAAT-box	CCAAT	1275	5	+	Arabidopsis thaliana	common cis-acting element in promoter and enhancer regions
Potri.004G051700.1	CAAT-box	CAAT	1276	4	+	Nicotiana glutinosa
Potri.004G051700.1	CAAT-box	CAAT	1420	4	+	Nicotiana glutinosa
Potri.004G051700.1	CAAT-box	CAAT	1432	4	-	Nicotiana glutinosa
Potri.004G051700.1	CAAT-box	CAAT	1483	4	-	Nicotiana glutinosa
Potri.004G051700.1	CAAT-box	CAAT	1523	4	-	Nicotiana glutinosa
Potri.004G051700.1	CAAT-box	CAAAT	1562	5	+	Pisum sativum	common cis-acting element in promoter and enhancer regions
Potri.004G051700.1	CAAT-box	CAAT	1684	4	+	Nicotiana glutinosa
Potri.004G051700.1	CAAT-box	CAAT	1737	4	+	Nicotiana glutinosa
Potri.004G051700.1	CAAT-box	CAAT	1833	4	+	Nicotiana glutinosa
Potri.004G051700.1	CAAT-box	CAAAT	1936	5	-	Pisum sativum	common cis-acting element in promoter and enhancer regions
Potri.004G051700.1	CAAT-box	CCAAT	1964	5	-	Arabidopsis thaliana	common cis-acting element in promoter and enhancer regions
Potri.004G051700.1	GARE-motif	TCTGTTG	812	7	+	Brassica oleracea	gibberellin-responsive element
Potri.005G195000.1	CAAT-box	CAAAT	84	5	-	Pisum sativum	common cis-acting element in promoter and enhancer regions
Potri.005G195000.1	CAAT-box	CAAT	90	4	-	Nicotiana glutinosa
Potri.005G195000.1	CAAT-box	CCAAT	146	5	-	Arabidopsis thaliana	common cis-acting element in promoter and enhancer regions
Potri.005G195000.1	CAAT-box	CCAAT	153	5	-	Arabidopsis thaliana	common cis-acting element in promoter and enhancer regions
Potri.005G195000.1	CAAT-box	CAAAT	197	5	+	Pisum sativum	common cis-acting element in promoter and enhancer regions
Potri.005G195000.1	CAAT-box	CAAAT	212	5	+	Pisum sativum	common cis-acting element in promoter and enhancer regions
Potri.005G195000.1	CAAT-box	CAAT	295	4	-	Nicotiana glutinosa
Potri.005G195000.1	CAAT-box	CCAAT	342	5	+	Arabidopsis thaliana	common cis-acting element in promoter and enhancer regions
Potri.005G195000.1	CAAT-box	CAAT	343	4	+	Nicotiana glutinosa
Potri.005G195000.1	CAAT-box	CAAAT	352	5	-	Pisum sativum	common cis-acting element in promoter and enhancer regions
Potri.005G195000.1	CAAT-box	CCAAT	402	5	-	Arabidopsis thaliana	common cis-acting element in promoter and enhancer regions
Potri.005G195000.1	CAAT-box	CAAT	457	4	+	Nicotiana glutinosa
Potri.005G195000.1	CAAT-box	CCAAT	633	5	-	Arabidopsis thaliana	common cis-acting element in promoter and enhancer regions
Potri.005G195000.1	CAAT-box	CAAT	774	4	-	Nicotiana glutinosa
Potri.005G195000.1	CAAT-box	CAAT	886	4	+	Nicotiana glutinosa
Potri.005G195000.1	CAAT-box	CAAT	931	4	-	Nicotiana glutinosa
Potri.005G195000.1	CAAT-box	CAAAT	957	5	-	Pisum sativum	common cis-acting element in promoter and enhancer regions
Potri.005G195000.1	CAAT-box	CAAT	966	4	-	Nicotiana glutinosa
Potri.005G195000.1	CAAT-box	CAAT	981	4	+	Nicotiana glutinosa
Potri.005G195000.1	CAAT-box	CAAT	1076	4	-	Nicotiana glutinosa
Potri.005G195000.1	CAAT-box	CAAT	1091	4	+	Nicotiana glutinosa
Potri.005G195000.1	CAAT-box	CAAT	1124	4	+	Nicotiana glutinosa
Potri.005G195000.1	CAAT-box	CAAT	1145	4	-	Nicotiana glutinosa
Potri.005G195000.1	CAAT-box	CAAT	1172	4	-	Nicotiana glutinosa
Potri.005G195000.1	CAAT-box	CAAT	1188	4	+	Nicotiana glutinosa
Potri.005G195000.1	CAAT-box	CAAT	1201	4	+	Nicotiana glutinosa
Potri.005G195000.1	CAAT-box	CAAT	1210	4	-	Nicotiana glutinosa
Potri.005G195000.1	CAAT-box	CAAAT	1214	5	-	Pisum sativum	common cis-acting element in promoter and enhancer regions
Potri.005G195000.1	CAAT-box	CAAAT	1606	5	-	Pisum sativum	common cis-acting element in promoter and enhancer regions
Potri.005G195000.1	CAAT-box	CAAT	1613	4	-	Nicotiana glutinosa
Potri.005G195000.1	CAAT-box	CAAAT	1676	5	-	Pisum sativum	common cis-acting element in promoter and enhancer regions
Potri.005G195000.1	CAAT-box	CCAAT	1758	5	+	Arabidopsis thaliana	common cis-acting element in promoter and enhancer regions
Potri.005G195000.1	CAAT-box	CAAT	1759	4	+	Nicotiana glutinosa
Potri.005G195000.1	CAAT-box	CAAT	1761	4	-	Nicotiana glutinosa
Potri.005G195000.1	CAAT-box	CAAT	1793	4	+	Nicotiana glutinosa
Potri.005G195000.1	CAAT-box	CAAAT	1795	5	-	Pisum sativum	common cis-acting element in promoter and enhancer regions
Potri.005G195000.1	CAAT-box	CAAT	1883	4	+	Nicotiana glutinosa
Potri.005G195000.1	CAAT-box	CAAAT	1895	5	+	Pisum sativum	common cis-acting element in promoter and enhancer regions
Potri.005G195000.1	TATA-box	ATATAT	34	6	+	Brassica napus	core promoter element around -30 of transcription start
Potri.005G195000.1	TATA-box	TATA	35	4	+	Arabidopsis thaliana	core promoter element around -30 of transcription start
Potri.005G195000.1	TATA-box	TATTTAAA	43	8	-	Arabidopsis thaliana	core promoter element around -30 of transcription start
Potri.005G195000.1	TATA-box	TATAA	256	5	-	Arabidopsis thaliana	core promoter element around -30 of transcription start
Potri.005G195000.1	TATA-box	TATA	257	4	+	Arabidopsis thaliana	core promoter element around -30 of transcription start
Potri.005G195000.1	TATA-box	TATA	325	4	+	Arabidopsis thaliana	core promoter element around -30 of transcription start
Potri.005G195000.1	TATA-box	TATACA	355	6	-	Helianthus annuus	core promoter element around -30 of transcription start
Potri.005G195000.1	TATA-box	TATA	357	4	+	Arabidopsis thaliana	core promoter element around -30 of transcription start
Potri.005G195000.1	TATA-box	ATATAT	362	6	+	Brassica napus	core promoter element around -30 of transcription start
Potri.005G195000.1	TATA-box	TATA	363	4	+	Arabidopsis thaliana	core promoter element around -30 of transcription start
Potri.005G195000.1	TATA-box	TACAAAA	444	7	-	Oryza sativa	core promoter element around -30 of transcription start
Potri.005G195000.1	TATA-box	TATA	513	4	+	Arabidopsis thaliana	core promoter element around -30 of transcription start
Potri.005G195000.1	TATA-box	TATA	720	4	+	Arabidopsis thaliana	core promoter element around -30 of transcription start
Potri.005G195000.1	TATA-box	TACAAAA	740	7	+	Oryza sativa	core promoter element around -30 of transcription start
Potri.005G195000.1	TATA-box	TACAAAA	844	7	-	Oryza sativa	core promoter element around -30 of transcription start
Potri.005G195000.1	TATA-box	TATAAGAA	1099	8	-	Zea mays	core promoter element around -30 of transcription start
Potri.005G195000.1	TATA-box	TATAA	1102	5	-	Arabidopsis thaliana	core promoter element around -30 of transcription start
Potri.005G195000.1	TATA-box	TATA	1103	4	-	Arabidopsis thaliana	core promoter element around -30 of transcription start
Potri.005G195000.1	TATA-box	TATAAAA	1114	7	-	Pisum sativum	core promoter element around -30 of transcription start
Potri.005G195000.1	TATA-box	TATAAA	1115	6	-	Helianthus annuus	core promoter element around -30 of transcription start
Potri.005G195000.1	TATA-box	TATAA	1116	5	-	Arabidopsis thaliana	core promoter element around -30 of transcription start
Potri.005G195000.1	TATA-box	TATA	1117	4	-	Arabidopsis thaliana	core promoter element around -30 of transcription start
Potri.005G195000.1	TATA-box	TACAAAA	1163	7	-	Oryza sativa	core promoter element around -30 of transcription start
Potri.005G195000.1	TATA-box	TATACA	1166	6	-	Helianthus annuus	core promoter element around -30 of transcription start
Potri.005G195000.1	TATA-box	TATA	1168	4	-	Arabidopsis thaliana	core promoter element around -30 of transcription start
Potri.005G195000.1	TATA-box	ATATAT	1302	6	-	Brassica napus	core promoter element around -30 of transcription start
Potri.005G195000.1	TATA-box	TATA	1303	4	-	Arabidopsis thaliana	core promoter element around -30 of transcription start
Potri.005G195000.1	TATA-box	TATAAAA	1311	7	-	Pisum sativum	core promoter element around -30 of transcription start
Potri.005G195000.1	TATA-box	TATAAA	1312	6	-	Helianthus annuus	core promoter element around -30 of transcription start
Potri.005G195000.1	TATA-box	TATAA	1313	5	-	Arabidopsis thaliana	core promoter element around -30 of transcription start
Potri.005G195000.1	TATA-box	TATA	1314	4	-	Arabidopsis thaliana	core promoter element around -30 of transcription start
Potri.005G195000.1	TATA-box	TATAA	1373	5	-	Arabidopsis thaliana	core promoter element around -30 of transcription start
Potri.005G195000.1	TATA-box	TATA	1374	4	-	Arabidopsis thaliana	core promoter element around -30 of transcription start
Potri.005G195000.1	TATA-box	ATTATA	1434	6	+	Brassica napus	core promoter element around -30 of transcription start
Potri.005G195000.1	TATA-box	TATAA	1435	5	-	Arabidopsis thaliana	core promoter element around -30 of transcription start
Potri.005G195000.1	TATA-box	TATA	1436	4	-	Arabidopsis thaliana	core promoter element around -30 of transcription start
Potri.005G195000.1	TATA-box	TATAAAA	1478	7	-	Pisum sativum	core promoter element around -30 of transcription start
Potri.005G195000.1	TATA-box	TATAAA	1479	6	-	Helianthus annuus	core promoter element around -30 of transcription start
Potri.005G195000.1	TATA-box	TATAA	1480	5	-	Arabidopsis thaliana	core promoter element around -30 of transcription start
Potri.005G195000.1	TATA-box	TATA	1481	4	-	Arabidopsis thaliana	core promoter element around -30 of transcription start
Potri.005G195000.1	TATA-box	TATAAAT	1597	7	-	Brassica juncea	core promoter element around -30 of transcription start
Potri.005G195000.1	TATA-box	TATAAA	1598	6	-	Helianthus annuus	core promoter element around -30 of transcription start
Potri.005G195000.1	TATA-box	TATAA	1599	5	-	Arabidopsis thaliana	core promoter element around -30 of transcription start
Potri.005G195000.1	TATA-box	TATA	1600	4	-	Arabidopsis thaliana	core promoter element around -30 of transcription start
Potri.005G195000.1	TATA-box	TATTTAAA	1633	8	+	Arabidopsis thaliana	core promoter element around -30 of transcription start
Potri.005G195000.1	TATA-box	TATA	1914	4	-	Arabidopsis thaliana	core promoter element around -30 of transcription start
Potri.005G195000.1	TATA-box	TACAAAA	1976	7	+	Oryza sativa	core promoter element around -30 of transcription start
Potri.005G195000.1	MYC	CATGTG	306	6	-	Arabidopsis thaliana
Potri.005G195000.1	MYC	CATGTG	557	6	+	Arabidopsis thaliana
Potri.005G195000.1	MYC	CATGTG	673	6	+	Arabidopsis thaliana
Potri.005G195000.1	MYC	CATTTG	956	6	+	Arabidopsis thaliana
Potri.005G195000.1	MYC	CATTTG	1605	6	+	Arabidopsis thaliana
Potri.005G195000.1	MYC	CAATTG	1759	6	-	Arabidopsis thaliana
Potri.005G195000.1	ARE	AAACCA	529	6	-	Zea mays	cis-acting regulatory element essential for the anaerobic induction
Potri.005G195000.1		motif_sequence	379	4	-	organism	short_function
Potri.005G195000.1		motif_sequence	648	4	+	organism	short_function
Potri.005G195000.1		motif_sequence	730	4	+	organism	short_function
Potri.005G195000.1		motif_sequence	1898	4	+	organism	short_function
Potri.005G195000.1	TATA	TATAAAAT	1113	8	-	Arabidopsis thaliana
Potri.005G195000.1	W box	TTGACC	329	6	-	Arabidopsis thaliana
Potri.005G195000.1	Myc	TCTCTTA	1813	7	+	Arabidopsis thaliana
Potri.005G195000.1	GA-motif	ATAGATAA	1617	8	-	Arabidopsis thaliana	part of a light responsive element
Potri.005G195000.1	AP-1	TGAGTTAG	1407	8	+	Arabidopsis thaliana
Potri.005G195000.1	CGTCA-motif	CGTCA	1707	5	-	Hordeum vulgare	cis-acting regulatory element involved in the MeJA-responsiveness
Potri.005G195000.1	CGTCA-motif	CGTCA	1833	5	-	Hordeum vulgare	cis-acting regulatory element involved in the MeJA-responsiveness
Potri.005G195000.1	WUN-motif	TTATTACAT	106	9	-	Nicotiana glutinosa
Potri.005G195000.1	TGACG-motif	TGACG	1707	5	+	Hordeum vulgare	cis-acting regulatory element involved in the MeJA-responsiveness
Potri.005G195000.1	TGACG-motif	TGACG	1833	5	+	Hordeum vulgare	cis-acting regulatory element involved in the MeJA-responsiveness
Potri.005G195000.1	Unnamed__6	taTAAATATct	357	10	+	Zea mays
Potri.005G195000.1	Box 4	ATTAAT	38	6	+	Petroselinum crispum	part of a conserved DNA module involved in light responsiveness
Potri.005G195000.1	Box 4	ATTAAT	56	6	+	Petroselinum crispum	part of a conserved DNA module involved in light responsiveness
Potri.005G195000.1	Box 4	ATTAAT	1744	6	-	Petroselinum crispum	part of a conserved DNA module involved in light responsiveness
Potri.005G195000.1	STRE	AGGGG	207	5	+	Arabidopsis thaliana
Potri.005G195000.1	Unnamed__1	CGTGG	1947	5	-	Zea mays
Potri.005G195000.1	AAGAA-motif	GAAAGAA	1505	7	-	Avena sativa
Potri.005G195000.1	MYB	TAACCA	148	6	-	Arabidopsis thaliana
Potri.005G195000.1	MYB	CAACCA	677	6	-	Arabidopsis thaliana
Potri.005G195000.1	TC-rich repeats	GTTTTCTTAC	1566	9	+	Nicotiana tabacum	cis-acting element involved in defense and stress responsiveness
Potri.005G195000.1	as-1	TGACG	1707	5	+	Arabidopsis thaliana
Potri.005G195000.1	as-1	TGACG	1833	5	+	Arabidopsis thaliana
Potri.005G195000.1	ERE	ATTTTAAA	8	8	-	Nicotiana glutinos
Potri.005G195000.1	ERE	ATTTTAAA	1635	8	-	Nicotiana glutinos
Potri.005G195000.1	GT1-motif	GGTTAA	1416	6	-	Arabidopsis thaliana	light responsive element
Potri.005G195000.1	Box III	atCATTTTCACt	979	11	+	Pisum sativum	protein binding site
Potri.005G195000.1	LAMP-element	CTTTATCA	1543	8	+	Pisum sativum	part of a light responsive element
Potri.005G195000.1	MYB-like sequence	TAACCA	148	6	-	Arabidopsis thaliana
Potri.005G195000.1	DRE core	GCCGAC	701	6	+	Arabidopsis thaliana
Potri.005G195000.1	P-box	CCTTTTG	1065	7	+	Oryza sativa	gibberellin-responsive element
Potri.005G195000.1	Unnamed__4	CTCC	156	4	-	Petroselinum hortense
Potri.005G195000.1	Unnamed__4	CTCC	599	4	+	Petroselinum hortense
Potri.005G195000.1	Unnamed__4	CTCC	732	4	+	Petroselinum hortense
Potri.005G195000.1	Unnamed__4	CTCC	735	4	+	Petroselinum hortense
Potri.005G195000.1	Unnamed__4	CTCC	1869	4	+	Petroselinum hortense
Potri.005G195000.1	GATA-motif	AAGGATAAGG	652	9	-	Solanum tuberosum	part of a light responsive element
Potri.005G195000.1	GATA-motif	AAGGATAAGG	918	9	-	Solanum tuberosum	part of a light responsive element
Potri.005G195000.1	GATA-motif	GATAGGA	1243	7	+	Arabidopsis thaliana	part of a light responsive element
Potri.005G195000.1	GATA-motif	AAGGATAAGG	1857	9	-	Solanum tuberosum	part of a light responsive element
Potri.006G138900.1	MYB	TAACCA	78	6	-	Arabidopsis thaliana
Potri.006G138900.1	MYB	CAACAG	385	6	-	Arabidopsis thaliana
Potri.006G138900.1	MYB	CAACCA	814	6	-	Arabidopsis thaliana
Potri.006G138900.1	ATCT-motif	AATCTAATCC	958	9	-	Pisum sativum	part of a conserved DNA module involved in light responsiveness
Potri.006G138900.1	TC-rich repeats	ATTCTCTAAC	1061	9	-	Nicotiana tabacum	cis-acting element involved in defense and stress responsiveness
Potri.006G138900.1	as-1	TGACG	52	5	+	Arabidopsis thaliana
Potri.006G138900.1	as-1	TGACG	1898	5	-	Arabidopsis thaliana
Potri.006G138900.1	Box 4	ATTAAT	1562	6	-	Petroselinum crispum	part of a conserved DNA module involved in light responsiveness
Potri.006G138900.1	Box 4	ATTAAT	1621	6	-	Petroselinum crispum	part of a conserved DNA module involved in light responsiveness
Potri.006G138900.1	TGACG-motif	TGACG	52	5	+	Hordeum vulgare	cis-acting regulatory element involved in the MeJA-responsiveness
Potri.006G138900.1	TGACG-motif	TGACG	1898	5	-	Hordeum vulgare	cis-acting regulatory element involved in the MeJA-responsiveness
Potri.006G138900.1	O2-site	GATGATGTGG	9	9	+	Zea mays	cis-acting regulatory element involved in zein metabolism regulation
Potri.006G138900.1	O2-site	GTTGACGTGA	816	9	+	Zea mays	cis-acting regulatory element involved in zein metabolism regulation
Potri.006G138900.1	O2-site	GTTGACGTGA	826	9	+	Zea mays	cis-acting regulatory element involved in zein metabolism regulation
Potri.006G138900.1	GT1-motif	GGTTAA	694	6	+	Arabidopsis thaliana	light responsive element
Potri.006G138900.1	GT1-motif	GGTTAA	1002	6	-	Arabidopsis thaliana	light responsive element
Potri.006G138900.1	A-box	CCGTCC	1978	6	-	Petroselinum crispum	cis-acting regulatory element
Potri.006G138900.1	ERE	ATTTTAAA	121	8	+	Nicotiana glutinos
Potri.006G138900.1	MYB recognition site	CCGTTG	1710	6	-	Arabidopsis thaliana
Potri.006G138900.1	MYB-like sequence	TAACCA	78	6	-	Arabidopsis thaliana
Potri.006G138900.1	G-Box	CACGTT	912	6	+	Pisum sativum	cis-acting regulatory element involved in light responsiveness
Potri.006G138900.1	CCGTCC motif	CCGTCC	1978	6	-	Nicotiana tabacum
Potri.006G138900.1	Myb-binding site	CAACAG	385	6	-	Nicotiana tabacum
Potri.006G138900.1	Unnamed__4	CTCC	140	4	-	Petroselinum hortense
Potri.006G138900.1	Unnamed__4	CTCC	998	4	-	Petroselinum hortense
Potri.006G138900.1	Unnamed__4	CTCC	1706	4	+	Petroselinum hortense
Potri.006G138900.1	Unnamed__4	CTCC	1714	4	-	Petroselinum hortense
Potri.006G138900.1	ABRE	ACGTG	912	5	-	Arabidopsis thaliana	cis-acting element involved in the abscisic acid responsiveness
Potri.006G138900.1	ABRE	AACCCGG	1286	7	-	Arabidopsis thaliana	cis-acting element involved in the abscisic acid responsiveness
Potri.006G138900.1	P-box	CCTTTTG	1792	7	-	Oryza sativa	gibberellin-responsive element
Potri.006G138900.1	TCA-element	CCATCTTTTT	132	9	-	Nicotiana tabacum	cis-acting element involved in salicylic acid responsiveness
Potri.006G138900.1	TCA-element	CCATCTTTTT	297	9	+	Nicotiana tabacum	cis-acting element involved in salicylic acid responsiveness
Potri.006G138900.1	ARE	AAACCA	988	6	-	Zea mays	cis-acting regulatory element essential for the anaerobic induction
Potri.006G138900.1	ARE	AAACCA	1450	6	-	Zea mays	cis-acting regulatory element essential for the anaerobic induction
Potri.006G138900.1	GARE-motif	TCTGTTG	384	7	+	Brassica oleracea	gibberellin-responsive element
Potri.006G138900.1	TATA-box	ATTATA	112	6	+	Brassica napus	core promoter element around -30 of transcription start
Potri.006G138900.1	TATA-box	TATAA	113	5	-	Arabidopsis thaliana	core promoter element around -30 of transcription start
Potri.006G138900.1	TATA-box	TATA	114	4	+	Arabidopsis thaliana	core promoter element around -30 of transcription start
Potri.006G138900.1	TATA-box	ccTATAAAaa	211	9	+	Arabidopsis thaliana	core promoter element around -30 of transcription start
Potri.006G138900.1	TATA-box	TATA	213	4	+	Arabidopsis thaliana	core promoter element around -30 of transcription start
Potri.006G138900.1	TATA-box	TATAAAA	312	7	-	Pisum sativum	core promoter element around -30 of transcription start
Potri.006G138900.1	TATA-box	TATAAA	313	6	-	Helianthus annuus	core promoter element around -30 of transcription start
Potri.006G138900.1	TATA-box	TATAA	314	5	-	Arabidopsis thaliana	core promoter element around -30 of transcription start
Potri.006G138900.1	TATA-box	TATA	315	4	+	Arabidopsis thaliana	core promoter element around -30 of transcription start
Potri.006G138900.1	TATA-box	TATATAA	393	7	-	Arabidopsis thaliana	core promoter element around -30 of transcription start
Potri.006G138900.1	TATA-box	TATATA	394	6	+	Arabidopsis thaliana	core promoter element around -30 of transcription start
Potri.006G138900.1	TATA-box	ATATAT	395	6	+	Brassica napus	core promoter element around -30 of transcription start
Potri.006G138900.1	TATA-box	TATA	396	4	+	Arabidopsis thaliana	core promoter element around -30 of transcription start
Potri.006G138900.1	TATA-box	taTATAAAtc	632	9	-	Arabidopsis thaliana	core promoter element around -30 of transcription start
Potri.006G138900.1	TATA-box	ATATAT	637	6	+	Brassica napus	core promoter element around -30 of transcription start
Potri.006G138900.1	TATA-box	TATA	638	4	+	Arabidopsis thaliana	core promoter element around -30 of transcription start
Potri.006G138900.1	TATA-box	ccTATAAAaa	767	9	-	Arabidopsis thaliana	core promoter element around -30 of transcription start
Potri.006G138900.1	TATA-box	ATATAT	1015	6	-	Brassica napus	core promoter element around -30 of transcription start
Potri.006G138900.1	TATA-box	TATA	1016	4	-	Arabidopsis thaliana	core promoter element around -30 of transcription start
Potri.006G138900.1	TATA-box	TATAAAA	1238	7	-	Pisum sativum	core promoter element around -30 of transcription start
Potri.006G138900.1	TATA-box	TATAAA	1239	6	-	Helianthus annuus	core promoter element around -30 of transcription start
Potri.006G138900.1	TATA-box	TATATAA	1240	7	-	Arabidopsis thaliana	core promoter element around -30 of transcription start
Potri.006G138900.1	TATA-box	TATATA	1241	6	-	Arabidopsis thaliana	core promoter element around -30 of transcription start
Potri.006G138900.1	TATA-box	ATATAT	1242	6	-	Brassica napus	core promoter element around -30 of transcription start
Potri.006G138900.1	TATA-box	TATA	1243	4	-	Arabidopsis thaliana	core promoter element around -30 of transcription start
Potri.006G138900.1	TATA-box	TATAA	1261	5	-	Arabidopsis thaliana	core promoter element around -30 of transcription start
Potri.006G138900.1	TATA-box	TATA	1262	4	-	Arabidopsis thaliana	core promoter element around -30 of transcription start
Potri.006G138900.1	TATA-box	TATATA	1433	6	-	Arabidopsis thaliana	core promoter element around -30 of transcription start
Potri.006G138900.1	TATA-box	ATATAT	1434	6	-	Brassica napus	core promoter element around -30 of transcription start
Potri.006G138900.1	TATA-box	TATATA	1435	6	-	Arabidopsis thaliana	core promoter element around -30 of transcription start
Potri.006G138900.1	TATA-box	ATATAA	1436	6	+	Brassica oleracea	core promoter element around -30 of transcription start
Potri.006G138900.1	TATA-box	TATA	1437	4	-	Arabidopsis thaliana	core promoter element around -30 of transcription start
Potri.006G138900.1	TATA-box	TATTTAAA	1518	8	+	Arabidopsis thaliana	core promoter element around -30 of transcription start
Potri.006G138900.1	TATA-box	TATA	1538	4	-	Arabidopsis thaliana	core promoter element around -30 of transcription start
Potri.006G138900.1	TATA-box	TATAAAT	1555	7	-	Brassica juncea	core promoter element around -30 of transcription start
Potri.006G138900.1	TATA-box	TATAAA	1556	6	-	Helianthus annuus	core promoter element around -30 of transcription start
Potri.006G138900.1	TATA-box	TATAA	1557	5	-	Arabidopsis thaliana	core promoter element around -30 of transcription start
Potri.006G138900.1	TATA-box	TATA	1558	4	-	Arabidopsis thaliana	core promoter element around -30 of transcription start
Potri.006G138900.1	TATA-box	TATA	1600	4	-	Arabidopsis thaliana	core promoter element around -30 of transcription start
Potri.006G138900.1	TATA-box	TATAAAA	1607	7	-	Pisum sativum	core promoter element around -30 of transcription start
Potri.006G138900.1	TATA-box	TATAAA	1608	6	-	Helianthus annuus	core promoter element around -30 of transcription start
Potri.006G138900.1	TATA-box	TATAA	1609	5	-	Arabidopsis thaliana	core promoter element around -30 of transcription start
Potri.006G138900.1	TATA-box	TATA	1610	4	-	Arabidopsis thaliana	core promoter element around -30 of transcription start
Potri.006G138900.1	TATA-box	TATAAA	1754	6	-	Helianthus annuus	core promoter element around -30 of transcription start
Potri.006G138900.1	TATA-box	TATAA	1755	5	-	Arabidopsis thaliana	core promoter element around -30 of transcription start
Potri.006G138900.1	TATA-box	TATA	1756	4	-	Arabidopsis thaliana	core promoter element around -30 of transcription start
Potri.006G138900.1	TATA-box	TATAAAA	1769	7	-	Pisum sativum	core promoter element around -30 of transcription start
Potri.006G138900.1	TATA-box	TATAAA	1770	6	-	Helianthus annuus	core promoter element around -30 of transcription start
Potri.006G138900.1	TATA-box	TATAA	1771	5	-	Arabidopsis thaliana	core promoter element around -30 of transcription start
Potri.006G138900.1	TATA-box	TATA	1772	4	-	Arabidopsis thaliana	core promoter element around -30 of transcription start
Potri.006G138900.1	TATA-box	ATATAA	1926	6	+	Brassica oleracea	core promoter element around -30 of transcription start
Potri.006G138900.1	TATA-box	TATA	1927	4	-	Arabidopsis thaliana	core promoter element around -30 of transcription start
Potri.006G138900.1	TATA-box	ccTATAAAaa	1957	9	+	Arabidopsis thaliana	core promoter element around -30 of transcription start
Potri.006G138900.1	TATA-box	TATA	1959	4	-	Arabidopsis thaliana	core promoter element around -30 of transcription start
Potri.006G138900.1	CAAT-box	CAAAT	27	5	-	Pisum sativum	common cis-acting element in promoter and enhancer regions
Potri.006G138900.1	CAAT-box	CAAT	43	4	+	Nicotiana glutinosa
Potri.006G138900.1	CAAT-box	CAAT	193	4	+	Nicotiana glutinosa
Potri.006G138900.1	CAAT-box	CAAAT	221	5	-	Pisum sativum	common cis-acting element in promoter and enhancer regions
Potri.006G138900.1	CAAT-box	CAAT	297	4	+	Nicotiana glutinosa
Potri.006G138900.1	CAAT-box	CCAAT	455	5	-	Arabidopsis thaliana	common cis-acting element in promoter and enhancer regions
Potri.006G138900.1	CAAT-box	CAAT	571	4	-	Nicotiana glutinosa
Potri.006G138900.1	CAAT-box	CAAT	584	4	-	Nicotiana glutinosa
Potri.006G138900.1	CAAT-box	CAAT	607	4	+	Nicotiana glutinosa
Potri.006G138900.1	CAAT-box	CCAAT	611	5	-	Arabidopsis thaliana	common cis-acting element in promoter and enhancer regions
Potri.006G138900.1	CAAT-box	CAAT	627	4	-	Nicotiana glutinosa
Potri.006G138900.1	CAAT-box	CCAAT	739	5	-	Arabidopsis thaliana	common cis-acting element in promoter and enhancer regions
Potri.006G138900.1	CAAT-box	CAAAT	842	5	-	Pisum sativum	common cis-acting element in promoter and enhancer regions
Potri.006G138900.1	CAAT-box	CAAT	860	4	-	Nicotiana glutinosa
Potri.006G138900.1	CAAT-box	CAAT	898	4	+	Nicotiana glutinosa
Potri.006G138900.1	CAAT-box	CAAT	900	4	-	Nicotiana glutinosa
Potri.006G138900.1	CAAT-box	CAAT	940	4	+	Nicotiana glutinosa
Potri.006G138900.1	CAAT-box	CAAT	983	4	+	Nicotiana glutinosa
Potri.006G138900.1	CAAT-box	CAAAT	985	5	-	Pisum sativum	common cis-acting element in promoter and enhancer regions
Potri.006G138900.1	CAAT-box	CCAAT	1052	5	-	Arabidopsis thaliana	common cis-acting element in promoter and enhancer regions
Potri.006G138900.1	CAAT-box	CAAAT	1089	5	-	Pisum sativum	common cis-acting element in promoter and enhancer regions
Potri.006G138900.1	CAAT-box	CAAT	1255	4	-	Nicotiana glutinosa
Potri.006G138900.1	CAAT-box	CAAT	1367	4	+	Nicotiana glutinosa
Potri.006G138900.1	CAAT-box	CAAT	1380	4	+	Nicotiana glutinosa
Potri.006G138900.1	CAAT-box	CAAAT	1386	5	+	Pisum sativum	common cis-acting element in promoter and enhancer regions
Potri.006G138900.1	CAAT-box	CAAT	1389	4	-	Nicotiana glutinosa
Potri.006G138900.1	CAAT-box	CAAT	1400	4	-	Nicotiana glutinosa
Potri.006G138900.1	CAAT-box	CAAAT	1470	5	+	Pisum sativum	common cis-acting element in promoter and enhancer regions
Potri.006G138900.1	CAAT-box	CAAAT	1473	5	-	Pisum sativum	common cis-acting element in promoter and enhancer regions
Potri.006G138900.1	CAAT-box	CAAT	1494	4	+	Nicotiana glutinosa
Potri.006G138900.1	CAAT-box	CCAAT	1534	5	+	Arabidopsis thaliana	common cis-acting element in promoter and enhancer regions
Potri.006G138900.1	CAAT-box	CAAT	1535	4	+	Nicotiana glutinosa
Potri.006G138900.1	CAAT-box	CAAAT	1574	5	-	Pisum sativum	common cis-acting element in promoter and enhancer regions
Potri.006G138900.1	CAAT-box	CCAAT	1625	5	-	Arabidopsis thaliana	common cis-acting element in promoter and enhancer regions
Potri.006G138900.1	CAAT-box	CAAT	1764	4	+	Nicotiana glutinosa
Potri.006G138900.1	CAAT-box	CAAT	1867	4	-	Nicotiana glutinosa
Potri.006G138900.1	CAAT-box	CAAT	1901	4	+	Nicotiana glutinosa
Potri.006G138900.1	CAAT-box	CAAAT	1908	5	-	Pisum sativum	common cis-acting element in promoter and enhancer regions
Potri.006G138900.1	CAAT-box	CAAT	1931	4	-	Nicotiana glutinosa
Potri.006G138900.1	CAAT-box	CAAT	1941	4	+	Nicotiana glutinosa
Potri.006G138900.1	TATC-box	TATCCCA	1787	7	+	Oryza sativa	cis-acting element involved in gibberellin-responsiveness
Potri.006G138900.1	MYC	CATGTG	679	6	+	Arabidopsis thaliana
Potri.006G138900.1	MYC	CAATTG	898	6	+	Arabidopsis thaliana
Potri.006G138900.1	MYC	CATGTG	1991	6	-	Arabidopsis thaliana
Potri.006G138900.1	LTR	CCGAAA	1815	6	-	Hordeum vulgare	cis-acting element involved in low-temperature responsiveness
Potri.006G138900.1	W box	TTGACC	817	6	+	Arabidopsis thaliana
Potri.006G138900.1	W box	TTGACC	1932	6	+	Arabidopsis thaliana
Potri.006G138900.1	TATA	TATAAAAT	213	8	+	Arabidopsis thaliana
Potri.006G138900.1	TATA	TATAAAAT	1262	8	+	Arabidopsis thaliana
Potri.006G138900.1		motif_sequence	1404	4	+	organism	short_function
Potri.006G138900.1	AT~TATA-box	TATATA	394	6	+	Arabidopsis thaliana
Potri.006G138900.1	AT~TATA-box	TATATAAA	1239	8	-	Arabidopsis thaliana
Potri.006G138900.1	AT~TATA-box	TATATA	1241	6	-	Arabidopsis thaliana
Potri.006G138900.1	AT~TATA-box	TATATA	1433	6	-	Arabidopsis thaliana
Potri.006G138900.1	AT~TATA-box	TATATA	1435	6	-	Arabidopsis thaliana
Potri.006G138900.1	CCGTCC-box	CCGTCC	1978	6	-	Petroselinum hortense
Potri.006G138900.1	GCN4_motif	TGAGTCA	792	7	-	Oryza sativa	cis-regulatory element involved in endosperm expression
Potri.006G138900.1	MRE	AACCTAA	346	7	-	Petroselinum crispum	MYB binding site involved in light responsiveness
Potri.006G138900.1	MRE	AACCTAA	1222	7	-	Petroselinum crispum	MYB binding site involved in light responsiveness
Potri.006G138900.1	TCA	TCATCTTCAT	1402	9	+	Pisum sativum
Potri.006G138900.1	CCAAT-box	CAACGG	1710	6	+	Hordeum vulgare	MYBHv1 binding site
Potri.006G138900.1	CGTCA-motif	CGTCA	52	5	-	Hordeum vulgare	cis-acting regulatory element involved in the MeJA-responsiveness
Potri.006G138900.1	CGTCA-motif	CGTCA	1898	5	+	Hordeum vulgare	cis-acting regulatory element involved in the MeJA-responsiveness
Potri.006G138900.1	WUN-motif	AAATTTCTT	971	9	+	Nicotiana glutinosa
Potri.006G138900.1	G-box	CACGAC	17	6	-	Zea mays	cis-acting regulatory element involved in light responsiveness
Potri.011G061700.1	TGACG-motif	TGACG	1836	5	+	Hordeum vulgare	cis-acting regulatory element involved in the MeJA-responsiveness
Potri.011G061700.1	O2-site	GATGACATGG	1172	9	+	Zea mays	cis-acting regulatory element involved in zein metabolism regulation
Potri.011G061700.1	O2-site	GATGACATGG	1224	9	-	Zea mays	cis-acting regulatory element involved in zein metabolism regulation
Potri.011G061700.1	Box 4	ATTAAT	335	6	+	Petroselinum crispum	part of a conserved DNA module involved in light responsiveness
Potri.011G061700.1	Box 4	ATTAAT	1053	6	-	Petroselinum crispum	part of a conserved DNA module involved in light responsiveness
Potri.011G061700.1	Box 4	ATTAAT	1068	6	-	Petroselinum crispum	part of a conserved DNA module involved in light responsiveness
Potri.011G061700.1	STRE	AGGGG	234	5	+	Arabidopsis thaliana
Potri.011G061700.1	STRE	AGGGG	1942	5	+	Arabidopsis thaliana
Potri.011G061700.1	Unnamed__10	TCCACGTAGA	790	9	+	Zea mays
Potri.011G061700.1	Unnamed__1	GCCACGTGGC	1960	9	-	Petunia sp.
Potri.011G061700.1	Unnamed__1	CGTGG	1961	5	-	Zea mays
Potri.011G061700.1	Unnamed__12	TCCACGTAGA	790	9	+	Zea mays
Potri.011G061700.1	AAGAA-motif	GAAAGAA	1603	7	-	Avena sativa
Potri.011G061700.1	AAGAA-motif	gGTAAAGAAA	1622	9	+	Avena sativa
Potri.011G061700.1	ATCT-motif	AATCTAATCC	595	9	+	Pisum sativum	part of a conserved DNA module involved in light responsiveness
Potri.011G061700.1	MYB	TAACCA	103	6	-	Arabidopsis thaliana
Potri.011G061700.1	MYB	TAACCA	192	6	-	Arabidopsis thaliana
Potri.011G061700.1	MYB	CAACCA	866	6	+	Arabidopsis thaliana
Potri.011G061700.1	MYB	TAACCA	1530	6	+	Arabidopsis thaliana
Potri.011G061700.1	MYB	CAACCA	1553	6	+	Arabidopsis thaliana
Potri.011G061700.1	MYB	CAACCA	1557	6	+	Arabidopsis thaliana
Potri.011G061700.1	as-1	TGACG	1836	5	+	Arabidopsis thaliana
Potri.011G061700.1	GT1-motif	GGTTAAT	104	7	+	Avena sativa	light responsive element
Potri.011G061700.1	GT1-motif	GGTTAA	1529	6	-	Arabidopsis thaliana	light responsive element
Potri.011G061700.1	Box III	atCATTTTCACt	960	11	-	Pisum sativum	protein binding site
Potri.011G061700.1	LAMP-element	CTTTATCA	125	8	-	Pisum sativum	part of a light responsive element
Potri.011G061700.1	MYB-like sequence	TAACCA	103	6	-	Arabidopsis thaliana
Potri.011G061700.1	MYB-like sequence	TAACCA	192	6	-	Arabidopsis thaliana
Potri.011G061700.1	MYB-like sequence	TAACCA	1530	6	+	Arabidopsis thaliana
Potri.011G061700.1	G-Box	CACGTT	309	6	+	Pisum sativum	cis-acting regulatory element involved in light responsiveness
Potri.011G061700.1	G-Box	CACGTG	384	6	+	Pisum sativum	cis-acting regulatory element involved in light responsiveness
Potri.011G061700.1	G-Box	CACGTG	1962	6	-	Pisum sativum	cis-acting regulatory element involved in light responsiveness
Potri.011G061700.1	Unnamed__14	TCCACGTAGA	790	9	+	Zea mays
Potri.011G061700.1	ABRE	CGCACGTGTC	297	9	+	Hordeum vulgare	cis-acting element involved in the abscisic acid responsiveness
Potri.011G061700.1	ABRE	ACGTG	309	5	-	Arabidopsis thaliana	cis-acting element involved in the abscisic acid responsiveness
Potri.011G061700.1	ABRE	CACGTG	384	6	+	Arabidopsis thaliana	cis-acting element involved in the abscisic acid responsiveness
Potri.011G061700.1	ABRE	ACGTG	385	5	+	Arabidopsis thaliana	cis-acting element involved in the abscisic acid responsiveness
Potri.011G061700.1	ABRE	ACGTG	1838	5	+	Arabidopsis thaliana	cis-acting element involved in the abscisic acid responsiveness
Potri.011G061700.1	ABRE	GACACGTGGC	1960	9	-	Triticum aestivum	cis-acting element involved in the abscisic acid responsiveness
Potri.011G061700.1	ABRE	CACGTG	1962	6	-	Arabidopsis thaliana	cis-acting element involved in the abscisic acid responsiveness
Potri.011G061700.1	ABRE	ACGTG	1963	5	+	Arabidopsis thaliana	cis-acting element involved in the abscisic acid responsiveness
Potri.011G061700.1	Unnamed__4	CTCC	1192	4	-	Petroselinum hortense
Potri.011G061700.1	Unnamed__4	CTCC	1925	4	-	Petroselinum hortense
Potri.011G061700.1	AT-rich element	ATAGAAATCAA	541	10	-	Glycine max	binding site of AT-rich DNA binding protein (ATBP-1)
Potri.011G061700.1	Unnamed__8	TCCACGTAGA	790	9	+	Zea mays
Potri.011G061700.1	CAAT-box	CAAT	79	4	-	Nicotiana glutinosa
Potri.011G061700.1	CAAT-box	CAAAT	100	5	-	Pisum sativum	common cis-acting element in promoter and enhancer regions
Potri.011G061700.1	CAAT-box	CAAT	123	4	-	Nicotiana glutinosa
Potri.011G061700.1	CAAT-box	CAAT	137	4	+	Nicotiana glutinosa
Potri.011G061700.1	CAAT-box	CAAAT	145	5	+	Pisum sativum	common cis-acting element in promoter and enhancer regions
Potri.011G061700.1	CAAT-box	CAAT	230	4	-	Nicotiana glutinosa
Potri.011G061700.1	CAAT-box	CAAT	267	4	-	Nicotiana glutinosa
Potri.011G061700.1	CAAT-box	CAAT	464	4	-	Nicotiana glutinosa
Potri.011G061700.1	CAAT-box	CAAAT	511	5	-	Pisum sativum	common cis-acting element in promoter and enhancer regions
Potri.011G061700.1	CAAT-box	CAAAT	550	5	-	Pisum sativum	common cis-acting element in promoter and enhancer regions
Potri.011G061700.1	CAAT-box	CAAT	594	4	+	Nicotiana glutinosa
Potri.011G061700.1	CAAT-box	CAAAT	647	5	-	Pisum sativum	common cis-acting element in promoter and enhancer regions
Potri.011G061700.1	CAAT-box	CAAT	653	4	-	Nicotiana glutinosa
Potri.011G061700.1	CAAT-box	CCAAT	707	5	-	Arabidopsis thaliana	common cis-acting element in promoter and enhancer regions
Potri.011G061700.1	CAAT-box	CAAT	730	4	+	Nicotiana glutinosa
Potri.011G061700.1	CAAT-box	CCAAT	778	5	-	Arabidopsis thaliana	common cis-acting element in promoter and enhancer regions
Potri.011G061700.1	CAAT-box	CAAAT	870	5	+	Pisum sativum	common cis-acting element in promoter and enhancer regions
Potri.011G061700.1	CAAT-box	CAAAT	883	5	+	Pisum sativum	common cis-acting element in promoter and enhancer regions
Potri.011G061700.1	CAAT-box	CAAT	886	4	-	Nicotiana glutinosa
Potri.011G061700.1	CAAT-box	CAAT	894	4	+	Nicotiana glutinosa
Potri.011G061700.1	CAAT-box	CAAT	900	4	-	Nicotiana glutinosa
Potri.011G061700.1	CAAT-box	CAAAT	929	5	+	Pisum sativum	common cis-acting element in promoter and enhancer regions
Potri.011G061700.1	CAAT-box	CAAAT	977	5	-	Pisum sativum	common cis-acting element in promoter and enhancer regions
Potri.011G061700.1	CAAT-box	CAAT	988	4	+	Nicotiana glutinosa
Potri.011G061700.1	CAAT-box	CAAT	1005	4	+	Nicotiana glutinosa
Potri.011G061700.1	CAAT-box	CAAT	1029	4	+	Nicotiana glutinosa
Potri.011G061700.1	CAAT-box	CAAAT	1081	5	-	Pisum sativum	common cis-acting element in promoter and enhancer regions
Potri.011G061700.1	CAAT-box	TGCCAAC	1122	7	+	Petunia hybrida	common cis-acting element in promoter and enhancer regions
Potri.011G061700.1	CAAT-box	CAAAT	1284	5	-	Pisum sativum	common cis-acting element in promoter and enhancer regions
Potri.011G061700.1	CAAT-box	CAAAT	1393	5	+	Pisum sativum	common cis-acting element in promoter and enhancer regions
Potri.011G061700.1	CAAT-box	CAAT	1472	4	+	Nicotiana glutinosa
Potri.011G061700.1	CAAT-box	CAAT	1516	4	-	Nicotiana glutinosa
Potri.011G061700.1	CAAT-box	CAAAT	1524	5	+	Pisum sativum	common cis-acting element in promoter and enhancer regions
Potri.011G061700.1	CAAT-box	CAAT	1543	4	+	Nicotiana glutinosa
Potri.011G061700.1	CAAT-box	CCAAT	1560	5	+	Arabidopsis thaliana	common cis-acting element in promoter and enhancer regions
Potri.011G061700.1	CAAT-box	CAAT	1561	4	+	Nicotiana glutinosa
Potri.011G061700.1	CAAT-box	CAAAT	1656	5	-	Pisum sativum	common cis-acting element in promoter and enhancer regions
Potri.011G061700.1	CAAT-box	CAAT	1722	4	-	Nicotiana glutinosa
Potri.011G061700.1	CAAT-box	CAAAT	1762	5	+	Pisum sativum	common cis-acting element in promoter and enhancer regions
Potri.011G061700.1	CAAT-box	CAAT	1811	4	+	Nicotiana glutinosa
Potri.011G061700.1	CAAT-box	CAAT	1830	4	+	Nicotiana glutinosa
Potri.011G061700.1	CAAT-box	CAAT	1846	4	+	Nicotiana glutinosa
Potri.011G061700.1	CAAT-box	CCAAT	1887	5	-	Arabidopsis thaliana	common cis-acting element in promoter and enhancer regions
Potri.011G061700.1	CAAT-box	CAAAT	1947	5	+	Pisum sativum	common cis-acting element in promoter and enhancer regions
Potri.011G061700.1	TATA-box	TATACA	1	6	-	Helianthus annuus	core promoter element around -30 of transcription start
Potri.011G061700.1	TATA-box	TATA	3	4	+	Arabidopsis thaliana	core promoter element around -30 of transcription start
Potri.011G061700.1	TATA-box	ATATAT	20	6	+	Brassica napus	core promoter element around -30 of transcription start
Potri.011G061700.1	TATA-box	TATATA	21	6	+	Arabidopsis thaliana	core promoter element around -30 of transcription start
Potri.011G061700.1	TATA-box	ATATAT	22	6	+	Brassica napus	core promoter element around -30 of transcription start
Potri.011G061700.1	TATA-box	TATA	23	4	+	Arabidopsis thaliana	core promoter element around -30 of transcription start
Potri.011G061700.1	TATA-box	TATATTTATATTT	41	12	-	Avena sativa	core promoter element around -30 of transcription start
Potri.011G061700.1	TATA-box	TATA	50	4	+	Arabidopsis thaliana	core promoter element around -30 of transcription start
Potri.011G061700.1	TATA-box	ATATAA	112	6	+	Brassica oleracea	core promoter element around -30 of transcription start
Potri.011G061700.1	TATA-box	TATA	113	4	+	Arabidopsis thaliana	core promoter element around -30 of transcription start
Potri.011G061700.1	TATA-box	TATTTAAA	179	8	+	Arabidopsis thaliana	core promoter element around -30 of transcription start
Potri.011G061700.1	TATA-box	TATTTAAA	181	8	-	Arabidopsis thaliana	core promoter element around -30 of transcription start
Potri.011G061700.1	TATA-box	ATATAT	202	6	+	Brassica napus	core promoter element around -30 of transcription start
Potri.011G061700.1	TATA-box	TATA	203	4	+	Arabidopsis thaliana	core promoter element around -30 of transcription start
Potri.011G061700.1	TATA-box	TATAAGAA	213	8	-	Zea mays	core promoter element around -30 of transcription start
Potri.011G061700.1	TATA-box	TATAA	216	5	-	Arabidopsis thaliana	core promoter element around -30 of transcription start
Potri.011G061700.1	TATA-box	TATA	217	4	+	Arabidopsis thaliana	core promoter element around -30 of transcription start
Potri.011G061700.1	TATA-box	ccTATAAAaa	249	9	-	Arabidopsis thaliana	core promoter element around -30 of transcription start
Potri.011G061700.1	TATA-box	TATAAAA	250	7	-	Pisum sativum	core promoter element around -30 of transcription start
Potri.011G061700.1	TATA-box	TATAAA	251	6	-	Helianthus annuus	core promoter element around -30 of transcription start
Potri.011G061700.1	TATA-box	TATAA	252	5	-	Arabidopsis thaliana	core promoter element around -30 of transcription start
Potri.011G061700.1	TATA-box	TATA	253	4	+	Arabidopsis thaliana	core promoter element around -30 of transcription start
Potri.011G061700.1	TATA-box	ATATAA	596	6	+	Brassica oleracea	core promoter element around -30 of transcription start
Potri.011G061700.1	TATA-box	TATA	597	4	+	Arabidopsis thaliana	core promoter element around -30 of transcription start
Potri.011G061700.1	TATA-box	TATTTAAA	700	8	-	Arabidopsis thaliana	core promoter element around -30 of transcription start
Potri.011G061700.1	TATA-box	ATATAA	990	6	+	Brassica oleracea	core promoter element around -30 of transcription start
Potri.011G061700.1	TATA-box	TATA	991	4	+	Arabidopsis thaliana	core promoter element around -30 of transcription start
Potri.011G061700.1	TATA-box	ATATAT	999	6	-	Brassica napus	core promoter element around -30 of transcription start
Potri.011G061700.1	TATA-box	TATA	1000	4	-	Arabidopsis thaliana	core promoter element around -30 of transcription start
Potri.011G061700.1	TATA-box	ATATAT	1031	6	-	Brassica napus	core promoter element around -30 of transcription start
Potri.011G061700.1	TATA-box	TATATA	1032	6	-	Arabidopsis thaliana	core promoter element around -30 of transcription start
Potri.011G061700.1	TATA-box	ATATAA	1033	6	+	Brassica oleracea	core promoter element around -30 of transcription start
Potri.011G061700.1	TATA-box	TATA	1034	4	-	Arabidopsis thaliana	core promoter element around -30 of transcription start
Potri.011G061700.1	TATA-box	ATATAT	1038	6	-	Brassica napus	core promoter element around -30 of transcription start
Potri.011G061700.1	TATA-box	TATA	1039	4	-	Arabidopsis thaliana	core promoter element around -30 of transcription start
Potri.011G061700.1	TATA-box	TATAAAA	1043	7	-	Pisum sativum	core promoter element around -30 of transcription start
Potri.011G061700.1	TATA-box	TATAAA	1044	6	-	Helianthus annuus	core promoter element around -30 of transcription start
Potri.011G061700.1	TATA-box	TATAA	1045	5	-	Arabidopsis thaliana	core promoter element around -30 of transcription start
Potri.011G061700.1	TATA-box	TATA	1046	4	-	Arabidopsis thaliana	core promoter element around -30 of transcription start
Potri.011G061700.1	TATA-box	TACAAAA	1397	7	+	Oryza sativa	core promoter element around -30 of transcription start
Potri.011G061700.1	TATA-box	ATATAA	1474	6	+	Brassica oleracea	core promoter element around -30 of transcription start
Potri.011G061700.1	TATA-box	TATA	1475	4	-	Arabidopsis thaliana	core promoter element around -30 of transcription start
Potri.011G061700.1	TATA-box	ATTATA	1632	6	+	Brassica napus	core promoter element around -30 of transcription start
Potri.011G061700.1	TATA-box	TATAA	1633	5	-	Arabidopsis thaliana	core promoter element around -30 of transcription start
Potri.011G061700.1	TATA-box	TATA	1634	4	-	Arabidopsis thaliana	core promoter element around -30 of transcription start
Potri.011G061700.1	MYC	CATTTG	99	6	+	Arabidopsis thaliana
Potri.011G061700.1	MYC	CATGTG	299	6	-	Arabidopsis thaliana
Potri.011G061700.1	MYC	CATTTG	646	6	+	Arabidopsis thaliana
Potri.011G061700.1	MYC	CATGTG	1896	6	+	Arabidopsis thaliana
Potri.011G061700.1	ARE	AAACCA	351	6	-	Zea mays	cis-acting regulatory element essential for the anaerobic induction
Potri.011G061700.1	ARE	AAACCA	665	6	-	Zea mays	cis-acting regulatory element essential for the anaerobic induction
Potri.011G061700.1	ARE	AAACCA	815	6	+	Zea mays	cis-acting regulatory element essential for the anaerobic induction
Potri.011G061700.1	ARE	AAACCA	1342	6	+	Zea mays	cis-acting regulatory element essential for the anaerobic induction
Potri.011G061700.1	AT~TATA-box	TATATA	21	6	+	Arabidopsis thaliana
Potri.011G061700.1	AT~TATA-box	TATATA	1032	6	-	Arabidopsis thaliana
Potri.011G061700.1		motif_sequence	226	4	-	organism	short_function
Potri.011G061700.1		motif_sequence	298	4	-	organism	short_function
Potri.011G061700.1		motif_sequence	378	4	-	organism	short_function
Potri.011G061700.1		motif_sequence	795	4	-	organism	short_function
Potri.011G061700.1		motif_sequence	1192	4	-	organism	short_function
Potri.011G061700.1		motif_sequence	1211	4	-	organism	short_function
Potri.011G061700.1		motif_sequence	1231	4	+	organism	short_function
Potri.011G061700.1		motif_sequence	1640	4	+	organism	short_function
Potri.011G061700.1		motif_sequence	1897	4	+	organism	short_function
Potri.011G061700.1	TATA	TATAAAAT	1042	8	-	Arabidopsis thaliana
Potri.011G061700.1	G-box	CACGTG	384	6	+	Arabidopsis thaliana	cis-acting regulatory element involved in light responsiveness
Potri.011G061700.1	G-box	CACGTC	1837	6	-	Zea mays	cis-acting regulatory element involved in light responsiveness
Potri.011G061700.1	G-box	CACGAC	1857	6	+	Zea mays	cis-acting regulatory element involved in light responsiveness
Potri.011G061700.1	G-box	CACGTG	1962	6	-	Arabidopsis thaliana	cis-acting regulatory element involved in light responsiveness
Potri.011G061700.1	CGTCA-motif	CGTCA	1836	5	-	Hordeum vulgare	cis-acting regulatory element involved in the MeJA-responsiveness
Potri.011G061700.1	WUN-motif	AAATTTCCT	1651	9	-	Brassica oleracea	wound-responsive element
Potri.011G061700.1	TCA	TCATCTTCAT	402	9	+	Pisum sativum
Potri.018G038100.1	Unnamed__4	CTCC	195	4	-	Petroselinum hortense
Potri.018G038100.1	Unnamed__4	CTCC	204	4	+	Petroselinum hortense
Potri.018G038100.1	Unnamed__4	CTCC	280	4	+	Petroselinum hortense
Potri.018G038100.1	Unnamed__4	CTCC	293	4	+	Petroselinum hortense
Potri.018G038100.1	Unnamed__4	CTCC	334	4	-	Petroselinum hortense
Potri.018G038100.1	Unnamed__4	CTCC	432	4	+	Petroselinum hortense
Potri.018G038100.1	Unnamed__4	CTCC	465	4	+	Petroselinum hortense
Potri.018G038100.1	Unnamed__4	CTCC	723	4	-	Petroselinum hortense
Potri.018G038100.1	Unnamed__4	CTCC	830	4	+	Petroselinum hortense
Potri.018G038100.1	Unnamed__4	CTCC	991	4	-	Petroselinum hortense
Potri.018G038100.1	Unnamed__4	CTCC	1525	4	-	Petroselinum hortense
Potri.018G038100.1	ABRE	CACGTG	1928	6	-	Arabidopsis thaliana	cis-acting element involved in the abscisic acid responsiveness
Potri.018G038100.1	ABRE	ACGTG	1929	5	+	Arabidopsis thaliana	cis-acting element involved in the abscisic acid responsiveness
Potri.018G038100.1	WRE3	CCACCT	386	6	+	Pisum sativum
Potri.018G038100.1	WRE3	CCACCT	894	6	-	Pisum sativum
Potri.018G038100.1	Sp1	GGGCGG	351	6	-	Oryza sativa	light responsive element
Potri.018G038100.1	Myb-binding site	CAACAG	1649	6	-	Nicotiana tabacum
Potri.018G038100.1	Myb	TAACTG	399	6	+	Arabidopsis thaliana
Potri.018G038100.1	Myb	CAACTG	1715	6	-	Arabidopsis thaliana
Potri.018G038100.1	box S	AGCCACC	1303	7	-	Arabidopsis thaliana
Potri.018G038100.1	MYB-like sequence	TAACCA	1701	6	-	Arabidopsis thaliana
Potri.018G038100.1	G-Box	CACGTG	1928	6	-	Pisum sativum	cis-acting regulatory element involved in light responsiveness
Potri.018G038100.1	ERE	ATTTTAAA	1211	8	-	Nicotiana glutinos
Potri.018G038100.1	ERE	ATTTTAAA	1330	8	+	Nicotiana glutinos
Potri.018G038100.1	ERE	ATTTTAAA	1432	8	+	Nicotiana glutinos
Potri.018G038100.1	ERE	ATTTTAAA	1434	8	-	Nicotiana glutinos
Potri.018G038100.1	ERE	ATTTTAAA	1463	8	+	Nicotiana glutinos
Potri.018G038100.1	ERE	ATTTTAAA	1465	8	-	Nicotiana glutinos
Potri.018G038100.1	ERE	ATTTTAAA	1480	8	+	Nicotiana glutinos
Potri.018G038100.1	Unnamed__1	CGTGG	635	5	+	Zea mays
Potri.018G038100.1	Unnamed__1	GAATTTAATTAA	859	11	+	Glycine max	60K protein binding site
Potri.018G038100.1	STRE	AGGGG	1726	5	+	Arabidopsis thaliana
Potri.018G038100.1	Box 4	ATTAAT	33	6	+	Petroselinum crispum	part of a conserved DNA module involved in light responsiveness
Potri.018G038100.1	Box 4	ATTAAT	540	6	+	Petroselinum crispum	part of a conserved DNA module involved in light responsiveness
Potri.018G038100.1	Box 4	ATTAAT	609	6	+	Petroselinum crispum	part of a conserved DNA module involved in light responsiveness
Potri.018G038100.1	Box 4	ATTAAT	862	6	+	Petroselinum crispum	part of a conserved DNA module involved in light responsiveness
Potri.018G038100.1	Box 4	ATTAAT	948	6	+	Petroselinum crispum	part of a conserved DNA module involved in light responsiveness
Potri.018G038100.1	Box 4	ATTAAT	1004	6	-	Petroselinum crispum	part of a conserved DNA module involved in light responsiveness
Potri.018G038100.1	Box 4	ATTAAT	1064	6	-	Petroselinum crispum	part of a conserved DNA module involved in light responsiveness
Potri.018G038100.1	Box 4	ATTAAT	1097	6	-	Petroselinum crispum	part of a conserved DNA module involved in light responsiveness
Potri.018G038100.1	Box 4	ATTAAT	1230	6	-	Petroselinum crispum	part of a conserved DNA module involved in light responsiveness
Potri.018G038100.1	Box 4	ATTAAT	1812	6	-	Petroselinum crispum	part of a conserved DNA module involved in light responsiveness
Potri.018G038100.1	TGACG-motif	TGACG	716	5	-	Hordeum vulgare	cis-acting regulatory element involved in the MeJA-responsiveness
Potri.018G038100.1	TGACG-motif	TGACG	749	5	+	Hordeum vulgare	cis-acting regulatory element involved in the MeJA-responsiveness
Potri.018G038100.1	O2-site	GATGA(C/T)(A/G)TG(A/G)	1908	8	-	Zea mays	cis-acting regulatory element involved in zein metabolism regulation
Potri.018G038100.1	O2-site	GATGACATGG	1919	9	-	Zea mays	cis-acting regulatory element involved in zein metabolism regulation
Potri.018G038100.1	MYB	CAACCA	1491	6	+	Arabidopsis thaliana
Potri.018G038100.1	MYB	CAACAG	1649	6	-	Arabidopsis thaliana
Potri.018G038100.1	MYB	TAACCA	1701	6	-	Arabidopsis thaliana
Potri.018G038100.1	3-AF1 binding site	TAAGAGAGGAA	646	10	-	Solanum tuberosum	light responsive element
Potri.018G038100.1	TC-rich repeats	GTTTTCTTAC	1776	9	-	Nicotiana tabacum	cis-acting element involved in defense and stress responsiveness
Potri.018G038100.1	as-1	TGACG	716	5	-	Arabidopsis thaliana
Potri.018G038100.1	as-1	TGACG	749	5	+	Arabidopsis thaliana
Potri.018G038100.1	AAGAA-motif	GAAAGAA	1576	7	+	Avena sativa
Potri.018G038100.1	AAGAA-motif	GAAAGAA	1860	7	-	Avena sativa
Potri.018G038100.1	AAGAA-motif	GAAAGAA	1884	7	-	Avena sativa
Potri.018G038100.1	G-box	CAGACGTGGCA	498	10	+	Nicotiana plumbaginifolia	cis-acting regulatory element involved in light responsiveness
Potri.018G038100.1	G-box	CACGTG	1928	6	-	Arabidopsis thaliana	cis-acting regulatory element involved in light responsiveness
Potri.018G038100.1	AP-1	TGAGTTAG	1653	8	+	Arabidopsis thaliana
Potri.018G038100.1	CGTCA-motif	CGTCA	716	5	+	Hordeum vulgare	cis-acting regulatory element involved in the MeJA-responsiveness
Potri.018G038100.1	CGTCA-motif	CGTCA	749	5	-	Hordeum vulgare	cis-acting regulatory element involved in the MeJA-responsiveness
Potri.018G038100.1	GC-motif	CCCCCG	629	6	-	Zea mays	enhancer-like element involved in anoxic specific inducibility
Potri.018G038100.1	WUN-motif	CCATTTCAA	434	9	+	Nicotiana glutinosa
Potri.018G038100.1	WUN-motif	TAATTACTC	969	9	-	Nicotiana glutinosa
Potri.018G038100.1	MBS	CAACTG	1715	6	-	Arabidopsis thaliana	MYB binding site involved in drought-inducibility
Potri.018G038100.1	MRE	AACCTAA	850	7	+	Petroselinum crispum	MYB binding site involved in light responsiveness
Potri.018G038100.1	AE-box	AGAAACAA	1167	8	-	Arabidopsis thaliana	part of a module for light response
Potri.018G038100.1	AE-box	AGAAACAA	1851	8	-	Arabidopsis thaliana	part of a module for light response
Potri.018G038100.1	AT~TATA-box	TATATA	1763	6	-	Arabidopsis thaliana
Potri.018G038100.1	W box	TTGACC	791	6	-	Arabidopsis thaliana
Potri.018G038100.1	W box	TTGACC	1977	6	+	Arabidopsis thaliana
Potri.018G038100.1		motif_sequence	267	4	+	organism	short_function
Potri.018G038100.1		motif_sequence	651	4	+	organism	short_function
Potri.018G038100.1		motif_sequence	700	4	+	organism	short_function
Potri.018G038100.1		motif_sequence	899	4	-	organism	short_function
Potri.018G038100.1		motif_sequence	1547	4	-	organism	short_function
Potri.018G038100.1		motif_sequence	1643	4	-	organism	short_function
Potri.018G038100.1		motif_sequence	1808	4	-	organism	short_function
Potri.018G038100.1		motif_sequence	1825	4	+	organism	short_function
Potri.018G038100.1		motif_sequence	1839	4	+	organism	short_function
Potri.018G038100.1		motif_sequence	1857	4	+	organism	short_function
Potri.018G038100.1		motif_sequence	1874	4	+	organism	short_function
Potri.018G038100.1	CAAT-box	CAAAT	30	5	+	Pisum sativum	common cis-acting element in promoter and enhancer regions
Potri.018G038100.1	CAAT-box	CCAAT	146	5	+	Arabidopsis thaliana	common cis-acting element in promoter and enhancer regions
Potri.018G038100.1	CAAT-box	CAAT	147	4	+	Nicotiana glutinosa
Potri.018G038100.1	CAAT-box	CAAT	156	4	+	Nicotiana glutinosa
Potri.018G038100.1	CAAT-box	CAAT	229	4	+	Nicotiana glutinosa
Potri.018G038100.1	CAAT-box	CCAAT	258	5	-	Arabidopsis thaliana	common cis-acting element in promoter and enhancer regions
Potri.018G038100.1	CAAT-box	CAAT	286	4	+	Nicotiana glutinosa
Potri.018G038100.1	CAAT-box	CAAT	320	4	+	Nicotiana glutinosa
Potri.018G038100.1	CAAT-box	CAAAT	322	5	-	Pisum sativum	common cis-acting element in promoter and enhancer regions
Potri.018G038100.1	CAAT-box	CCAAT	449	5	-	Arabidopsis thaliana	common cis-acting element in promoter and enhancer regions
Potri.018G038100.1	CAAT-box	CCAAT	476	5	-	Arabidopsis thaliana	common cis-acting element in promoter and enhancer regions
Potri.018G038100.1	CAAT-box	CAAT	494	4	+	Nicotiana glutinosa
Potri.018G038100.1	CAAT-box	CAAAT	563	5	+	Pisum sativum	common cis-acting element in promoter and enhancer regions
Potri.018G038100.1	CAAT-box	CAAT	659	4	+	Nicotiana glutinosa
Potri.018G038100.1	CAAT-box	CAAT	738	4	+	Nicotiana glutinosa
Potri.018G038100.1	CAAT-box	CAAT	787	4	+	Nicotiana glutinosa
Potri.018G038100.1	CAAT-box	CAAAT	794	5	+	Pisum sativum	common cis-acting element in promoter and enhancer regions
Potri.018G038100.1	CAAT-box	CAAAT	800	5	-	Pisum sativum	common cis-acting element in promoter and enhancer regions
Potri.018G038100.1	CAAT-box	CAAT	931	4	-	Nicotiana glutinosa
Potri.018G038100.1	CAAT-box	CAAAT	1070	5	+	Pisum sativum	common cis-acting element in promoter and enhancer regions
Potri.018G038100.1	CAAT-box	CAAT	1563	4	+	Nicotiana glutinosa
Potri.018G038100.1	CAAT-box	CAAT	1737	4	+	Nicotiana glutinosa
Potri.018G038100.1	CAAT-box	CAAT	1739	4	-	Nicotiana glutinosa
Potri.018G038100.1	CAAT-box	CAAT	1759	4	-	Nicotiana glutinosa
Potri.018G038100.1	CAAT-box	CAAT	1868	4	+	Nicotiana glutinosa
Potri.018G038100.1	CAAT-box	CAAT	1997	4	+	Nicotiana glutinosa
Potri.018G038100.1	TATA-box	TATAAAA	70	7	-	Pisum sativum	core promoter element around -30 of transcription start
Potri.018G038100.1	TATA-box	TATAAA	71	6	-	Helianthus annuus	core promoter element around -30 of transcription start
Potri.018G038100.1	TATA-box	TATAA	72	5	-	Arabidopsis thaliana	core promoter element around -30 of transcription start
Potri.018G038100.1	TATA-box	TATA	73	4	+	Arabidopsis thaliana	core promoter element around -30 of transcription start
Potri.018G038100.1	TATA-box	TATA	953	4	+	Arabidopsis thaliana	core promoter element around -30 of transcription start
Potri.018G038100.1	TATA-box	ATTATA	974	6	+	Brassica napus	core promoter element around -30 of transcription start
Potri.018G038100.1	TATA-box	TATAA	975	5	-	Arabidopsis thaliana	core promoter element around -30 of transcription start
Potri.018G038100.1	TATA-box	TATA	976	4	+	Arabidopsis thaliana	core promoter element around -30 of transcription start
Potri.018G038100.1	TATA-box	TACAAAA	1054	7	-	Oryza sativa	core promoter element around -30 of transcription start
Potri.018G038100.1	TATA-box	TATACA	1057	6	-	Helianthus annuus	core promoter element around -30 of transcription start
Potri.018G038100.1	TATA-box	TATA	1059	4	-	Arabidopsis thaliana	core promoter element around -30 of transcription start
Potri.018G038100.1	TATA-box	ATTATA	1154	6	+	Brassica napus	core promoter element around -30 of transcription start
Potri.018G038100.1	TATA-box	TATAA	1155	5	-	Arabidopsis thaliana	core promoter element around -30 of transcription start
Potri.018G038100.1	TATA-box	TATA	1156	4	-	Arabidopsis thaliana	core promoter element around -30 of transcription start
Potri.018G038100.1	TATA-box	ATATAT	1184	6	-	Brassica napus	core promoter element around -30 of transcription start
Potri.018G038100.1	TATA-box	TATA	1185	4	-	Arabidopsis thaliana	core promoter element around -30 of transcription start
Potri.018G038100.1	TATA-box	TATAAAA	1324	7	-	Pisum sativum	core promoter element around -30 of transcription start
Potri.018G038100.1	TATA-box	TATAAA	1325	6	-	Helianthus annuus	core promoter element around -30 of transcription start
Potri.018G038100.1	TATA-box	TATAA	1326	5	-	Arabidopsis thaliana	core promoter element around -30 of transcription start
Potri.018G038100.1	TATA-box	TATA	1327	4	-	Arabidopsis thaliana	core promoter element around -30 of transcription start
Potri.018G038100.1	TATA-box	TATAAAA	1387	7	-	Pisum sativum	core promoter element around -30 of transcription start
Potri.018G038100.1	TATA-box	TATAAA	1388	6	-	Helianthus annuus	core promoter element around -30 of transcription start
Potri.018G038100.1	TATA-box	TATAA	1389	5	-	Arabidopsis thaliana	core promoter element around -30 of transcription start
Potri.018G038100.1	TATA-box	TATA	1390	4	-	Arabidopsis thaliana	core promoter element around -30 of transcription start
Potri.018G038100.1	TATA-box	TATACA	1761	6	-	Helianthus annuus	core promoter element around -30 of transcription start
Potri.018G038100.1	TATA-box	TATATA	1763	6	-	Arabidopsis thaliana	core promoter element around -30 of transcription start
Potri.018G038100.1	TATA-box	ATATAA	1764	6	+	Brassica oleracea	core promoter element around -30 of transcription start
Potri.018G038100.1	TATA-box	TATA	1765	4	-	Arabidopsis thaliana	core promoter element around -30 of transcription start
Potri.018G038100.1	TATA-box	TATA	1972	4	-	Arabidopsis thaliana	core promoter element around -30 of transcription start
Potri.018G038100.1	MYC	CATTTG	563	6	-	Arabidopsis thaliana
Potri.018G038100.1	MYC	CATTTG	799	6	+	Arabidopsis thaliana
Potri.018G038100.1	MYC	CAATTG	1737	6	-	Arabidopsis thaliana
Potri.018G038100.1	ARE	AAACCA	1174	6	-	Zea mays	cis-acting regulatory element essential for the anaerobic induction
Potri.018G038100.1	ARE	AAACCA	1487	6	+	Zea mays	cis-acting regulatory element essential for the anaerobic induction
Potri.018G038100.1	ARE	AAACCA	1754	6	+	Zea mays	cis-acting regulatory element essential for the anaerobic induction
Potri.018G038100.1	TCA-element	TCAGAAGAGG	497	9	+	Brassica oleracea	cis-acting element involved in salicylic acid responsiveness
Potri.018G038100.1	TCA-element	CCATCTTTTT	1291	9	+	Nicotiana tabacum	cis-acting element involved in salicylic acid responsiveness
Potri.018G038100.1	CTAG-motif	ACTAGCAGAA	1620	9	-	Avena sativa
